# Supplementary material for: Lipopolysaccharide O structure of adherent and invasive Escherichia coli regulates intestinal inflammation via complement C3
Source: PLoS Pathog. 2020 Oct 7;16(10):e1008928. doi: 10.1371/journal.ppat.1008928 (PMC7571687; doi:10.1371/journal.ppat.1008928)
Supplement: S1 Table — (XLSX) [file ppat.1008928.s008.xlsx]

## Sheet: sheet1
S1 Table: Taxonomic microbiota composition and lipocalin-2 (Lcn-2) levels in feces of representative mice on day 0, 3 and 7 after DSS treatment.
								Sample ID	MH01	MH02	MH03	MH04	MH05	MH06	MH07	MH08	MH09	MH10	MH11	MH12	MH13	MH14	MH15	MH16	MH17	MH18	MH19	MH20	MH21	MH22	MH23	MH24	MH25	MH26	MH27	MH28	MH69	MH70	MH71	MH72	MH73	MH74	MH75	MH76	MH77	MH78	MH79	MH80	MH81
								Lcn2 (pg/g feces)	765	1315	2315	0	1365	515	1565	0	0	0	0	0	0	0	28150	62650	24650	51150	22150	60650	901500	356500	20650	33150	42150	701500	601500	336500	27100	2700	1200	200	66000	493333	3.66e+06	176000	0	2200	3700	1700	0
								genotype	WT	WT	WT	IL22KO	IL22KO	IL22KO	IL22KO	WT	WT	WT	IL22KO	IL22KO	IL22KO	IL22KO	WT	WT	WT	IL22KO	IL22KO	IL22KO	IL22KO	WT	WT	WT	IL22KO	IL22KO	IL22KO	IL22KO	WT	WT	IL22KO	IL22KO	WT	WT	IL22KO	IL22KO	WT	WT	WT	IL22KO	IL22KO
								treatment	(-)	(-)	(-)	(-)	(-)	(-)	(-)	Abx	Abx	Abx	Abx	Abx	Abx	Abx	Abx	Abx	Abx	Abx	Abx	Abx	Abx	Abx	Abx	Abx	Abx	Abx	Abx	Abx	(-)	(-)	(-)	(-)	(-)	(-)	(-)	(-)	Abx	Abx	Abx	Abx	Abx
								DSS treatment (d)	0	0	0	0	0	0	0	0	0	0	0	0	0	0	3	3	3	3	3	3	3	7	7	7	7	7	7	7	3	3	3	3	7	7	7	7	3	3	3	3	3
Toxonomy					Identity by BLAST			reads	31188	27580	27128	34491	32827	22356	23958	19050	24993	13387	21750	21432	31470	23298	13932	21214	14185	7108	16211	19087	20642	20962	18176	10404	15138	23903	21352	23409	35626	41526	33870	38364	35136	30337	32865	33916	30747	26394	19750	21362	19847
phylum	class	order	family	genus	v4 sequence	representative entry of the best BLAST hits	identity (BLAST)	Otu#	OTU Abundance
Proteobacteria(100)	Gammaproteobacteria(100)	Enterobacteriales(100)	Enterobacteriaceae(100)	unclassified(100)	TACGGAGGGTGCAAGCGTTAATCGGAATTACTGGGCGTAAAGCGCACGCAGGCGGTCTGTCAAGTCGGATGTGAAATCCCCGGGCTCAACCTGGGAACTGCATTCGAAACTGGCAGGCTGGAGTCTTGTAGAGGGGGGTAGAATTCCAGGTGTAGCGGTGAAATGCGTAGAGATCTGGAGGAATACCGGTGGCGAAGGCGGCCCCCTGGACAAAGACTGACGCTCAGGTGCGAAAGCGTGGGGAGCAAACAGG	gb|KM603632.1| Enterobacter cloacae strain Tm-Alk07 16S ribosomal RNA gene,	1	Otu001	0.000128254	7.25163e-05	7.37246e-05	0.0201212	0.0116977	0.000134192	8.34794e-05	0.775433	0.78422	0.00642414	0.807264	0.807811	0.158659	0.00244656	0.0341659	0.375837	0.169545	0.173185	0.0748874	0.243988	0.370119	0.032058	0.00132042	0.0158593	0.0315101	0.0768523	0.173099	0.10214	0.0779768	0.128401	0.151432	0.00662079	0.0198087	0.225929	0.179553	0.100513	0.0425733	0.0542169	0.0487089	0.0352027	0.0474127
Proteobacteria(100)	Gammaproteobacteria(100)	Enterobacteriales(100)	Enterobacteriaceae(100)	unclassified(100)	TACGGAGGGTGCAAGCGTTAATCGGAATTACTGGGCGTAAAGCGCACGCAGGCGGTTTGTTAAGTCAGATGTGAAATCCCCGGGCTCAACCTGGGAACTGCATCTGATACTGGCAAGCTTGAGTCTCGTAGAGGGGGGTAGAATTCCAGGTGTAGCGGTGAAATGCGTAGAGATCTGGAGGAATACCGGTGGCGAAGGCGGCCCCCTGGACGAAGACTGACGCTCAGGTGCGAAAGCGTGGGGAGCAAACAGG	gb|CP009859.1| Escherichia coli strain ECONIH1, complete genome	1	Otu002	0	0	0	0.00318924	0.0125811	0	0	0	0	0.000224098	0.000551724	0	0	4.29221e-05	0.587353	0.0633544	0.00112795	0.0649972	0.532663	0.00146697	0.0019378	0.0601565	0.136334	0.0816032	0.119633	0.140568	0.247003	0.157204	0.0745804	0.105789	0.171007	0.0608904	0.00284608	0.136467	0.0837061	0.119413	0.132013	0.141017	0.362886	0.581406	0.716179
Proteobacteria(100)	Betaproteobacteria(100)	unclassified(100)	unclassified(100)	unclassified(100)	TACGTAGGGTGCGAGCGTTAATCGGAATTACTGGGCGTAAAGGGTGTGCAGGCGGTTTTGCAAGATGGATGTGAAAGCCCCGGGCTTAACCTGGGAAAGCCATACATGACTGCAAGACTAGAGTGCGTCAGAGGGGGGTGGAATTCCAAGTGTAGCAGTGAAATGCGTAGATATTTGGAAGAACACCGATGGCGAAGGCAGCCCCCTGGGACGCAACTGACGCTCATACACGAAAGCGTGGGGAGCAAACAGG	emb|AJ832129.1| Sutterella morbirenis partial 16S rRNA gene, type strain CCUG	0.92	Otu003	0.0024689	0.00228426	0.017657	0.0101766	0.0121546	0.0156558	0.0024209	0.000629921	0.00104029	0.563532	4.5977e-05	0.000233296	0.0598665	8.58443e-05	0.00645995	0.006458	0.0203031	0.0119584	0.0188144	0.0431184	0.0255789	0.00291003	0.000715229	0.00211457	6.60589e-05	0.00581517	0.0210753	0.0266564	0.000308763	4.81626e-05	0.000206673	0.00119904	0.000256148	0.000230741	0.000517268	5.89692e-05	0.000195141	0.00284155	0.0218228	0.00440034	0.000655011
Bacteroidetes(100)	Bacteroidia(100)	Bacteroidales(100)	Bacteroidaceae(100)	Bacteroides(100)	TACGGAGGATCCGAGCGTTATCCGGATTTATTGGGTTTAAAGGGAGCGTAGGTGGATTGTTAAGTCAGTTGTGAAAGTTTGCGGCTCAACCGTAAAATTGCAGTTGAAACTGGCAGTCTTGAGTACAGTAGAGGTGGGCGGAATTCGTGGTGTAGCGGTGAAATGCTTAGATATCACGAAGAACTCCGATTGCGAAGGCAGCTCACTGGACTGCAACTGACACTGATGCTCGAAAGTGTGGGTATCAAACAGG	dbj|AB021165.1| Bacteroides acidofaciens DNA for 16S rRNA, strain A43	1	Otu004	0.00169937	0.000797679	0.00350192	0.172248	0.21991	0.00246019	0.00404875	0.0015748	0.0200056	0.000522895	0.000321839	0.000233296	0.521608	0.302172	0.0109819	0.0142359	0.14466	0.301351	0.0696441	0.0748677	0.0514969	0.15218	0.147392	0.265667	0.176576	0.158599	0.0384039	0.0222991	0.316033	0.273539	0.265574	0.00252841	0.00122382	0.220721	0.250388	0.261528	0.334179	0.243881	0.152101	0.0902069	0.00886784
Proteobacteria(100)	Epsilonproteobacteria(100)	Campylobacterales(100)	Helicobacteraceae(100)	Helicobacter(100)	TACGGAGGGTGCAAGCGTTACTCGGAATCACTGGGCGTAAAGAGCGCGTAGGCGGGATAGCAAGTCAGATGTGAAATCCTATGGCTTAACCATAGAACTGCATTTGAAACTGTTATTCTAGAGTATGGGAGAGGTAGGTGGAATTCTTGGTGTAGGGGTAAAATCCGTAGAGATCAAGAGGAATACTCATTGCGAAGGCGACCTGCTAGAACATAACTGACGCTGATGCGCGAAAGCGTGGGGAGCAAACAGG	Helicobacter ganmani strain UNSW H16 16S ribosomal RNA gene, partial sequence	1	Otu005	0.00189175	0.0295867	0.0122383	0.00808907	0.022847	0.00331007	0.0093497	0	8.00224e-05	0	0	0	0	0	0	0	0	0	0.00018506	0	0	0	0	0	6.60589e-05	0	4.6834e-05	0.00029903	0	0	8.8574e-05	0.00203316	0.00580601	0	9.12825e-05	0	0.00494357	0.00428128	0.0426835	0.00280873	5.03854e-05
Firmicutes(100)	Clostridia(100)	Clostridiales(100)	Peptostreptococcaceae(100)	Clostridium_XI(100)	TACGTAGGGGGCTAGCGTTATCCGGAATTACTGGGCGTAAAGGGTGCGTAGGTGGTTTTTTAAGTCAGAAGTGAAAGGCTACGGCTCAACCGTAGTAAGCTTTTGAAACTAGAGAACTTGAGTGCAGGAGAGGAGAGTAGAATTCCTAGTGTAGCGGTGAAATGCGTAGATATTAGGAGGAATACCAGTAGCGAAGGCGGCTCTCTGGACTGTAACTGACACTGAGGCACGAAAGCGTGGGGAGCAAACAGG	gb|KM054718.1| Clostridium sp. B25 16S ribosomal RNA gene, partial sequence	1	Otu006	0	0	0	0	0	0	0	0	0	0	0	0	0	0	0.00208154	0.000141416	0	0	6.16865e-05	0.000157175	0.000242225	4.77054e-05	0	0	0.000132118	0	0.172818	0.36345	0	0	0	0	0	0	0	0	0	0	0	0	0
Firmicutes(100)	Clostridia(100)	Clostridiales(100)	Lachnospiraceae(100)	Clostridium_XlVa(100)	TACGTAGGGGGCAAGCGTTATCCGGATTTACTGGGTGTAAAGGGAGCGTAGACGGCGAAGCAAGTCTGAAGTGAAAACCCAGGGCTCAACCCTGGGACTGCTTTGGAAACTGTTTTGCTAGAGTGTCGGAGAGGTAAGTGGAATTCCTAGTGTAGCGGTGAAATGCGTAGATATTAGGAGGAACACCAGTGGCGAAGGCGGCTTACTGGACGATAACTGACGTTGAGGCTCGAAAGCGTGGGGAGCAAACAGG	ref|NR_118128.1| [Clostridium] clostridioforme strain ATCC 25537 16S ribosomal	1	Otu007	0	0	0.000663521	0.0886608	0.151369	4.47307e-05	0	0	4.00112e-05	0	0	0	0	0	0	0.00254549	7.0497e-05	0	0	0.000209567	0.00329425	0.228652	0.315141	0.0832372	0.179945	0.00506213	0.00093668	0.00290487	0.000112278	0	2.95247e-05	0	0	3.2963e-05	0.000152138	0.000678146	0.00666732	0.00113662	0.00481013	0.00304279	0.00120925
Bacteroidetes(100)	Bacteroidia(100)	Bacteroidales(100)	Bacteroidaceae(100)	Bacteroides(100)	TACGGAGGATCCGAGCGTTATCCGGATTTATTGGGTTTAAAGGGAGCGTAGGTGGATTGTTAAGTCAGTTGTGAAAGTTTGCGGCTCAACCGTAAAATTGCAGTTGAAACTGGCAGTCTTGAGTACAGTAGAGGTGGGCGGAATTCGTGGTGTAGCGGTGAAATGCTTAGATATCACGAAGAACTCCGATTGCGAAGGCAGCTCACTGGACTGCAACTGACACTGAGGCTCGAAAGTGTGGGTATCAAACAGG	ref|NR_112931.1| Bacteroides acidifaciens strain JCM 10556 16S ribosomal RNA gene,	1	Otu008	0.00420033	0.00163162	0.00210115	0.0362993	0.000152314	0.00210234	0.0028383	5.24934e-05	0	0	0	0	0.000222434	8.58443e-05	0.000287109	0.265909	0.233416	0.0119584	0.00487323	0.163305	0.177551	0.140158	0.0513314	0.149846	0.0332276	0.132578	0.0100225	0.015336	0.000280694	7.22439e-05	0.000147623	0.000208529	0.00418374	6.59261e-05	0.00127796	8.84538e-05	0.000162617	7.57748e-05	0.00425316	0.000561745	0.000100771
Tenericutes(100)	Mollicutes(100)	Anaeroplasmatales(100)	Anaeroplasmataceae(100)	Anaeroplasma(100)	TACGTAGGGAGCGAGCGTTATCCGGAATTATTGGGCGTAAAGGGTGCGTAGATGGCATAGTAAGTCTTTTGTAAAAATGCTGGGCTCAACCCAGTAGGGCAAAAGATACTGCAAAGCTAGAGTATGACAGAGGCAAGTGGAACTACATGTGTAGCGGTAAAATGCGTAAATATATGTAAGAACACCAGTGGCGAAGGCGGCTTGCTGGGTCGATACTGACATTGAGGCACGAAAGCGTGGGGAGCAAACAGG	ref|NR_044675.2| Anaeroplasma bactoclasticum strain JR 16S ribosomal RNA gene,	0.92	Otu009	0.000737463	0.00170413	0.000368623	0	0	0.00286277	0.000292178	0	0	0	0	0	3.17763e-05	0.222251	0	0	0	0	0	0	0	0	0	0	0	0	9.3668e-05	0	0	0	0	0	0	0	6.0855e-05	0	0	0	0	0	0
Bacteroidetes(100)	Bacteroidia(100)	Bacteroidales(100)	Bacteroidaceae(100)	Bacteroides(100)	TACGGAGGATCCGAGCGTTATCCGGATTTATTGGGTTTAAAGGGAGCGTAGGCGGAAGCTTAAGTCAGTTGTGAAAGTTTGCGGCTCAACCGTAAAATTGCAGTTGATACTGGGTTTCTTGAGTGCAGTAGAGGTAGGCGGAATTCGTGGTGTAGCGGTGAAATGCTTAGATATCACGAAGAACTCCGATTGCGAAGGCAGCTTACTGGACTGTAACTGACGCTGATGCTCGAAAGTGTGGGTATCAAACAGG	ref|NR_113207.1| Bacteroides stercorirosoris strain JCM 17103 16S ribosomal RNA	1	Otu010	0	0	0	0	0	0	0	0.000104987	8.00224e-05	0	0	0	0.00629171	0.208087	0.00416308	0.00259263	0.105323	0.0427687	0.00240577	0.0642322	0.0596841	0.091165	0.0604093	0.0709343	0.0551592	0.0865582	0.053625	0.00751848	0.114242	0.117083	0.0666962	0.000625586	0.000313069	0.0711343	0.0659364	0.100277	0.000780564	0.00113662	0.0386835	0.0278064	0.00508893
Tenericutes(100)	Mollicutes(100)	Mycoplasmatales(100)	Mycoplasmataceae(100)	Ureaplasma(100)	TACATAGGATGCAAGCGTTATCCGGATTTACTGGGCGTAAAACGAGCGCAGGCGGGTTAACAAGTTTGGTATGAAAGGCTTTTGCTTAACGAAAGTTTGTATCAAAAACTGTTAATCTAGAGTGTAGTAGAGAGTTCTGGAATTCCATGTGGAGCGGTGGAATGCGTAGATATATGGAAGAACACCAGTGGCGAAGGCGAGAACTTAGGCTATCACTGACGCTTAGGCTCGAAAGTGTGGGGAGCAAATAGG	gb|JN713485.1| Ureaplasma sp. canine oral taxon 315 clone 1B067 16S ribosomal	0.89	Otu011	0.000160318	0	0.00246977	0.0024934	0.0033509	0	8.34794e-05	0.000262467	8.00224e-05	0.0156869	0.00666667	0.00410601	0.000571973	0.00476436	0.000933104	0.00193269	0.000352485	0.00225098	6.16865e-05	0	9.68898e-05	0.00343479	0.000715229	0.00163399	0.0240454	0.00204995	0.00819595	0.0029903	0.00131926	0.0021914	0.000236197	0.000338859	0.000170765	0.00075815	0.000182565	0.000442269	0.0011058	0.000795635	0.00268354	0.000187248	0
Verrucomicrobia(100)	Verrucomicrobiae(100)	Verrucomicrobiales(100)	Verrucomicrobiaceae(100)	Akkermansia(100)	TACAGAGGTCTCAAGCGTTGTTCGGAATCACTGGGCGTAAAGCGTGCGTAGGCTGTTTCGTAAGTCGTGTGTGAAAGGCGCGGGCTCAACCCGCGGACGGCACATGATACTGCGAGACTAGAGTAATGGAGGGGGAACCGGAATTCTCGGTGTAGCAGTGAAATGCGTAGATATCGAGAGGAACACTCGTGGCGAAGGCGGGTTCCTGGACATTAACTGACGCTGAGGCACGAAGGCCAGGGGAGCGAAAGGG	ref|NR_074436.1| Akkermansia muciniphila strain ATCC BAA-835 16S ribosomal RNA	1	Otu012	0.0423881	0.0213561	0.00114273	0.161143	0.103299	0.000178923	4.17397e-05	5.24934e-05	0.000240067	0.000298797	0	0.00135312	3.17763e-05	0	0	4.71387e-05	0.000140994	0.000281373	0	0	0.000145335	0	0	0.000672818	0	0	9.3668e-05	0	0	0	0	2.60661e-05	0	6.59261e-05	3.04275e-05	0	9.75705e-05	0	0	0	0.000151156
Firmicutes(100)	Clostridia(100)	Clostridiales(100)	Ruminococcaceae(100)	Clostridium_IV(100)	TACGTAGGGAGCGAGCGTTGTCCGGAATTACTGGGTGTAAAGGGTGCGTAGGCGGCCTTGTGGGTCAGGCGTGAAATACATGGGCTTAACCCATGGACTGCGCTTGAAACTATAAGGCTTGAGTGAAGTAGAGGCAGGTGGAATTCCCGGTGTAGCGGTGAAATGCGTAGAGATCGGGAGGAACACCAGTGGCGAAGGCGGCCTGCTGGGCTTTAACTGACGCTGAGGCACGAAAGCATGGGTAGCAAACAGG	emb|LK021114.2| Bacterium MS4 partial 16S rRNA gene, isolate MS4	0.93	Otu013	0.000769527	0.0105149	0.000700383	0.00272535	0.0104792	0.001163	0.00121045	0	0.000160045	0.159857	0	9.33184e-05	0.00730855	0.0150227	0	0	0	0	0	0	0	0	0	0	0	0	0	0	0	0	0	0.000260661	0.000199226	0	0	0	0.0016587	0.000909298	5.06329e-05	0	0
Bacteroidetes(100)	Bacteroidia(100)	Bacteroidales(100)	Porphyromonadaceae(100)	Parabacteroides(100)	TACGGAGGATGCGAGCGTTATCCGGATTTATTGGGTTTAAAGGGTGCGTAGGTGGTTAATTAAGTCAGCGGTGAAAGTTTGTGGCTCAACCATAAAATTGCCGTTGAAACTGGTTGACTTGAGTATATTTGAGGTAGGCGGAATGCGTGGTGTAGCGGTGAAATGCATAGATATCACGCAGAACTCCGATTGCGAAGGCAGCTTACTAAACTATAACTGACACTGAAGCACGAAAGCGTGGGGATCAAACAGG	dbj|AB599956.1| Bacteroides sp. CR-48 gene for 16S ribosomal RNA, partial sequence	1	Otu014	0.000256509	0.000253807	0.000552934	0.106202	0.122795	0.000223654	0.000166959	0	0.000160045	0	9.1954e-05	4.66592e-05	0.00247855	0	0.00222509	0.0516169	0.0733874	0.0513506	0.0474986	0.0395557	0.0239318	0.03659	0.0795555	0.0647828	0.029198	0.117977	0.00889846	0.00615148	0.15149	0.11913	0.108798	0.00125117	0.000853825	0.0742657	0.105066	0.133329	0.0975705	0.123968	0.0445063	0.0464376	0.0108329
Bacteroidetes(100)	Bacteroidia(100)	Bacteroidales(100)	Bacteroidaceae(100)	Bacteroides(100)	TACGGAGGATCCGAGCGTTATCCGGATTTATTGGGTTTAAAGGGAGCGTAGATGGATGTTTAAGTCAGTTGTGAAAGTTTGCGGCTCAACCGTAAAATTGCAGTTGATACTGGATATCTTGAGTGCAGTTGAGGCAGGCGGAATTCGTGGTGTAGCGGTGAAATGCTTAGATATCACGAAGAACTCCGATTGCGAAGGCAGCCTGCTAAGCTGCAACTGACATTGAGGCTCGAAAGTGTGGGTATCAAACAGG	gb|JX519752.1| Bacteroides sp. HGA0128 16S ribosomal RNA gene, partial sequence	1	Otu015	0	7.25163e-05	0.000847832	2.89931e-05	3.04627e-05	0.00192342	0.00930796	0	0	0.000149399	0	0.000233296	0	0	0	0	0.000140994	0.000140687	0.000123373	0	9.68898e-05	0	0	0.0011534	6.60589e-05	4.18358e-05	0.000187336	0.000128156	0	2.40813e-05	2.95247e-05	0.00367532	0.00796903	0	6.0855e-05	0.000206392	0.0504439	0.0578162	0	0	0.000655011
Tenericutes(100)	Mollicutes(100)	Mycoplasmatales(100)	Mycoplasmataceae(100)	Mycoplasma(100)	TACATAGGATGCAAGCGTTATCCGGATTTACTGGGCGTAAAGCGAGCGCGGGCGGATTTGCAAGTCTGGTGTTAAATACAACTGCTTAACGGTTGTATGCATTGGAAACTGCAAGTCTAGAGTGTAGTAGGGAGTTTTGGAACTCCATGTGGAGCGGTGGAATGCGTAGATATATGGAAGAACACCAGTGGCGAAGGCGAAAACTTAGGCTACAACTGACGCTTAGGCTCGAAAGTGTGGGGAGCAAATAGG	ref|NR_044664.2| Mycoplasma muris strain RIII-4 16S ribosomal RNA gene, partial	0.99	Otu016	3.20636e-05	7.25163e-05	3.68623e-05	0	0	8.94614e-05	8.34794e-05	0.0016273	0.000200056	0.0287592	0.000551724	0.00163307	0.0106451	0.00403468	0	0.00070708	0	0.000984806	0.000123373	0.00031435	0.00213158	0	0	0	0	4.18358e-05	0.00070251	0.00260584	2.80694e-05	0	0	0	0	0.000131852	3.04275e-05	8.84538e-05	0	0	0	0	0
Bacteroidetes(100)	Bacteroidia(100)	Bacteroidales(100)	Prevotellaceae(100)	unclassified(100)	TACGGAAGGTCCGGGCGTTATCCGGATTTATTGGGTTTAAAGGGAGCGTAGGCCGGTCTTTAAGCGTGCCGTGAAATTTTGTGGCTCAACCATGAGAGTGCGGCGCGAACTGGAGACCTTGAGTGCGCGGAAGGCAGGCGGAATTCGTGGTGTAGCGGTGAAATGCTTAGATATCACGAAGAACCCCGATTGCGAAGGCAGCCTGCCGCAGCGTTACTGACGCTGAAGCTCGAAAGCGCGGGTATCGAACAGG	emb|FN821378.1| Bacterium A7(2010) partial 16S rRNA gene, strain A7	0.9	Otu017	0.0106772	0.0055475	0.0414332	0.037459	0.00313766	0.0685275	0.137658	0	0	0	0	0	0	0	0	0	0	0	0	5.23917e-05	0	0	0	0	0.000132118	0	4.6834e-05	0.000256312	5.61388e-05	0	0	0.091492	0.00512295	0	0	0.000147423	0.0384428	0.0833523	0	0	0.000453469
Bacteroidetes(100)	Bacteroidia(100)	Bacteroidales(100)	unclassified(100)	unclassified(100)	TACGGAAGGTCCGGGCGTTATCCGGATTTATTGGGTTTAAAGGGAGCGTAGGCGGGCCGTTAAGTCAGTTGTGAAAGTTCGGGGCTCAACCCCGGAATTGCAGTTGAAACTGCCGGTCTTGAGTACACGCAGGGAAGCCTGAATTCATGGTGTAGCGGTGAAATGCTTAGATATCATGAAGACGACCGATCGCGAAGGCAGGTTTCCGGAGTGTAACTGACGCTGAGGCTCGAAAGTGCGGGTATCAAACAGG	ref|NR_118334.1| Alloprevotella rava strain 81/4-12 16S ribosomal RNA gene, partial	0.89	Otu018	0.114916	0.0761421	0.0710705	0	0	0.0123904	0.0282578	0	0	0	0	0	0	0	0.000430663	4.71387e-05	0.00105746	0.00042206	6.16865e-05	5.23917e-05	0.000581339	4.77054e-05	0	0	6.60589e-05	0	0.00159236	0.000854372	2.80694e-05	0	2.95247e-05	0.0411844	0.0999829	0	0.000638978	8.84538e-05	6.5047e-05	0.00015155	0	0	0
Proteobacteria(100)	Deltaproteobacteria(100)	Desulfovibrionales(100)	unclassified(100)	unclassified(100)	TACGGAGGGCGCGAGCGTTAATCGGAATTACTGGGCGTAAAGCGCGCGTAGGCTGTTGTGTAAGTTGGGGGTGAAATCCCACGGCTCAACCGTGGAACAGCCCTTGATACTGCGCGACTTGAATCCGGGAGAGGGTGGCGGAATTCCAGGTGTAGGAGTGAAATCCGTAGATATCTGGAGGAACATCAGTGGCGAAGGCGGCCACCTGGACCGGTATTGACGCTGAGGCGCGAAAGCGTGGGGAGCAAACAGG	gb|JX232355.1| Brachyspira sp. NSH-25 16S ribosomal RNA gene, partial sequence	0.96	Otu019	0.000897781	0.0166062	0.00206429	0	0	0.00246019	0.000417397	0	0	0	0	0	0	0	0	0	0	0	0	0	0	0	0	0	0	0	0	4.27186e-05	0	0	0	0.00583881	0.00184995	0	0	0	0	0	0	0	0.000151156
Bacteroidetes(100)	Bacteroidia(100)	Bacteroidales(100)	Prevotellaceae(100)	Prevotella(100)	TACGGAAGGTCCGGGCGTTATCCGGATTTATTGGGTTTAAAGGGAGCGTAGGCCGGGTTTTAAGCGTGCCGTGAAATGTCGGGGCTCAACCTTGACACTGCGGCGCGAACTGGAGTCCTTGAGTGCGCGGAACGTATGCGGAATTCGTGGTGTAGCGGTGAAATGCTTAGATATCACGAAGAACCCCGATTGCGAAGGCAGCATACGGCAGCGCTACTGACGCTGAAGCTCGAAGGCGCGGGTATCGAACAGG	gb|DQ278861.1| Prevotella sp. 152R-1a 16S ribosomal RNA gene, partial sequence	0.91	Otu020	0.0574901	0.0364032	3.68623e-05	0	0	4.47307e-05	8.34794e-05	0	0	0	0	0	3.17763e-05	4.29221e-05	0	4.71387e-05	0	0	0	0	0	0	0	0.000192234	0.000132118	0	9.3668e-05	0	2.80694e-05	0	0	2.60661e-05	0.103085	3.2963e-05	3.04275e-05	0	3.25235e-05	0	0	0	0
Proteobacteria(100)	Gammaproteobacteria(100)	Pasteurellales(100)	Pasteurellaceae(100)	unclassified(100)	TACGGAGGGTGCGAGCGTTAATCGGAATAACTGGGCGTAAAGGGCACGCAGGCGGATTTTTAAGTGAGGTGTGAAAGCCCTGGGCTTAACCTGGGAATTGCATTTCAGACTGGGAATCTAGAGTACTTTAGGGAGGGGTAGAATTCCACGTGTAGCGGTGAAATGCGTAGAGATGTGGAGGAATACCGAAGGCGAAGGCAGCCCCTTGGGAATGTACTGACGCTCATGTGCGAAAGCGTGGGGAGCAAACAGG	gb|GU809176.1| Pasteurella pneumotropica strain CR16 16S ribosomal RNA gene,	1	Otu021	3.20636e-05	0	0	0	0.000182776	0	0	0	0	0	0	0	6.35526e-05	0	0	0.00131988	0.0046528	0	0	0.0888563	0.0681136	0.000381643	5.50176e-05	0.000768935	0.0070683	0.00029285	0	0.000726216	0	2.40813e-05	2.95247e-05	0.000156397	2.84608e-05	0	0	0	0.000130094	0	0	0	0
Firmicutes(100)	Bacilli(100)	Lactobacillales(100)	Lactobacillaceae(100)	Lactobacillus(100)	TACGTAGGTGGCAAGCGTTATCCGGATTTATTGGGCGTAAAGGGAACGCAGGCGGTCTTTTAAGTCTGATGTGAAAGCCTTCGGCTTAACCGGAGTAGTGCATTGGAAACTGGGAGACTTGAGTGCAGAAGAGGAGAGTGGAACTCCATGTGTAGCGGTGAAATGCGTAGATATATGGAAGAACACCAGTGGCGAAAGCGGCTCTCTGGTCTGTAACTGACGCTGAGGTTCGAAAGCGTGGGTAGCAAACAGG	gb|KM405315.1| Lactobacillus animalis strain Mou03 16S ribosomal RNA gene, partial	1	Otu022	0.000320636	0.000616389	0.000442347	0.000144965	0.000213239	0.00635176	0.00300526	5.24934e-05	8.00224e-05	7.46993e-05	0	4.66592e-05	0	0	0.0709159	0.00282832	0.023264	0.00576815	0.00400962	0.0115786	0.00469916	0.000572464	0.000110035	0.000576701	0.00402959	0.00656821	0.00046834	0.000982528	2.80694e-05	2.40813e-05	2.95247e-05	0.0100615	0.00139458	0	6.0855e-05	0	0.000715517	0.000606198	0	9.36242e-05	0.000151156
Proteobacteria(100)	Epsilonproteobacteria(100)	Campylobacterales(100)	Helicobacteraceae(100)	Helicobacter(100)	TACGGAGGGTGCAAGCGTTACTCGGAATCACTGGGCGTAAAGAGTGCGCAGGCGGGCTTGTAAGTCAGATGTGAAATCCTGTAGCTTAACTACAGAACTGCATTTGAAACTATGAGTCTAGAGTGTGGGAGAGGTAGGTGGAATTCTTGGTGTAGGGGTAAAATCCGTAGATATCAAGAGGAATACTCATTGCGAAGGCGACCTACTGGAACATTACTGACGCTCATGCACGAAAGCGTGGGGAGCAAACAGG	dbj|AB275282.1| Helicobacter sp. hokurin-1 gene for 16S rRNA, partial sequence	1	Otu023	0.00208413	0.00275562	0.00519758	0.0075382	0.0147135	0.0108696	0.00580182	0	0	0	0	0	0	0	0	0	0	0	0	0	0	0	0	0	6.60589e-05	0	0	0	0	0	0	0.00059952	0.000768443	0	0	2.94846e-05	0.00946434	0.00166705	0	0	0
Deferribacteres(100)	Deferribacteres(100)	Deferribacterales(100)	Deferribacteraceae(100)	Mucispirillum(100)	TACGGAGGGGGCGAGCGTTGTTCGGAGTGACTGGGCGTAAAGAGCACGTAGGCGGTGTTGTAAGTCATTAGTCAAAGACTAGAGCTCAACTTTAGTAAGGCTAGTGATACTATAGTACTAGAGTATCAGAGAGGATTGCAGAATTCCTGGTGTAGCGGTGAAATGCGTAGATATCAGGAGGAATACCATTAGCGAAGGCGGCGATCTGGCTGGAAACTGACGCTGAGGTGCGAAAGCGTGGGTAGCAAACAGG	gb|AF059189.1|AF059189 Flexistipes group bacterium UNSWMCS1 16S ribosomal RNA gene,	0.99	Otu024	0.000160318	0.00703408	0.00184311	0.000637848	0.00152314	0.000268384	0.000626096	0	0	0	0	0	0	0	0	0	0	0	0	0	0	0	0	0	0	0	0	0	0	0	0	0.00059952	0.000369991	0	0	0	0.0022116	0.00174282	0	0	0
Firmicutes(100)	Bacilli(100)	Lactobacillales(100)	Streptococcaceae(100)	Streptococcus(100)	TACGTAGGTCCCGAGCGTTGTCCGGATTTATTGGGCGTAAAGCGAGCGCAGGCGGTTTGATAAGTCTGAAGTTAAAGGCTGTGGCTCAACCATAGTTCGCTTTGGAAACTGTCAAACTTGAGTGCAGAAGGGGAGAGTGGAATTCCATGTGTAGCGGTGAAATGCGTAGATATATGGAGGAACACCGGTGGCGAAAGCGGCTCTCTGGTCTGTAACTGACGCTGAGGCTCGAAAGCGTGGGGAGCGAACAGG	gb|KF928788.1| Streptococcus salivarius strain GD32 16S ribosomal RNA gene,	1	Otu025	0	0	0	2.89931e-05	0.000304627	0	0	0.00115486	0.000480134	0.00209158	0.000367816	9.33184e-05	0	0.00163104	0	0	0	0	0	0	0	0.000190821	0	0.000865052	0	8.36715e-05	0	0.000256312	2.80694e-05	0	0	0.000104264	0	0	0	0	0	0	0.000101266	0.000140436	0.000151156
Bacteroidetes(100)	Bacteroidia(100)	Bacteroidales(100)	Bacteroidaceae(100)	Bacteroides(100)	TACGGAGGATCCGAGCGTTATCCGGATTTATTGGGTTTAAAGGGAGCGTAGGCGGGTTGTTAAGTCAGTTGTGAAAGTTTGCGGCTCAACCGTAAAATTGCAGTTGATACTGGCATCCTTGAGTACAGTAGAGGTAGGCGGAATTCGTGGTGTAGCGGTGAAATGCTTAGATATCACGAAGAACTCCGATTGCGAAGGCAGCCTGCTGGACTGTAACTGACGCTGATGCTCGAAAGTGTGGGTATCAAACAGG	dbj|AB599950.1| Bacteroides acidifaciens gene for 16S ribosomal RNA, partial	1	Otu026	0.00202001	0.00261059	0.00519758	0.00895886	0.0255278	0.002326	0.0174055	0	0.000560157	0.00358557	0	0	0.000667302	0.00386299	0.000287109	0	0.000986958	0.0142093	0.00900623	0.00738723	0.00266447	0.0109245	5.50176e-05	0.0228758	0.0112961	0.0158139	0.000796178	0.000555342	0	0	5.90493e-05	0.0188979	0.00301685	0	0.00222121	0.000176908	0.0332715	0.0206486	0.00865823	0.000936242	0.000251927
Bacteroidetes(100)	Bacteroidia(100)	Bacteroidales(100)	Porphyromonadaceae(100)	Odoribacter(100)	TACGGAGGATGCGAGCGTTATCCGGATTTATTGGGTTTAAAGGGTGCGTAGGCGGCATTATAAGTTAGTGGTAAAATATTGGGGCTTCACCTCACTACGCCATTAATACTGTAGAGCTAGAGAACAGACGAGGTAGGCGGAATAAGTTAAGTAGCGGTGAAATGCATAGATATAACTTAGAACACCGATAGCGAAGGCAGCTTACCAGACTGAGTCTGACGCTGATGCACGAGAGCATGGGTAGCGAACAGG	ref|NR_113074.1| Odoribacter laneus strain JCM 16069 16S ribosomal RNA gene, partial	0.92	Otu027	0.000192382	7.25163e-05	0.0022486	0	0	8.94614e-05	0.000375657	0	0	0	0	0	0	0	0	0	0	0	0	0	0	0	0	0	0	4.18358e-05	0	0.000213593	0	0	0	0.0014597	0.00128074	0	0	0	0	3.78874e-05	0	0	0.000151156
Proteobacteria(100)	Betaproteobacteria(100)	Burkholderiales(100)	unclassified(100)	unclassified(100)	TACGTAGGGTGCGAGCGTTAATCGGAATTACTGGGCGTAAAGGGTGTGCAGGCGGCTGAGTAAGACAGATGTGAAATCCCCGGGCTTAACCTGGGAACCGCATATGTGACTGCTTGGCTAGAGTGCGTCAGAGGGAGGTGGAATTCCACGTGTAGCAGTGAAATGCGTAGATATGTGGAAGAACACCGATGGCGAAGGCAGCCTCCTGGGACGCAACTGACGCTCATACACGAAAGCGTGGGGAGCAAACAGG	ref|NR_041667.1| Parasutterella excrementihominis strain YIT 11859 16S ribosomal	0.94	Otu028	0.00375144	0.00387962	0.00202743	0.0114813	0.0135559	0.00246019	0.000918274	0	0	0	0	0	0	0	0.0147861	0.00886207	0.000211491	0.0126618	0.00148048	5.23917e-05	0.000145335	0.0188913	0.0198614	0.0256632	0.0440613	0.0266494	0.0208411	0.00521167	0.04449	0.0271155	0.0110127	0.000495256	0.00187842	0.0184593	0.0459151	0.0210815	0.00413048	0.00708494	0.0258734	0.00908155	0.00156195
Firmicutes(100)	Clostridia(100)	Clostridiales(100)	Lachnospiraceae(100)	unclassified(100)	TACGTAGGGGGCAAGCGTTATCCGGATTTACTGGGTGTAAAGGGAGCGTAGACGGCAGTGCAAGTCTGGAGTGAAAGGCGGGGGCTCAACCCCCGGACTGCTCTGGAAACTGTACGGCTGGAGTGCAGGAGAGGTAAGTGGAATTCCTAGTGTAGCGGTGAAATGCGTAGATATTAGGAGGAACACCAGTGGCGAAGGCGGCTTACTGGACTGTAACTGACGTTGAGGCTCGAAAGCGTGGGGAGCAAACAGG	ref|NR_102852.1| [Clostridium] saccharolyticum strain WM1 16S ribosomal RNA gene,	0.97	Otu029	0	0	0.00335447	0	0	0.00773841	0	0	0	0	0	0	0	0	0	0	0	0	0	0	0	0	0	0	0	8.36715e-05	0	0.000213593	0	0	0	0.000886248	0.000426913	0	0	0	0	0	0	0	0
Proteobacteria(100)	Betaproteobacteria(100)	Burkholderiales(100)	Burkholderiaceae(100)	Limnobacter(100)	TACGTAGGGTGCAAGCGTTAATCGGAATTACTGGGCGTAAAGCGTGCGCAGGCGGTTGTGTAAGACAGGTGTGAAATCCCCGGGCTTAACCTGGGAATTGCATTTGTGACTGCACGACTAGAGTGTGTCAGAGGGGGGTGGAATTCCACGTGTAGCAGTGAAATGCGTAGATATGTGGAGGAACACCAATGGCGAAGGCAGCCCCCTGGGATAACACTGACGCTCATGCACGAAAGCGTGGGGAGCAAACAGG	gb|KM279029.1| Limnobacter sp. DG1582 16S ribosomal RNA gene, partial sequence	1	Otu030	0	0	0	0	0	0	0	5.24934e-05	0	0	0	0	0	8.58443e-05	0	9.42774e-05	0	0	0	5.23917e-05	0	0	0	0	0	0	9.3668e-05	8.54372e-05	0	0	2.95247e-05	0.000286727	0	0	0	0	6.5047e-05	7.57748e-05	0	0	0
Bacteroidetes(100)	Bacteroidia(100)	Bacteroidales(100)	Porphyromonadaceae(100)	unclassified(100)	TACGGAGGATGCGAGCGTTATCCGGATTTATTGGGTTTAAAGGGTGCGCAGGCGGAAGCGCAAGTCAGCGGTAAAATTGAGAGGCTCAACCTCTTCCCGCCGTTGAAACTGCGTTTCTTGAGTGGGCGAGAAGTACGCGGAATGCGTGGTGTAGCGGTGAAATGCATAGATATCACGCAGAACTCCGATTGCGAAGGCAGCGTACCGGCGCCCAACTGACGCTCATGCACGAAAGCGTGGGTATCGAACAGG	gb|AY239469.1| Gram-negative bacterium cL10-2b-4 16S ribosomal RNA gene, complete	0.9	Otu031	0.0369693	0.0257796	0.0140814	2.89931e-05	3.04627e-05	0.0261675	0.0212873	0	0	0	0	0	0	0	0	0	7.0497e-05	0	0.000123373	0.000157175	0	0	0	0	6.60589e-05	0	0	0.000427186	0	0	0	0.026405	0.0292008	0	0	0	0	3.78874e-05	0	0	0.000151156
Bacteroidetes(100)	Bacteroidia(100)	Bacteroidales(100)	Porphyromonadaceae(100)	Barnesiella(100)	TACGGAGGATGCGAGCGTTATCCGGATTTATTGGGTTTAAAGGGTGCGCAGGCGGATTTTTAAGTCAGCGGTCAAATCGTGGGGCTCAACCCCATCCAGCCGTTGAAACTGGGGATCTAGAGTGTGCGAGAGGTATGCGGAATGCGTGGTGTAGCGGTGAAATGCATAGATATCACGCAGAACCCCGATTGCGAAGGCAGCATACCGGTGCACAACTGACGCTCAGGCACGAAAGCGTGGGTATCGAACAGG	gb|AY239469.1| Gram-negative bacterium cL10-2b-4 16S ribosomal RNA gene, complete	0.92	Otu032	0.00987559	0.0042422	0.0121646	0	0	0.00371265	0.00847316	0	0	0	0	0	0	0	0	0	0	0	0	0	0.00019378	0	0	0.000192234	0	0	9.3668e-05	0	5.61388e-05	0	0	0.0134501	0.0102744	0	3.04275e-05	0	0	0	0	0	0.000352698
Bacteroidetes(100)	Bacteroidia(100)	Bacteroidales(100)	Porphyromonadaceae(100)	Barnesiella(100)	TACGGAGGATGCGAGCGTTATCCGGATTTATTGGGTTTAAAGGGTGCGTAGGCGGCGAGTTAAGTCAGCGGTAAAAGCCCGGGGCTCAACCCCGGCCCGCCGTTGAAACTGGCTGGCTTGAGTTGGGGAAAGGCAGGCGGAATGCGCGGTGTAGCGGTGAAATGCATAGATATCGCGCAGAACCCCGATTGCGAAGGCAGCCTGCCGGCCCCACACTGACGCTGAGGCACGAAAGCGTGGGTATCGAACAGG	gb|AY239461.1| Gram-negative bacterium cTPY-13 16S ribosomal RNA gene, complete	0.94	Otu033	0.016641	0.0132705	0.0478841	0	0	0.0380211	0.0159028	0	0	0	0	0	0	4.29221e-05	0	4.71387e-05	0	0	0	0	0	0	0	0	0	0	0	4.27186e-05	0	0	0	0.0103222	0.0128074	0	3.04275e-05	0	0	0	0	0	0
Bacteroidetes(100)	Bacteroidia(100)	Bacteroidales(100)	Porphyromonadaceae(100)	Parabacteroides(100)	TACGGAGGATCCGAGCGTTATCCGGATTTATTGGGTTTAAAGGGTGCGTAGGCGGCCTTTTAAGTCAGCGGTGAAAGTCTGTGGCTCAACCATAGAATTGCCGTTGAAACTGGGGGGCTTGAGTATGTTTGAGGCAGGCGGAATGCGTGGTGTAGCGGTGAAATGCATAGATATCACGCAGAACCCCGATTGCGAAGGCAGCCTGCCAAGCCATGACTGACGCTGATGCACGAAAGCGTGGGGATCGAACAGG	gb|JN038560.1| Parabacteroides distasonis strain BLBE-11 16S ribosomal RNA gene,	0.99	Otu034	0.000865718	0.00039884	0.00173253	0	0	0.000849884	0.00175307	0	0	0	0	0	0	0	0	4.71387e-05	7.0497e-05	0	0	0	0	0	0	0	0	0	0.000140502	0.000128156	0	0	0	0.000521322	0.00133766	0	0	2.94846e-05	0.0053989	0.000795635	0	4.68121e-05	0
Bacteroidetes(100)	Bacteroidia(100)	Bacteroidales(100)	Rikenellaceae(100)	Alistipes(100)	TACGGAGGATCCAAGCGTTATCCGGATTTATTGGGTTTAAAGGGTGCGTAGGCGGTTTTATAAGTTAGAGGTGAAAATTCGGGGCTCAACTCCGGACGTGCCTCTAATACTGTATGACTAGAGAATAGATGCGGTAGGCGGAATGTATGGTGTAGCGGTGAAATGCGTAGAGATCATACAGAACACCGATTGCGAAGGCAGCTTACCAAACTATATCTGACGTTGAGGCACGAAAGCGTGGGGAGCAAACAGG	ref|NR_102944.1| Alistipes finegoldii strain DSM 17242 16S ribosomal RNA gene,	0.95	Otu035	0.00224445	0.00282814	0.00346505	0.000463889	0	0.00205761	0.00125219	0	0	0	0	0	0	0	0	0	0	0	0	0	0	0	0	0	0	0	0	0.000128156	0	0	0	0.000808049	0.00241917	0	0	0	3.25235e-05	0.00352353	0	0	0
unclassified(100)	unclassified(100)	unclassified(100)	unclassified(100)	unclassified(100)	TACGGAGGGTGCAAGCGTTGTCCGGAATCATTGGGCGTAAAGAGTTCGTAGGCGGCATGTAAAGTCAGGTGTTAAAGGCGCAGGCTCAACCTGTGTATGGCACTTGATACTTGCAAGCTGGAATGCGGTAGAGGTAAAGGGAATTCCTGGTGTAGCGGTGAAATGCTTAGATATCAGGAGGAACATCGGTGGCGTAAGCGCTTTACTGGGCCGTAATTGACGCTGAGGAACGAAAGCCAGGGTAGCAAATGGG	gb|AF544207.1| Rumen bacterium YS2 16S ribosomal RNA gene, partial sequence	0.9	Otu036	0	0	0.00047921	0	0	0.000178923	0.00918274	0	0	0	0	0	0	0	0	0	0	0	0	0	0	0	0	0	6.60589e-05	0	0	0	0	0	0	0.000312793	0.00202072	0	0	0	0	0	0	0	0
Firmicutes(100)	Clostridia(100)	Clostridiales(100)	unclassified(100)	unclassified(100)	TACATAGGGGGCAAGCGTTATCCGGAATTATTGGGTGTAAAGGGTGCGTAGACGGGTGTTTAAGTTGGTTGTGAAATCCCTCGGCTCAACTGAGGAACTGCAACCAAAACTGGATATCTTGAGTGTCGGAGAGGAAAGTGGAATTCCTAGTGTAGCGGTGAAATGCGTAGATATTAGGAGGAACACCAGTGGCGAAGGCGACTTTCTGGACGATAACTGACGTTGAGGCACGAAAGTGTGGGGAGCAAACAGG	gb|HM099644.1| Clostridiales bacterium oral taxon F32 strain VO026 16S ribosomal	0.93	Otu037	0	0	0	0	0	0	0	0	0	0	0	0	0	0	0	0	0	0	0	0	0	0	0	0	0	0	0	0	0	0	0	0	0	0	0	0	0	0	0	0	0
Bacteroidetes(100)	Bacteroidia(100)	Bacteroidales(100)	Porphyromonadaceae(100)	unclassified(100)	TACGGAGGATGCGAGCGTTATCCGGATTTATTGGGTTTAAAGGGTGCGTAGGCGGGGAGCCAAGTCAGCGGTAAAATCGTGGGGCTCAACCCCATCCCGCCGTTGAAACTGGTTTTCTTGAGTGGATGAGAAGTATGCGGAATGCGTGGTGTAGCGGTGAAATGCATAGATATCACGCAGAACTCCGATTGCGAAGGCAGCATACCGGCATCCAACTGACGCTGAAGCACGAAGGCGTGGGTATCAAACAGG	gb|AY239469.1| Gram-negative bacterium cL10-2b-4 16S ribosomal RNA gene, complete	0.89	Otu038	0.00195588	0.000833938	7.37246e-05	0	0	0.00156558	0.000667835	0	0	0	0	0	0	0	0	0	0	0	0	0	0	0	0	0	0	0	0	0	0	0	0	0	0	0	0	0	0	0	0	0	0
Firmicutes(100)	Clostridia(100)	Clostridiales(100)	Lachnospiraceae(100)	unclassified(100)	TACGTAGGGGGCAAGCGTTATCCGGATTTACTGGGTGTAAAGGGAGCGTAGACGGTGCGCCAAGTCTGGAGTGAAATGCCGCAGCTTAACTGCGGAACTGCTTTGGAAACTGGCGAACTAGAGTGCGGGAGGGGTAAGCGGAATTCCTAGTGTAGCGGTGAAATGCGTAGATATTAGGAGGAACACCGGTGGCGAAGGCGGCTTACTGGACCGTAACTGACGTTGAGGCTCGAAAGCGTGGGGAGCAAACAGG	dbj|AB700361.1| Lachnospiraceae bacterium 539 gene for 16S ribosomal RNA, partial	1	Otu039	0.000513018	0	0.00508699	0	0	0.000223654	0.00576008	0	0	0	0	0	0	0	0	0	0	0	0	0	0	0	0	0	0	0	0	0.000213593	0	0	0	0.00200709	2.84608e-05	0	0	0	0	0	0	0	0
Firmicutes(100)	Clostridia(100)	Clostridiales(100)	Lachnospiraceae(100)	unclassified(100)	TACGTAGGGGGCAAGCGTTATCCGGATTTACTGGGTGTAAAGGGAGCGTAGACGGAGCGTCAAGTCTGGAGTGAAATGCCGCGGCTTAACCGCGGAACTGCTTTGGAAACTGGCGCGCTTGAGTGCGGGAGGGGTAAGCGGAATTCCTAGTGTAGCGGTGAAATGCGTAGATATTAGGAGGAACACCGGTGGCGAAGGCGGCTTACTGGACCGTAACTGACGTTGAGGCTCGAAAGCGTGGGGAGCAAACAGG	dbj|AB700361.1| Lachnospiraceae bacterium 539 gene for 16S ribosomal RNA, partial	0.97	Otu040	6.41272e-05	0.00326323	0	0	3.04627e-05	0.00246019	0	0	0	0	0	0	0	0	0	0	0	0	0	0	0	0	0	0	0	0	0	0	0	0	0	0.00205922	0	0	0	0	0	0	0	0	0
Bacteroidetes(100)	unclassified(100)	unclassified(100)	unclassified(100)	unclassified(100)	TACGGAGGATGCGAGCGTTATCCGGATTTATTGGGTTTAAAGGGTGCGCAGGCGGTCTGTTAAGTCAGCGGTCAAAGCCCGGGGCTCAACCCCGGCCCGCCGTTGAAACTGGCAGTCTCGAGTTGGAGAGAAGTATGCGGAATGCGCGGTGTAGCGGTGAAATGCATAGATATCGCGCAGAACTCCGATTGCGAAGGCAGCATGCCGGCTCCACACTGACGCTGAGGCACGAAAGCGTGGGTATCGAACAGG	gb|AY239461.1| Gram-negative bacterium cTPY-13 16S ribosomal RNA gene, complete	0.93	Otu041	0.0222521	0.0218637	0.0159982	0	0	0.0293881	0.0191168	0	0	0	0	0	0	0	0.000574218	4.71387e-05	0	0	0	5.23917e-05	0	0	0	0	0	0	9.3668e-05	0.000256312	0	0	0	0.0324002	0.0225979	0	3.04275e-05	0	0	0	0	0	0.000201542
Firmicutes(100)	Clostridia(100)	Clostridiales(100)	Lachnospiraceae(100)	unclassified(100)	TACGTAGGGGGCAAGCGTTATCCGGATTTACTGGGTGTAAAGGGAGCGTAGACGGCAGCACAAGTCTGGAGTGAAATCCCGGGGCTTAACCCCGGAACTGCTTTGGAAACTGTGCGGCTGGAGTGCAGGAGGGGTAAGCGGAATTCCTAGTGTAGCGGTGAAATGCGTAGATATTAGGAGGAACACCGGTGGCGAAGGCGGCTTACTGGACTGTAACTGACGTTGAGGCTCGAAAGCGTGGGGAGCAAACAGG	dbj|AB861470.1| Lachnospiraceae bacterium AJ110941 gene for 16S ribosomal RNA,	0.97	Otu042	0.0031743	0.0396302	0	0	0	0	0	0	0	0	0	0	0	0	0	0	0	0	0	0.000157175	0	0	0	0	0	0	0	0	0	0	0	0.000208529	0.000512295	0	0	0	0	0	0	0	0
Firmicutes(100)	Bacilli(100)	Lactobacillales(100)	Lactobacillaceae(100)	Lactobacillus(100)	TACGTAGGTGGCAAGCGTTGTCCGGATTTATTGGGCGTAAAGCGAGTGCAGGCGGCTCGATAAGTCTGATGTGAAAGCCTTCGGCTCAACCGGAGAATTGCATCAGAAACTGTCGAGCTTGAGTACAGAAGAGGAGAGTGGAACTCCATGTGTAGCGGTGAAATGCGTAGATATATGGAAGAACACCGGTGGCGAAGGCGGCTCTCTGGTCTGTTACTGACGCTGAGGCTCGAAAGCATGGGTAGCGAACAGG	gb|AY283275.1| Lactobacillus iners clone FX81-4 16S ribosomal RNA gene, partial	1	Otu043	0	0	0	0	6.09255e-05	0	0	0.000209974	4.00112e-05	0	0	0.000233296	0	0	0.00215332	0	0.00387734	0.00267304	6.16865e-05	5.23917e-05	0	4.77054e-05	5.50176e-05	0.00355632	0.000396354	0.000502029	0	0.0386603	0	0	0	0	2.84608e-05	6.59261e-05	0	0	9.75705e-05	0	0.000506329	9.36242e-05	5.03854e-05
Firmicutes(100)	Clostridia(100)	Clostridiales(100)	unclassified(100)	unclassified(100)	TACATAGGGGGCAAGCGTTATCCGGAATTATTGGGTGTAAAGGGTGCGTAGACGGAAGAACAAGTTGGTTGTGAAATCCCTCGGCTCAACTGAGGAACTGCAACCAAAACTATTCTCCTTGAGTGTCGGAGAGGAAAGTGGAATTCCTAGTGTAGCGGTGAAATGCGTAGATATTAGGAGGAACACCAGTGGCGAAGGCGACTTTCTGGACGATAACTGACGTTGAGGCACGAAAGTGTGGGGAGCAAACAGG	gb|HM099644.1| Clostridiales bacterium oral taxon F32 strain VO026 16S ribosomal	0.92	Otu044	0	0	0	0	0	0	0	0	0	0	0	0	0	0	0	0	0	0	0	0	0	0	0	0	0	0	0	0	0	0	0	0	0	0	0	0	0	0	0	0	0
Firmicutes(100)	Clostridia(100)	Clostridiales(100)	Lachnospiraceae(100)	unclassified(100)	TACGTAGGGGGCAAGCGTTATCCGGATTTACTGGGTGTAAAGGGAGCGTAGACGGTAATGCAAGTCTGGAGTGAAATGCAGGGGCTCAACCCCTGAACTGCTTTGGAAACTGTATGACTGGAGTGCAGGAGAGGTAAGTGGAATTCCTAGTGTAGCGGTGAAATGCGTAGATATTAGGAGGAACACCAGTGGCGAAGGCGGCTTACTGGACTGTAACTGACGTTGAGGCTCGAAAGCGTGGGGAGCAAACAGG	dbj|AB673451.1| Clostridium sp. NkU-1 gene for 16S rRNA, partial sequence	0.96	Otu045	3.20636e-05	0	0	0	0	0	0	0	0	0	0	0	0	0	0	0	0	0	0	0	0	0	0	0	0	0	0	0	0	0	0	0.000651653	0	0	0	0	0	0	0	0	0
Bacteroidetes(100)	Bacteroidia(100)	Bacteroidales(100)	Porphyromonadaceae(100)	unclassified(100)	TACGGAGGATGCGAGCGTTATCCGGATTTATTGGGTTTAAAGGGTGCGCAGGCGGCGAGTTAAGTCAGCGGTAAAATTTCGGGGCTCAACCCCGACAAGCCGTTGAAACTGGCTTGCTAGAGTGGGCGAGAAGTATGCGGAATGCGTGGTGTAGCGGTGAAATGCATAGATATCACGCAGAACTCCGATTGCGAAGGCAGCATACCGGCGCCCAACTGACGCTCAGGCACGAAAGCGTGGGTATCGAACAGG	gb|AY239469.1| Gram-negative bacterium cL10-2b-4 16S ribosomal RNA gene, complete	0.94	Otu046	0.0158074	0.00895577	0.00468151	0	0	0.00523349	0.00884882	0	0	0	0	0	0	0	0	0	0	0	0	0	0	0	0	0	0	0	0	8.54372e-05	0	0	0	0.00967052	0.0212033	0	3.04275e-05	0	0.0022116	0.000340987	0	0	5.03854e-05
Firmicutes(100)	Clostridia(100)	Clostridiales(100)	Lachnospiraceae(100)	unclassified(100)	TACGTAGGGGGCAAGCGTTATCCGGATTTACTGGGTGTAAAGGGAGCGTAGACGGCAGCGCAAGTCTGGAGTGAAATGCCGGGGCCCAACCCCGGAACTGCTTTGGAAACTGTGCGGCTCGAGTGCGGGAGAGGTAGGCGGAATTCCTAGTGTAGCGGTGAAATGCGTAGATATTAGGAGGAACACCAGTGGCGAAGGCGGCTTACTGGACCGTAACTGACGTTGAGGCTCGAAAGCGTGGGGAGCAAACAGG	dbj|AB622844.1| Clostridium sp. Clone-40 gene for 16S ribosomal RNA, partial	0.97	Otu047	0.00160318	0.01124	0.000147449	0	0	0.00263911	0	0	0	0	0	0	0	0	0	0	0	0	0	0	0	0	0	0	0	0	0	0	0	0	0	0	0.000569217	3.2963e-05	3.04275e-05	0	0	0	0	0	0
Firmicutes(100)	Clostridia(100)	Clostridiales(100)	Lachnospiraceae(100)	unclassified(100)	TACGTAGGGGGCAAGCGTTATCCGGATTTACTGGGTGTAAAGGGAGCGTAGACGGCAGCACAAGTCTGGAGTGAAATGCCGGGGCTTAACCCCGGAACTGCTTTGGAAACTGTGCAGCTAGAGTGCAGGAGAGGTAAGTGGAATTCCTAGTGTAGCGGTGAAATGCGTAGATATTAGGAGGAACACCAGTGGCGAAGGCGGCTTACTGGACTGTAACTGACGTTGAGGCTCGAAAGCGTGGGGAGCAAACAGG	dbj|AB861470.1| Lachnospiraceae bacterium AJ110941 gene for 16S ribosomal RNA,	0.99	Otu048	0	0	0	0	0	8.94614e-05	0.0359379	0	0	0	0	0	0	0	0	0	0	0	0	0	0	0	0	0	0	0	0	0	0	0	0	0	0	0	0	0	0	0	0	0	0
Firmicutes(100)	Clostridia(100)	Clostridiales(100)	unclassified(100)	unclassified(100)	GACGTAGGGGGCGAGCGTTATCCGGAATGATTGGGTGTAAAGGGTGAGTAGGCGGCTAGCCAAGTCATATGTTAAAGGCTGTAGCTTAACTGCAGTAAGGCATAAGAAACTGGATAGCTAGAGTGCAGGAGAGGTAAGCGGAATTTCTAGTGTAGCGGTGAAATGCGTAGATATTAGGAAGAACACCAGTGGCGAAGGCGGCTTACTGGACTGTAACAGACGCTGAGGCACGAAAGCGTGGGGAGCGAACAGG	gb|JN801139.1| Clostridiales bacterium APG2 16S ribosomal RNA gene, partial	0.88	Otu049	0.00179556	0.0108412	0.00151135	0.00188455	0.013038	0.00241546	0.0026296	0	0	0	0	0	0	0	0	0	0	0	0	0	0	0	0	0	0	0	0	8.54372e-05	0	0	0	0.000364925	0.000313069	0	0	0	0.00149608	0.00189437	0	0	0
Bacteroidetes(100)	Bacteroidia(100)	Bacteroidales(100)	Porphyromonadaceae(100)	unclassified(100)	TACGGAGGATGCGAGCGTTATCCGGATTTATTGGGTTTAAAGGGTGCGTAGGCGGACGCTTAAGTCAGCGGTAAAATTGCGGGGCTCAACCTCGTCGAGCCGTTGAAACTGGGTGCCTTGAGTGGGCGAGAAGTACGCGGAATGCGTGGTGTAGCGGTGAAATGCATAGATATCACGCAGAACTCCGATTGCGAAGGCAGCGTACCGGCGCCCAACTGACGCTGAAGCACGAAGGCGTGGGTATCGAACAGG	gb|AY239469.1| Gram-negative bacterium cL10-2b-4 16S ribosomal RNA gene, complete	0.92	Otu050	0.0257791	0.0178028	0.024882	0	0	0.0316694	0.0143585	0	0	0	0	0.000139978	0	0	0	0	0	0	0	0	0	4.77054e-05	0	0	0	4.18358e-05	0	0.000598061	0	0	0	0.0198884	0.00136612	0	6.0855e-05	0	0	0	0	0	0
Firmicutes(100)	Bacilli(100)	Lactobacillales(100)	Streptococcaceae(100)	Streptococcus(100)	TACGTAGGTCCCGAGCGTTGTCCGGATTTATTGGGCGTAAAGCGAGCGCAGGCGGTTCCGTAAGTCTGAAGTAAAAGGCTGTGGCTTAACCATAGTATGCTTTGGAAACTGCGGAACTTGAGTGCAGAAGGGGAGAGTGGAATTCCATGTGTAGCGGTGAAATGCGTAGATATATGGAGGAACACCGGTGGCGAAAGCGGCTCTCTGGTCTGTAACTGACGCTGAGGCTCGAAAGCGTGGGTAGCGAACAGG	ref|NR_042553.1| Streptococcus merionis strain WUE3771 16S ribosomal RNA gene,	1	Otu051	0	0	0	0	0	0	0	0	0	0	0	0	0	0	0	9.42774e-05	0.00183292	0	0	0.0325876	0.00402093	0	0	0	0	0	0.000140502	0.000726216	0	0	0	0	0	0	0	0	0	0	0	0	0
Proteobacteria(100)	Deltaproteobacteria(100)	Desulfovibrionales(100)	Desulfovibrionaceae(100)	Desulfovibrio(100)	TACGGAGGGTGCGAGCGTTAATCGGAATTACTGGGCGTAAAGCGCACGTAGGCTGTTGTGTAAGTCAGGGGTGAAATCCCACGGCTCAACCGTGGAACTGCCCTTGATACTGCATGACTGGAATCCGGGAGAGGGTGGCGGAATTCCAGGTGTAGGAGTGAAATCCGTAGATATCTGGAGGAACATCAGTGGCGAAGGCGGCCACCTGGACCGGTATTGACGCTGAGGTGCGAAAGCGTGGGGAGCAAACAGG	gb|AF056090.1|AF056090 Desulfovibrio sp. ABHU2SB 16S ribosomal RNA gene, partial sequence	1	Otu052	0	0	0	0.000347917	0.00100527	0	4.17397e-05	0	0	0	0	0	0	0	0	0	0	0	0	0	0	0	0	0.000672818	0	0	0	0	0	0	0	0	0	0	3.04275e-05	2.94846e-05	0.00546395	0.00170493	0.0322532	0.0027151	5.03854e-05
Bacteroidetes(100)	Bacteroidia(100)	Bacteroidales(100)	unclassified(100)	unclassified(100)	TACGGAGGATGCGAGCGTTATCCGGATTTATTGGGTTTAAAGGGTGCGCAGGCGGCCTGTTAAGTCAGCGGTAAAAGCCCGGGGCTCAACCCCGGCGAGCCGTTGAAACTGGCGGGCTGGAGTTGGAGAGAAGTACGCGGAATGCGCGGTGTAGCGGTGAAATGCTTAGATATCGCGCAGAACCCCGATTGCGAAGGCAGCGTACCGGCTCCACACTGACGCTGAGGCACGAAAGCGTGGGTATCGAACAGG	gb|AY239461.1| Gram-negative bacterium cTPY-13 16S ribosomal RNA gene, complete	0.94	Otu053	0.00702193	0.00605511	0.00836774	0	0	0.0110038	0.00859838	0	0	0	0	0	0	0	0	0	0	0	0	0	0	0	0	0	0	0	4.6834e-05	4.27186e-05	0	0	5.90493e-05	0.0135283	0.0074852	0	6.0855e-05	0	0	0	0	0	5.03854e-05
Bacteroidetes(100)	Bacteroidia(100)	Bacteroidales(100)	unclassified(100)	unclassified(100)	TACGGAAGGTCCGGGCGTTATCCGGATTTATTGGGTTTAAAGGGAGCGTAGGCGGGCCGTTAAGTCAGTTGTGAAAGTTCGGGGCTCAACCCCGGAATTGCAGTTGAAACTGTCGGTCTTGAGTACACGCAGGGAAGCCTGAATTCATGGTGTAGCGGTGAAATGCTTAGATATCATGAAGACGACCGATCGCGAAGGCAGGTTTCCGGAGTGTAACTGACGCTGAGGCTCGAAAGTGCGGGTATCAAACAGG	gb|HQ716431.1| Uncultured bacterium clone T2WK063 16S ribosomal RNA gene, partial	0.9	Otu054	0.030749	0.0199782	0.0186523	0	0	0.00322061	0.00684531	0	0	0	0	0	0	0	0.000358886	0	0	0	0	0	0	4.77054e-05	0	0	0	0	0.000515174	0.00029903	0	0	2.95247e-05	0.0115473	0.0306523	3.2963e-05	0.000304275	0	6.5047e-05	0	0	0	0
Bacteroidetes(100)	unclassified(100)	unclassified(100)	unclassified(100)	unclassified(100)	TACGGAGGATGCGAGCGTTATCCGGATTTATTGGGTTTAAAGGGTGCGCAGGCGGTCTGTTAAGTCAGCGGTCAAAGCCCGGGGCTCAACCCCGGTCCGCCGTTGAAACTGGCAGTCTCGAGTTGGAGAGAAGTATGCGGAATGCGCGGTGTAGCGGTGAAATGCATAGATATCGCGCAGAACTCCGATTGCGAAGGCAGCATGCCGGCTCCACACTGACGCTGAGGCACGAAAGCGTGGGTATCGAACAGG	gb|AY239461.1| Gram-negative bacterium cTPY-13 16S ribosomal RNA gene, complete	0.92	Otu055	0.0176991	0.0162074	0.0122014	0	0	0.0144033	0.0117289	0	4.00112e-05	0	0	0	0	0	7.17772e-05	0	0	0	0	0	0	0	0	0	0	0	4.6834e-05	0.000128156	2.80694e-05	0	0	0.0301063	0.0241348	0	0	0	0	0	0	0	0
Bacteroidetes(100)	Bacteroidia(100)	Bacteroidales(100)	Rikenellaceae(100)	Alistipes(100)	TACGGAGGATCCAAGCGTTATCCGGATTTATTGGGTTTAAAGGGTGCGTAGGCGGTTTTATAAGTTAGAGGTGAAATCTCGGGGCTCAACTCCGAAATTGCCTCTAATACTGTAGGACTAGAGAGTAGTTGCGGTAGGCGGAATGTATGGTGTAGCGGTGAAATGCTTAGAGATCATACAGAACACCGATTGCGAAGGCAGCTTACCAAACTATATCTGACGTTGAGGCACGAAAGCGTGGGGAGCAAACAGG	ref|NR_102944.1| Alistipes finegoldii strain DSM 17242 16S ribosomal RNA gene,	0.97	Otu056	0.00185969	0.000217549	0.000958419	0	0	0.000357846	0.00200351	0	0	0	0	0	0	0	0	0	0	0	0	0	0	0	0	0	0	0	0	0	0	0	0	0.000286727	0.00310223	0	0	0	0	0	0	0	0
Firmicutes(100)	Bacilli(100)	Lactobacillales(100)	Enterococcaceae(100)	Enterococcus(100)	TACGTAGGTGGCAAGCGTTGTCCGGATTTATTGGGCGTAAAGCGAGCGCAGGCGGTTTCTTAAGTCTGATGTGAAAGCCCCCGGCTCAACCGGGGAGGGTCATTGGAAACTGGGAGACTTGAGTGCAGAAGAGGAGAGTGGAATTCCATGTGTAGCGGTGAAATGCGTAGATATATGGAGGAACACCAGTGGCGAAGGCGGCTCTCTGGTCTGTAACTGACGCTGAGGCTCGAAAGCGTGGGGAGCGAACAGG	gb|KM817770.1| Enterococcus gallinarum strain PDPB-6 16S ribosomal RNA gene,	1	Otu057	0	0	0	0	0	0	0	0	0	0	0	0	3.17763e-05	0	0	0	0.00359535	0	0	0.0300204	0.00760585	0.000286232	0	0.000480584	0	0.000543865	0.0042619	0.0048272	0.00115084	0.00209507	0.00746974	7.81983e-05	0	0.00210964	0.00848927	0.00572001	0.000292711	0.00128817	0.00035443	0.000280873	0.000302313
Bacteroidetes(100)	Bacteroidia(100)	Bacteroidales(100)	Rikenellaceae(100)	Alistipes(100)	TACGGAGGATTCAAGCGTTATCCGGATTTATTGGGTTTAAAGGGTGCGTAGGCGGTCGGATAAGTTAGAGGTGAAATCCCGAGGCTCAACTTCGGAATTGCCTCTGATACTGTTCGGCTAGAGAGTAGTTGCGGTAGGCGGAATGTATGGTGTAGCGGTGAAATGCTTAGAGATCATACAGAACACCGATTGCGAAGGCAGCTTACCAAGCTACTTCTGACGTTGAGGCACGAAAGCGTGGGGAGCAAACAGG	gb|AY538696.1| Bacteroides sp. Smarlab 3302398 16S ribosomal RNA gene, partial	0.97	Otu058	0.00304604	0.00482234	0.00962106	0	0	0.00375738	0.0063027	0	0	0	0	0	0	0	0	0	0	0	0	0	0	0	0	0	0	0	0	0	0	0	0	0.00273694	0.00108151	0	0	0	0	0	0	0	0.000151156
Planctomycetes(100)	Planctomycetacia(100)	Planctomycetales(100)	Planctomycetaceae(100)	Planctomyces(100)	TACGAACTGTGCAAACGTTATTCGGAATCACTGGGCTTAAAGGGTGCGTAGGCGGCTTATTAAGCAGGGTGTGAAATCCCCCGGCTCAACCGGGGAATAGCGCTCTGAACTGATGAGCTTGAGTGAGGCAGGGGTGCGCGGAACTTCCAGTGGAGCGGTGAAATGTGTTGATATTGGAAGGAACACCGGAGGCGAAAGCGGCGCACTGGGTCTTGTCTGACGCTGAGGCACGAAAGCCAGGGGAGCAAACGGG	gb|KF228168.1| Planctomyces maris clone A11-0AF47_11038 16S ribosomal RNA gene,	0.9	Otu059	0	0	0	0	0	0	0	0	0	0	0	0	0	0.00412053	0	0	0	0	0	0	0	0	0	0	0.0288678	0	0	0	0	0	0	0	0	0	0	0	0	0	0	0	0
Bacteroidetes(100)	unclassified(100)	unclassified(100)	unclassified(100)	unclassified(100)	TACGGGGGATGCAAGCGTTATCCGGATTTATTGGGTTTAAAGGGTGCGTAGGCTGTGAGGTAAGTCAGCGGTGAAATGCCCCCGCTCAACGGGGTGAAGTGCCATTGATACTGCCTTGCTGGAATGCGGATGCCGTGGGAGGAATGTGTGGTGTAGCGGTGAAATGCATAGATATCACACAGAACACCGATTGCGAAGGCATCTCACGAATCCGCGATTGACGCTGATGCACGAAAGCGTGGGTATCAAACAGG	gb|GU409323.1| Bacteroidetes bacterium oral taxon 281 clone WWE_MCE9_174 16S	0.89	Otu060	0.000416827	0.00141407	0.00176939	0	0	0.000984076	0.00601052	0	0	0	0	0	0	0	0	0	0	0	0	0	0	0	0	0	0	0	0	0	0	0	0	0.00406631	0.00142304	3.2963e-05	0	0	0	0	0	0	0
Firmicutes(100)	Clostridia(100)	Clostridiales(100)	Lachnospiraceae(100)	unclassified(100)	TACGTAGGGGGCAAGCGTTATCCGGATTTACTGGGTGTAAAGGGAGCGTAGACGGCAATGCAAGTCCGATGTGAAAACCCAGGGCTCAACCGTGGGAGTGCATTGGAAACTGAATGGCTGGAGTGCAGGAGAGGTAAGCGGAATTCCTGGTGTAGCGGTGAAATGCGTAGATATCAGGAGGAACACCAGTGGCGAAGGCGGCTTACTGGACTGTAACTGACGTTGAGGCTCGAAAGCGTGGGGAGCAAACAGG	gb|KF814113.1| Lachnospiraceae bacterium AIP 541.12 clone 2 16S ribosomal RNA	0.95	Otu061	3.20636e-05	0	0	0	0	0	0	0	0	0	0	0	0	0	0	0	0	0	0	0	0	0	0	0	0	0	0	4.27186e-05	0	0	0	0	0.00216302	0	0	0	0	0	0	0	0
Bacteroidetes(100)	Bacteroidia(100)	Bacteroidales(100)	Rikenellaceae(100)	Alistipes(100)	TACGGAGGATTCAAGCGTTATCCGGATTTATTGGGTTTAAAGGGTGCGTAGGCGGTTCGATAAGTTAGAGGTGAAATCCCGGGGCTCAACTCCGGCACTGCCTCTGATACTGTCGGGCTAGAGTTTAGTTGCGGTAGGCGGAATGTATGGTGTAGCGGTGAAATGCATAGAGATCATACAGAACACCGATTGCGAAGGCAGCTTACCAAACTACGACTGACGTTGAGGCACGAAAGCGTGGGGAGCAAACAGG	gb|AY538696.1| Bacteroides sp. Smarlab 3302398 16S ribosomal RNA gene, partial	0.95	Otu062	0.0137232	0.0100435	0.00427602	0	0	0.00272857	0.00676183	0	0	0	0	0	0	0	0	0	0	0	0	0	0	0	0	0	0	0	0	0.000128156	0	0	0	0.00690752	0.00512295	0	3.04275e-05	0	0	0	0	0	0
Proteobacteria(100)	Alphaproteobacteria(100)	Sphingomonadales(100)	Erythrobacteraceae(100)	Porphyrobacter(100)	TACGGAGGGAGCTAGCGTTGTTCGGAATTACTGGGCGTAAAGCGCACGTAGGCGGCTTTTTAAGTCAGGGGTGAAATCCCGGGGCTCAACCCCGGAACTGCCCTTGAAACTGGGAAGCTAGAATCTTGGAGAGGCGAGTGGAATTCCGAGTGTAGAGGTGAAATTCGTAGATATTCGGAAGAACACCAGTGGCGAAGGCGACTCGCTGGACAAGTATTGACGCTGAGGTGCGAAAGCGTGGGGAGCAAACAGG	gb|KM219082.1| Porphyrobacter sp. NDS_0-12 16S ribosomal RNA gene, partial sequence	1	Otu063	3.20636e-05	0	0	0	0	0	0	0	0	0	0	0	0	0	0	0	0	0.0268711	0	0	0	0	0	0	0	0	0	0	0	0	0	0	0	0	0	0	0	0	0	0	0
Bacteroidetes(100)	Bacteroidia(100)	Bacteroidales(100)	Porphyromonadaceae(100)	unclassified(100)	TACGGAGGATGCGAGCGTTATCCGGATTTATTGGGTTTAAAGGGTGCGCAGGCGGAATGTCAAGTCAGCGGTAAAATTTCGGGGCTCAACCCCGTCGTGCCGTTGAAACTGGCGTTCTTGAGTGAGCGAGAAGTATGCGGAATGCGTGGTGTAGCGGTGAAATGCATAGATATCACGCAGAACTCCGATTGCGAAGGCAGCATACCGGCGCTCAACTGACGCTCATGCACGAAAGCGTGGGTATCGAACAGG	gb|JF838122.1| Uncultured bacterium clone F_HeJ_NIH2_P24 16S ribosomal RNA gene,	1	Otu064	0.026709	0.0188542	0.0151504	0	0	0.0206209	0.010268	0	0	0	0	4.66592e-05	0	0	0	0	0	0	0	0	0	0	0	0	0	0	0	0	0	0	0	0.00409238	0.00455373	0	0	0	0	0	0	0	0
Firmicutes(100)	Clostridia(100)	Clostridiales(100)	Lachnospiraceae(100)	unclassified(100)	TACGTAGGGGGCAAGCGTTATCCGGATTTACTGGGTGTAAAGGGAGCGTAGACGGCGGTGCAAGTCTGGAGTGAAAGGCAGGGGCCCAACCCCTGGACTGCTCTGGAAACTGTAGTGCTGGAGTGCAGGAGAGGTAAGTGGAATTCCTAGTGTAGCGGTGAAATGCGTAGATATTAGGAGGAACACCAGTGGCGAAGGCGGCTTACTGGACTGTAACTGACGTTGAGGCTCGAAAGCGTGGGGAGCAAACAGG	dbj|AB971794.1| [Clostridium] indolis gene for 16S ribosomal RNA, partial sequence,	0.97	Otu065	0.000480954	0.00275562	0.00081097	0	0	0.000402576	0.000500877	0	0	0	0	0	0	0	0	0	0	0	0	0	0	0	0	0	0	0	0	0.000170874	0	0	0	0.000156397	8.53825e-05	0	0	0	0	0	0	0	0
unclassified(100)	unclassified(100)	unclassified(100)	unclassified(100)	unclassified(100)	TACGAAGGGGGCAAGCGTTGTTCGGAATTACTGGGCGTAAAGGGTGTGTAGGCGGGAAAGTAAGATAGTGGTGAAATGCCTGAGCTCAACTTGGGAACTGCCATTATAACTATTTTTCTAGAGTGACAGAGAGGATATTGGAATACCCAGTGTAGAGGTGAAATTCGTAGATATTGGGTAGAACACCGGAGGCGAAGGCGAGTATCTGGCTGTCAACTGACGCTGAGGCACGAAAGCATGGGGATCAAACAGG	ref|NR_042646.1| Kiloniella laminariae strain LD81 16S ribosomal RNA gene, partial	0.85	Otu066	0	0	0	0	0	0	0	0	0	0	0	0	0	0	0	0	0	0	0	0	0	0	0	0	0	0	0	0	0	0	0	0	0.000142304	0	0	0	0	0	0	0	0
Proteobacteria(100)	Alphaproteobacteria(100)	unclassified(100)	unclassified(100)	unclassified(100)	TACGAAGGGGGCAAGCGTTGTTCGGAATTACTGGGCGTAAAGGGAGTGTAGGCGGTTTAGTAAGATAGTGGTGAAATCCCAGAGCTTAACTTTGGAATTGCCATTATAACTATTAGACTAGAATTACAGAGAGGATAGTGGAATACCCAGTGTAGAGGTGAAATTCGTAGATATTGGGTAGAACACCAGTGGCGAAGGCGACTATCTGGCTGTACATTGACGCTGAGGCTCGAAAGCATGGGGATCAAACAGG	ref|NR_042646.1| Kiloniella laminariae strain LD81 16S ribosomal RNA gene, partial	0.86	Otu067	0.000320636	0.000326323	0	0.0260648	0.00185823	0	4.17397e-05	0	0	0	0	0	0	0	0	0	0	0	0	0	0	0	0	0	0	0	0	4.27186e-05	0	0	0	0	0	0	0	0	0	0.0039024	0	0	0
Bacteroidetes(100)	Bacteroidia(100)	Bacteroidales(100)	Porphyromonadaceae(100)	unclassified(100)	TACGGAGGATGCGAGCGTTATCCGGATTTATTGGGTTTAAAGGGTGCGTAGGCGGGCATTTAAGCCGGCGGTCAAATGTCGGGGCTCAACCCCGGCCTGCCGTCGGAACTGGGTGCCTTGAGTGGGCGAGAAGTATGCGGAATGCGTGGTGTAGCGGTGAAATGCATAGATATCACGCAGAACCCCGATTGCGAAGGCAGCATACCGGCGCCCTACTGACGCTGAGGCACGAAAGTGCGGGTATCGAACAGG	gb|AY239469.1| Gram-negative bacterium cL10-2b-4 16S ribosomal RNA gene, complete	0.92	Otu068	0.00307811	0.0039884	0.0100634	0	0	0.0118089	0.00509224	0	4.00112e-05	0	0	0.000186637	0	0	7.17772e-05	0	0	0	0	0	0.000145335	0	0	0	0	0	0	4.27186e-05	5.61388e-05	4.81626e-05	0	0.0259879	0.0143727	0	6.0855e-05	0	0	0	0	0	0.000100771
Proteobacteria(100)	Alphaproteobacteria(100)	unclassified(100)	unclassified(100)	unclassified(100)	TACGAAGGGTGCGAGCGTTGTTCGGAATTACTGGGCGTAAAGGGAGTGTAGGCGGATATGTAAGATAGCGGTGAAATGCCGGGGCTCAACCCCGGAACTGCCATTATGACTATGTATCTAGAGTAATGGAGAGGATAGCGGAATACCCAGTGTAGAGGTGAAATTCGTAGATATTGGGTAGAACACCGGTGGCGAAGGCGGCTATCTGGCCATTTACTGACGCTGAGGCTCGAAAGCATGGGGATCAAACAGG	gb|AY371436.1| Alpha proteobacterium K018 16S ribosomal RNA gene, partial sequence	0.89	Otu069	0.000416827	0.00039884	0.00206429	0.025137	0.00033509	0.000402576	0	0	0	0	0	0	0	0	0	0	0	0	0	0	0	0	0	0	0	0	0	0	0	0	0	0	0.000882286	0	0	0	0	0.00727438	0	0	0
Bacteroidetes(100)	Bacteroidia(100)	Bacteroidales(100)	Porphyromonadaceae(100)	unclassified(100)	TACGGAGGATGCGAGCGTTATCCGGATTTATTGGGTTTAAAGGGTGCGTAGGCGGAAGGTTAAGTCAGCGGTCAAATGTCGGTGCTCAACACCGGCCTGCCGTTGAAACTGGTCTTCTTGAGTGAGCGAGAAGTATGCGGAATGCGTGGTGTAGCGGTGAAATGCATAGATATCACGCAGAACTCCGATTGCGAAGGCAGCATACCGGCGCTCAACTGACGCTGAGGCACGAAAGCGTGGGGATCGAACAGG	gb|AY239469.1| Gram-negative bacterium cL10-2b-4 16S ribosomal RNA gene, complete	0.96	Otu070	0.0243363	0.0135606	0.0163669	0	0	0.0114063	0.00876534	0	0	0	0	0	0	0	0	0	0	0	0	5.23917e-05	0	0	0	0	0	0	0	0	0	0	0	0.00977479	0.0073429	0	0	0	0	0	0	0	0.000100771
Bacteroidetes(100)	Bacteroidia(100)	Bacteroidales(100)	Porphyromonadaceae(100)	unclassified(100)	TACGGAGGATGCGAGCGTTATCCGGATTTATTGGGTTTAAAGGGTGCGTAGGCGGGTTATCAAGTCAGCGGTAAAATCGTGGAGCTCAACTCCATCCAGCCGTTGAAACTGATGATCTTGAGTGGGCGAGAAGTATGCGGAATGCGTGGTGTAGCGGTGAAATGCATAGATATCACGCAGAACTCCGATTGCGAAGGCAGCATACCGGCGCCCGACTGACGCTGAAGCACGAAAGCGTGGGTATCGAACAGG	gb|AY239469.1| Gram-negative bacterium cL10-2b-4 16S ribosomal RNA gene, complete	0.91	Otu071	0.0104527	0.00833938	0.00589797	0	0	0.00523349	0.00550964	0	0	0	0	0	0	0	0	0	0	0	0	0	0	0	0	0	0	0	4.6834e-05	0.000170874	2.80694e-05	0	0	0.0135283	0.00466758	0	3.04275e-05	0	0	0	0	0	5.03854e-05
Proteobacteria(100)	unclassified(100)	unclassified(100)	unclassified(100)	unclassified(100)	TACGGAGGGTGCGAGCGTTAATCGGAATTACTGGGCGTAAAGCGCTCGTAGGCGGTATGTCAAGTCAAGGGTGAAATCCCCGCGCTCAACGTGGGAACTGCCTTTGAAACTGGCAAACTGGAGTGTGTGAGAGGATAGTGGAATTCCAGGTGTAGGAGTGAAATCCGTAGATATCTGGAGGAACATCAGTGGCGAAGGCGACTATCTGGCACATAACTGACGCTGAGGAGCGAAAGCGTGGGTAGCAAACAGG	gb|JQ950509.1| Bacterium symbiont of Bactrocera correcta strain JH12-138 16S	0.89	Otu072	0.000961908	0.00797679	0.00965792	0.0143516	0.00804216	0.0027733	0.00150263	0	0	0	0	0	0	0	0	0	0	0	0	0	0	4.77054e-05	0	0	0	0	0	0.000213593	0	0	0	0.00151183	0.00102459	0	0	8.84538e-05	0.00543142	0.00636508	0	0	0
Bacteroidetes(100)	Bacteroidia(100)	Bacteroidales(100)	Porphyromonadaceae(100)	unclassified(100)	TACGGAGGATGCGAGCGTTATCCGGATTTATTGGGTTTAAAGGGTGCGTAGGCGGAATATCAAGTCAGCGGTAAAAATTCGGGGCTCAACCCCGTCGTGCCGTTGAAACTGATGTTCTTGAGTGGGCGAGAAGTATGCGGAATGCGTGGTGTAGCGGTGAAATGCATAGATATCACGCAGAACTCCGATTGCGAAGGCAGCATACCGGCGCCCAACTGACGCTGAAGCACGAAAGCGTGGGTATCGAACAGG	gb|AY239469.1| Gram-negative bacterium cL10-2b-4 16S ribosomal RNA gene, complete	0.92	Otu073	0.00654098	0.00696157	0.00398113	0	0	0.0164162	0.00396527	0	0	0	0	0	0	0	0	0	0	0	0	0	0	0	0	0	0	0	0	8.54372e-05	0	0	0	0.00388385	0.00452527	0	0	0	0	7.57748e-05	0	0	0
Bacteroidetes(100)	Bacteroidia(100)	Bacteroidales(100)	Porphyromonadaceae(100)	unclassified(100)	TACGGAGGATGCGAGCGTTATCCGGATTTATTGGGTTTAAAGGGTGCGTAGGCGGTCCGTTAAGTCAGCGGTAAAATTGCGGGGCTCAACCCCGTCGAGCCGTTGAAACTGGCAGACTTGAGTTGGCGAGAAGTACGCGGAATGCGCGGTGTAGCGGTGAAATGCATAGATATCGCGCAGAACTCCGATTGCGAAGGCAGCGTACCGGCGCCAGACTGACGCTGAGGCACGAAAGCGTGGGGATCGAACAGG	gb|AY239469.1| Gram-negative bacterium cL10-2b-4 16S ribosomal RNA gene, complete	0.91	Otu074	0.000384763	0.000181291	0.00460779	0.0104665	0.0169068	0.00201288	0.00158611	0	0	0	0	0	0	0	0	0	0	0	0	0	0	0	0	0	0	0	0	0	0	4.81626e-05	0	0.00959233	0.0014515	0	0	0	0	0	0	0	0.000151156
Firmicutes(100)	Clostridia(100)	Clostridiales(100)	unclassified(100)	unclassified(100)	TACATAGGGAGCAAGCGTTATCCGGATTTATTGGGTGTAAAGGGTGCGTAGACGGGAAATTAAGTTAGTTGTGAAATCCCTCGGCTTAACTGAGGAACTGCAACTAAAACTGATTTTCTTGAGTACTGGAGAGGAAAGTGGAATTCCTAGTGTAGCGGTGAAATGCGTAGATATTAGGAGGAACACCAGTGGCGAAGGCGACTTTCTGGACAGTAACTGACGTTGAGGCACGAAAGTGTGGGGAGCAAACAGG	gb|HM099644.1| Clostridiales bacterium oral taxon F32 strain VO026 16S ribosomal	0.98	Otu075	0.00545081	0.00402466	0.000331761	0	0	0.00156558	0.0162367	0	0	0	0	0	0	0	0	0	0	0	0	0	9.68898e-05	0	0	0	0	0	9.3668e-05	0	0	4.81626e-05	0	0.0153269	0.00503757	0	3.04275e-05	0	3.25235e-05	0	0	0	0.000100771
Bacteroidetes(100)	Bacteroidia(100)	Bacteroidales(100)	Porphyromonadaceae(100)	unclassified(100)	TACGGAGGATGCGAGCGTTATCCGGATTTATTGGGTTTAAAGGGTGCGTAGGCGGGCATTTAAGCCGGCGGTCAAATGTCGGGGCTCAACCCCGGCCTGCCGTCGGAACTGGGTGCCTTGAGTGGGCGAGAAGTATGCGGAATGCGTGGTGTAGCGGTGAAATGCATAGATATCACGCAGAACCCCGATTGCGAAGGCAGCATACCGGCGCCCGACTGACGCTGAGGCACGAAAGTGCGGGTATCGAACAGG	gb|AY239469.1| Gram-negative bacterium cL10-2b-4 16S ribosomal RNA gene, complete	0.92	Otu076	0.00464922	0.00514866	0.0122383	0	0	0.0126588	0.00596878	0	0	0	0	0	0	0	0	0	0	0	0	0	4.84449e-05	0	0	0	0	0	4.6834e-05	0.000213593	0	0	2.95247e-05	0.0219998	0.016735	0	6.0855e-05	0	0	0	0	0	0
Actinobacteria(100)	Actinobacteria(100)	Actinomycetales(100)	unclassified(100)	unclassified(100)	TACATAGGGTGCAAGCGTTGTCCGGAATTATTGGGCGTAAAGAGCTCGTAGGTCGTTTGTCGCGTCGATTGTGAAAATCTGAGGCTCAACCTCAGACCTGCAGTCGATACGGGCAAACTAGAGTGTGGTAGGGGAGACTGGAATTCCTGGTGTAGCGGTGGAATGCGCAGATATCAGGAGGAACACCAATGGCGAAGGCAGGTCTCTGGGCCATAACTGACACTGAGGAGCGAAAGTGCGGGGAGCGAACAGG	gb|JF488148.1| Actinobacterium SCGC AAA208-D13 16S ribosomal RNA gene, partial	0.95	Otu077	0	0	0	0	0.000182776	0	0.000793055	5.24934e-05	0.00452127	0	0.000137931	0	0	0	0	4.71387e-05	0	0	0.00703226	0.000785875	0.000872009	9.54107e-05	0	0	0	0	0	0.000128156	0	4.81626e-05	0	0	0	0	0	0	0	0.000189437	0.000455696	0.000140436	0.00201542
Firmicutes(100)	Clostridia(100)	Clostridiales(100)	Peptostreptococcaceae(100)	Clostridium_XI(100)	TACGTAGGGGGCTAGCGTTATCCGGATTTACTGGGCGTAAAGGGTGCGTAGGCGGTCTTTCAAGTCAGGAGTGAAAGGCTACGGCTCAACCGTAGTAAGCTCTTGAAACTGGGAGACTTGAGTGCAGGAGAGGAGAGTGGAATTCCTAGTGTAGCGGTGAAATGCGTAGATATTAGGAGGAACACCAGTTGCGAAGGCGGCTCTCTGGACTGTAACTGACGCTGAGGCACGAAAGCGTGGGGAGCAAACAGG	emb|LN614756.1| Peptoclostridium difficile genome assembly CD630DERM, chromosome	1	Otu078	0	0	0	0	0	0	0	0	0	0	0	0	0	0	0.00136377	0.00636372	0.0196687	0.00661227	0.0117821	0.00571069	0.00494138	0.0178895	0.00253081	0.0113418	0.000858766	0.00418358	0.00112402	0.00815925	0.000589457	0.000939171	0.00144671	0	0	3.2963e-05	0.00237335	0.000235877	0	0	0	0	0
Firmicutes(100)	Clostridia(100)	Clostridiales(100)	Lachnospiraceae(100)	unclassified(100)	TACGTAGGGGGCAAGCGTTATCCGGATTTACTGGGTGTAAAGGGAGCGTAGACGGTTATGCAAGTCTGAAGTGAAAGCCCAAGGCTCAACCATGGGACTGCTTTGGAAACTGTAAAACTGGAGTGCAGGAGAGGTAAGCGGAATTCCTAGTGTAGCGGTGAAATGCGTAGATATTAGGAGGAACACCAGTGGCGAAGGCGGCTTACTGGACTGTAACTGACGTTGAGGCTCGAAGGCGTGGGGAGCAAACAGG	gb|HQ687763.1| Clostridiaceae bacterium CP19 16S ribosomal RNA gene, partial	0.96	Otu079	0	0.000108774	0.000552934	0	0	0	4.17397e-05	0	0	0	0	0	0	0	0	0	0	0	0	0	0	0	0	0	0	0	0	0	0	0	0	0.000260661	0	0	0	0	0	0	0	0	0
Bacteroidetes(100)	Bacteroidia(100)	Bacteroidales(100)	Porphyromonadaceae(100)	unclassified(100)	TACGGAGGATGCGAGCGTTATCCGGATTTATTGGGTTTAAAGGGTGCGTAGGCGGGCTTTTAAGTCAGCGGTAAAAATTCGGGGCTCAACCCCGTCCGGCCGTTGAAACTGGGGGCCTTGAGTGGGCGAGAAGAAGGCGGAATGCGTGGTGTAGCGGTGAAATGCATAGATATCACGCAGAACCCCGATTGCGAAGGCAGCCTTCCGGCGCCCTACTGACGCTGAGGCACGAAAGTGCGGGGATCGAACAGG	gb|AY239469.1| Gram-negative bacterium cL10-2b-4 16S ribosomal RNA gene, complete	0.91	Otu080	0.00182763	0.00192168	0.00980537	0	3.04627e-05	0.00384684	0.00146089	0	8.00224e-05	7.46993e-05	0	0.000279955	0	4.29221e-05	0.000143554	0	0	0	0	0	0	0.000143116	0	9.61169e-05	0	0	0.000327838	0.000256312	0.000112278	0	2.95247e-05	0.0202012	0.0117828	0	0.000212993	0	6.5047e-05	0	0	0	5.03854e-05
Bacteroidetes(100)	Bacteroidia(100)	Bacteroidales(100)	unclassified(100)	unclassified(100)	TACGGAGGATGCGAGCGTTATCCGGATTTATTGGGTTTAAAGGGTGCGTAGGCGGGCTGTTAAGTCAGCGGTAAAAGCCCGGGGCTCAACCCCGGCGAGCCGTTGAAACTGGCTGTCTTGAGATGTCGAGAGGTATGCGGAATGCGCAGTGTAGCGGTGAAATGCTTAGATATTGCGCAGAACTCCGATTGCGAAGGCAGCATACCGGCGGCGATCTGACGCTGAGGCACGAAAGCGTGGGTATCGAACAGG	gb|AY239461.1| Gram-negative bacterium cTPY-13 16S ribosomal RNA gene, complete	0.9	Otu081	0.0195909	0.0116389	0.000663521	0	0	0.00836464	0.00672009	0	4.00112e-05	0	0	0	0	0	0	0	0	0	0	0	0	0	0	0	0	0	0	8.54372e-05	0	2.40813e-05	0	0.00795016	0.00646061	0	0	0	0	0	0	0	0
Bacteroidetes(100)	Bacteroidia(100)	Bacteroidales(100)	Porphyromonadaceae(100)	unclassified(100)	TACGGAGGATGCGAGCGTTATCCGGATTTATTGGGTTTAAAGGGTGCGTAGGCGGACTGTCAAGTCAGCGGTAAAATACGGGGGCTCAACCTCCGCCCGCCGTTGAAACTGACGGTCTTGAGTGGGCGAGAAGTATGCGGAATGCGTGGTGTAGCGGTGAAATGCATAGATATCACGCAGAACTCCGATTGCGAAGGCAGCATACCGGCGCCCAACTGACGCTGAAGCACGAAAGCGTGGGTATCGAACAGG	gb|AY239469.1| Gram-negative bacterium cL10-2b-4 16S ribosomal RNA gene, complete	0.93	Otu082	0.00554701	0.00322698	0.00519758	0	0	0.00545715	0.0024209	0	0	0	0	0	0	0	0	0	0	0	0	0	0	0	0	0	0	0	0	4.27186e-05	0	0	0	2.60661e-05	0.00401298	0	0	0	0	0	0	0	0
Bacteroidetes(100)	Bacteroidia(100)	Bacteroidales(100)	Porphyromonadaceae(100)	unclassified(100)	TACGGAGGATGCGAGCGTTATCCGGATTTATTGGGTTTAAAGGGTGCGTAGGCGGTCTGTTAAGTCAGCGGTAAAATTGCGGGGCTCAACCCCGTCGAGCCGTTGAAACTGGCAGACTTGAGTTGGCGAGAAGTACGCGGAATGCGCGGTGTAGCGGTGAAATGCATAGATATCGCGCAGAACTCCGATTGCGAAGGCAGCGTACCGGCGCCAGACTGACGCTGAGGCACGAAAGCGTGGGGATCGAACAGG	gb|AY239469.1| Gram-negative bacterium cL10-2b-4 16S ribosomal RNA gene, complete	0.92	Otu083	0	0	0	0.012612	0.0192524	0	0	0	0	0	0	0	0	0	0	0	0	0	0	0	0	0	0	0	0	0	0	0	0	0	0	2.60661e-05	0	0	0	0	0	0	0	0	0
Firmicutes(100)	Clostridia(100)	Clostridiales(100)	Lachnospiraceae(100)	unclassified(100)	TACGTAGGGGGCAAGCGTTATCCGGATTTACTGGGTGTAAAGGGAGCGTAGACGGCAGCGCAAGTCTGAAGTGAAATGCCGGGGCTTAACCCCGGAACTGCTTTGGAAACTGTGCAGCTAGAGTGCAGGAGAGGTAAGTGGAATTCCTAGTGTAGCGGTGAAATGCGTAGATATTAGGAGGAACACCAGTGGCGAAGGCGGCTTACTGGACTGTAACTGACGTTGAGGCTCGAAAGCGTGGGGAGCAAACAGG	dbj|AB861470.1| Lachnospiraceae bacterium AJ110941 gene for 16S ribosomal RNA,	0.99	Otu084	0	0	0.0190947	0	0	0	0	0	0	0	0	0	0	0	0	0	0	0	0	0	0	0	0	0	0	0	0	0	0	0	0	0	0	0	0	0	0	0	0	0	0
Firmicutes(100)	Clostridia(100)	Clostridiales(100)	Lachnospiraceae(100)	unclassified(100)	TACGTATGGAGCAAGCGTTATCCGGATTTACTGGGTGTAAAGGGAGCGCAGACGGCAGGGCAAGTCTGATGTGAAAGTCCGGGGCTCAACCCCGGGACTGCATTGGAAACTGTCCGGCTAGAGTGCAGGAGAGGTAAGTGGAATTCCTAGTGTAGCGGTGAAATGCGTAGATATTAGGAGGAACACCAGTGGCGAAGGCGGCTTACTGGACTGTAACTGACGTTGAGGCTCGAAAGCGTGGGGAGCAAACAGG	gb|JX006319.1| Bacterium NLAE-zl-H75 16S ribosomal RNA gene, partial sequence	0.96	Otu085	0	0	0	0	0	0	0	0	0	0	0	0	0	0	0	0	0	0	0	0	0	0	0	0	0	0	0	0	0	0	0	0.00101658	0	0	0	0	0	0	0	0	5.03854e-05
Bacteroidetes(100)	Bacteroidia(100)	Bacteroidales(100)	Porphyromonadaceae(100)	unclassified(100)	TACGGAGGATGCGAGCGTTATCCGGATTTATTGGGTTTAAAGGGTGCGTAGGCGGGATGCCAAGTCAGCGGTAAAATCGCGGGGCTCAACCCCGCTCCGCCGTTGAAACTGGCGTTCTTGAGTGGGCGAGAAGTATGCGGAATGCGTGGTGTAGCGGTGAAATGCATAGATATCACGCAGAACTCCGATTGCGAAGGCAGCATGCCGGCGCCCAACTGACGCTGAAGCACGAAAGCGTGGGTATCGAACAGG	gb|AY239469.1| Gram-negative bacterium cL10-2b-4 16S ribosomal RNA gene, complete	0.92	Otu086	0.00404002	0.00282814	0.000368623	0	0	0.00322061	0.00313048	0	0	0	0	0	0	0	0	0	0	0	0	0	0	0	0	0	0	0	9.3668e-05	0.00029903	0	0	0	0.00218955	0.0119536	0	6.0855e-05	0	0	0	0	0	0
Proteobacteria(100)	Alphaproteobacteria(100)	Caulobacterales(100)	Caulobacteraceae(100)	Brevundimonas(100)	TACGAAGGGGGCTAGCGTTGCTCGGAATTACTGGGCGTAAAGGGAGCGTAGGCGGACATTTAAGTCAGGGGTGAAATCCCGGGGCTCAACCTCGGAACTGCCTTTGATACTGGATGTCTTGAGTGTGAGAGAGGTATGTGGAACTCCGAGTGTAGAGGTGAAATTCGTAGATATTCGGAAGAACACCAGTGGCGAAGGCGACATACTGGCTCATTACTGACGCTGAGGCTCGAAAGCGTGGGGAGCAAACAGG	gb|KJ004611.1| Brevundimonas aurantiaca strain LV6 16S ribosomal RNA gene, partial	0.99	Otu087	0.00413621	0	0	0	0	0	0	5.24934e-05	0	0	0	0	0.000317763	0	0.00287109	0	0	0	0	0	0	0	0	0	0	0.00330502	0.00070251	0.018369	0	0	0	0	0.00256148	0.000560372	3.04275e-05	0.0131501	0.000130094	0	0	0	0
Bacteroidetes(100)	unclassified(100)	unclassified(100)	unclassified(100)	unclassified(100)	TACGTAGGTGGCAAGCGTTGTCCGGATTTATTGGGTTTAAAGGGTGCGTAGGCGGTCCTGTAAGTCAGTGGTGAAATACGGCAGCTCAACTGTCGAGGTGCCATTGATACTGCGGGACTTGAGTACAGACGAGGTAGGCGGAATTGACGGTGTAGCGGTGAAATGCTTAGATATCGTCAAGAACACCGATAGCGAAGGCAGCTTACTAGACTGTAACTGACGCTGAGGCACGAAGGTGCGGGGATCAAACAGG	dbj|AB540001.1| Bacteroidetes bacterium N2 gene for 16S rRNA, partial sequence	0.96	Otu088	0	3.62582e-05	0.0110218	0	0	0	0	5.24934e-05	0	0	0	0	0	0	0	0	0	0	0	0	0	0	0	0	0	0	0.0179843	0	0	0	0	0	0	0	0	0	0	0	0	0	0
Proteobacteria(100)	Gammaproteobacteria(100)	Enterobacteriales(100)	Enterobacteriaceae(100)	unclassified(100)	TACGGAGGGTGCAAGCGTTAATCGGAATTACTGGGCGTAAAGCGCACGCAGGCGGTTTGTTAAGTCAGATGTGAAATCCCCGGGCTCAACTTGGGAACTGCATCTGATACTGGCAAGCTTGAGTCTCGTAGAGGGGGGTAGAATTCCAGGTGTAGCGGTGAAATGCGTAGAGATCTGGAGGAATACCGGTGGCGAAGGCGGCCCCCTGGACGAAGACTGACGCTCAGGTGCGAAAGCGTGGGGAGCAAACAGG	emb|HE608666.1| Shigella sp. GDR08 partial 16S rRNA gene, strain GDR08	1	Otu089	0	0	0	0.000318924	0.000944345	0	0	0	0	0	4.5977e-05	0	0	0	0.0161499	0.00301688	0.000140994	0.00225098	0.00203565	0.00031435	0.00019378	0.00162198	0.000110035	9.61169e-05	0.000990884	0.00184077	0.000421506	0.00029903	0.00628754	0.00830805	0.00950694	7.81983e-05	2.84608e-05	0.0176023	0.00499011	0.0115875	0.00400039	0.000378874	0.00146835	0.000983054	0.000302313
Firmicutes(100)	Bacilli(100)	Lactobacillales(100)	Lactobacillaceae(100)	Lactobacillus(100)	TACGTAGGTGGCAAGCGTTATCCGGATTTATTGGGCGTAAAGAGAACGCAGGCGGTCTTTTAAGTCTGATGTGAAAGCCTTCGGCTTAACCGGAGTAGTGCATTGGAAACTGGGAGACTTGAGTGCAGAAGAGGAGAGTGGAACTCCATGTGTAGCGGTGAAATGCGTAGATATATGGAAGAACACCAGTGGCGAAAGCGGCTCTCTGGTCTGTAACTGACGCTGAGGTTCGAAAGCGTGGGTAGCAAACAGG	gb|KM405315.1| Lactobacillus animalis strain Mou03 16S ribosomal RNA gene, partial	0.99	Otu090	3.20636e-05	7.25163e-05	0.000221174	0	0	4.47307e-05	0	0	0	0.000224098	0	0	3.17763e-05	0	0.0169394	0.000754219	0.00549877	0.000562746	0.000493492	0.0006287	0.000387559	9.54107e-05	0	9.61169e-05	0.00191571	0.0017571	4.6834e-05	0	0	0	0	0.0017725	0.000313069	0	0	0	0	0	0	0	0.000151156
Firmicutes(100)	Clostridia(100)	Clostridiales(100)	Ruminococcaceae(100)	unclassified(100)	TACGTAGGTGGCGAGCGTTGTCCGGAATTACTGGGTGTAAAGGGAGTGTAGGCGGGAAAGCAAGTCAGAAGTGAAAACTATGGGCTTAACCCATAGCCTGCTTTTGAAACTGTTTTTCTTGAGTGAAGTAGAGGCAAGCGGAATTCCTAGTGTAGCGGTGAAATGCGTAGATATTAGGAGGAACACCAGTGGCGAAGGCGGCTTGCTGGGCTTTTACTGACGCTGAGGCTCGAAAGCGTGGGGAGCAAACAGG	gb|EU266550.1| Eubacterium siraeum strain 70/3 16S ribosomal RNA gene, partial	0.95	Otu091	9.61908e-05	0.00116026	0.00151135	0	0	0.00254965	0.00129393	0	4.00112e-05	0	0	0	0	0	0	0	0	0	6.16865e-05	0	0	0	0	0	0	0	0	0	0	0	0	0	0.00133766	0	0	0	0	0	0	0	0
Firmicutes(100)	Clostridia(100)	Clostridiales(100)	Lachnospiraceae(100)	unclassified(100)	TACGTAGGGGGCAAGCGTTATCCGGATTTACTGGGTGTAAAGGGAGCGCAGACGGCAGCGCAAGTCCGGGGTGAAAGCCCGCGGCCCAACCGCGGGACTGCCCTGGAAACTGTGCGGCTGGAGTGCCGGAGAGGTAAGCGGAATTCCTAGTGTAGCGGTGAAATGCGTAGATATTAGGAGGAACACCAGTGGCGAAGGCGGCTTACTGGACGGTAACTGACGTTGAGGCTCGAAAGCGTGGGGAGCAAACAGG	gb|JQ608061.1| Bacterium NLAE-zl-C350 16S ribosomal RNA gene, partial sequence	0.95	Otu092	0.000993972	0.000253807	0.000368623	0	0	0.00402576	0.000584356	0	0	0	0	0	0	0	0	0	0	0	0	0	0	0	0	0	0	0	0	0	0	0	0	0.00151183	0.000540756	0	0	0	0	0	0	0	0
Bacteroidetes(100)	Bacteroidia(100)	Bacteroidales(100)	Porphyromonadaceae(100)	unclassified(100)	TACGGAGGATGCGAGCGTTATCCGGATTTATTGGGTTTAAAGGGTGCGTAGGCGGGCTGTTAAGTCAGCGGTCAAATGTCGGGGCTCAACCCCGGCCTGCCGTTGAAACTGGCGGCCTCGAGTGGGCGAGAAGTATGCGGAATGCGTGGTGTAGCGGTGAAATGCATAGATATCACGCAGAACTCCGATTGCGAAGGCAGCATACCGGCGCCCGACTGACGCTGAGGCACGAAAGCGTGGGTATCGAACAGG	gb|AY239469.1| Gram-negative bacterium cL10-2b-4 16S ribosomal RNA gene, complete	0.95	Otu093	0.00185969	0.00159536	0.00339133	0	0	0.00805153	0.00329744	0	0	0	0	0	0	0	0	9.42774e-05	0	0	0	0	0	0	0	0	6.60589e-05	0	0	8.54372e-05	2.80694e-05	2.40813e-05	0	0.000703785	0.000853825	0	6.0855e-05	0	0	0	0	0	0
Proteobacteria(100)	unclassified(100)	unclassified(100)	unclassified(100)	unclassified(100)	TACGAAGGGGGCTAGCGTTGCTCGGAATTACTGGGCGTAAAGCGCACGTAGGCGGATATTTAAGTCGGAGGTGAAAGCCCAGGGCTCAACCCTGGAACTGCCCTCGATACTGGGTATCTGGACCAAAGTAGAGGTAAGTGGAATTCCGAGTGTAGAGGTGAAATTCGTAGATATTCGGAGGAACACCAGTGGCGAAGGCGACTTACTGGACTTTTGGTGACGCTGAGGTGCGAAAGCGTGGGGAGCAAACAGG	gb|KJ862838.1| Alpha proteobacterium 1-2 16S ribosomal RNA gene, partial sequence	1	Otu094	0	0.000942712	3.68623e-05	0	0	0	0	0.000209974	0	0	0	0	0	0	0	0	0	0.0156162	0	0	0	0	0	0	0.00343506	0.00589884	0.00679093	0	0	0	0	0	0	0.000824076	0	8.84538e-05	0	0	0	0	0
Proteobacteria(100)	Alphaproteobacteria(100)	Caulobacterales(100)	Caulobacteraceae(100)	Brevundimonas(100)	TACGAAGGGGGCTAGCGTTGCTCGGAATTACTGGGCGTAAAGGGAGCGTAGGCGGACATTTAAGTCAGAGGTGAAATCCCGGAGCTTAACTTCGGAACTGCCTTTGATACTGGGTGTCTTGAGTGTGAGAGAGGTATGTGGAACTCCGAGTGTAGAGGTGAAATTCGTAGATATTCGGAAGAACACCAGTGGCGAAGGCGACATACTGGCTCATTACTGACGCTGAGGCTCGAAAGCGTGGGGAGCAAACAGG	gb|KF160667.1| Bacterium 204_oclvp480 16S ribosomal RNA gene, partial sequence	1	Otu095	0	0	0	0	0	0	0	0	0	0	0	0	0	0	0	0	0	0	0	0	0	0	0	0	0.0155899	0	0	0	0	0	0	0	0	0	0	0	0	0	0	0	0
Bacteroidetes(100)	Bacteroidia(100)	Bacteroidales(100)	Bacteroidaceae(100)	Bacteroides(100)	TACGGAGGATCCGAGCGTTATCCGGATTTATTGGGTTTAAAGGGAGCGTAGATGGGTTGTTAAGTCAGTTGTGAAAGTTTGCGGCTCAACCGTAAAATTGCAATTGATACTGGCAGCCTTGAGTACAGTTGAGGTAGGCGGAATTCGTGGTGTAGCGGTGAAATGCTTAGATATCACGAAGAACTCCGATTGCGAAGGCAGCCTACTAAACTGCCACTGACATTGATGCTCGAAAGTGTGGGTATCAAACAGG	gb|JQ607421.1| Bacterium NLAE-zl-P107 16S ribosomal RNA gene, partial sequence	1	Otu096	0.00259715	0.00416969	0	0.0154243	0.000121851	0	0	0	0	0	0	0	0	0	0	0	0	0	0	0	0	0	0	0	0	0	0	0	0	0	0	0	0	0	0	0	0	0	0	0	0
Bacteroidetes(100)	Bacteroidia(100)	Bacteroidales(100)	Porphyromonadaceae(100)	Odoribacter(100)	TACGGAGGATGCGAGCGTTATCCGGATTTATTGGGTTTAAAGGGTGCGTAGGCGGCCTGTTAAGTTAGTGGTTAAATGTCGGGGCTAAACCCCGGATTGCCATTAAAACTGGCGGGCTCGAGTACAGACGAGGTAGGCGGAATAAGTCAAGTAGCGGTGAAATGCTTAGATATGACTTAGAACTCCGATAGCGAAGGCAGCTTACCAGGCTGAGACTGACGCTGAAGCACGAGAGCGTGGGTAGCGAACAGG	gb|KM043764.1| Bacterium P1C12 16S ribosomal RNA gene, partial sequence	0.9	Otu097	0.0010581	0.00181291	0.00438661	0	0	0.00161031	0.0032557	0	0	0	0	0	0	0	0	0	0	0	0	0	0.00019378	0	0	0	0	0	0	4.27186e-05	0	0	0	0.00398811	0.0027607	0	0	0	0	0	0	0	5.03854e-05
Bacteroidetes(100)	Bacteroidia(100)	Bacteroidales(100)	Porphyromonadaceae(100)	unclassified(100)	TACGGAGGATGCGAGCGTTATCCGGATTTATTGGGTTTAAAGGGTGCGTAGGCGGCCTGCCAAGTCAGCGGTAAAATTGCGGGGCTCAACCCCGTAGAGCCGTTGAAACTGCCGGGCTCGAGTGGGCGAGAAGTATGCGGAATGCGTGGTGTAGCGGTGAAATGCATAGATATCACGCAGAACCCCGATTGCGAAGGCAGCATACCGGCGCCCTACTGACGCTGAGGCACGAAAGTGCGGGGATCAAACAGG	gb|AY239469.1| Gram-negative bacterium cL10-2b-4 16S ribosomal RNA gene, complete	0.9	Otu098	0	0	0	0	0	0	0	0	0	0	0	0	0	0	0	0	0	0	0	0	0	0	0	0	0	0	0	0	0	0	0	0	0.000796903	0	0	0	0	0	0	0	0
Bacteroidetes(100)	Bacteroidia(100)	Bacteroidales(100)	Porphyromonadaceae(100)	unclassified(100)	TACGGAGGATGCGAGCGTTATCCGGATTTATTGGGTTTAAAGGGTGCGTAGGCGGGGAGCCAAGTCAGCGGTAAAATCGTGGGGCTCAACCCCATCCCGCCGTTGAAACTGGTTTTCTTGAGTGGATGAGAAGTATGCGGAATGCGTGGTGTAGCGGTGAAATGCATAGATATCACGCAGAACTCCGATTGCGAAGGCAGCATACTGGCATCCAACTGACGCTGAAGCACGAAGGCGTGGGTATCAAACAGG	gb|AY239469.1| Gram-negative bacterium cL10-2b-4 16S ribosomal RNA gene, complete	0.88	Otu099	0.000128254	0	0	0	0	0.000313115	0.000250438	0	0	0	0	0	0	0	0	0	0	0	0	0	0	0	0	0	0	0	0	0	0	0	0	0	0	0	0	0	0	0	0	0	0
Firmicutes(100)	Clostridia(100)	Clostridiales(100)	Lachnospiraceae(100)	unclassified(100)	TACGTAGGGGGCAAGCGTTATCCGGATTTACTGGGTGTAAAGGGAGCGTAGACGGCGATGCAAGTCTGAAGTGAAAGGCGGGGGCCCAACCCCCGGACTGCTTTGGAAACTGTATGGCTGGAGTGCAGGAGAGGTAAGTGGAATTCCTAGTGTAGCGGTGAAATGCGTAGATATTAGGAGGAACACCAGTGGCGAAGGCGGCTTACTGGACTGTAACTGACGTTGAGGCTCGAAAGCGTGGGGAGCAAACAGG	dbj|AB971794.1| [Clostridium] indolis gene for 16S ribosomal RNA, partial sequence,	0.97	Otu100	0.000769527	0.00275562	0.000258036	0	0	4.47307e-05	0.000333918	0	0	0	0	0	0	0	0	0	0	0	0	0	0	0	0	0	0	0	0	0	5.61388e-05	0	0	5.21322e-05	0	0	0	0	0	0	0	0	0
Firmicutes(100)	Clostridia(100)	Clostridiales(100)	Lachnospiraceae(100)	unclassified(100)	TACGTAGGGGGCAAGCGTTATCCGGATTTACTGGGTGTAAAGGGAGCGTAGACGGAGCGCCAAGTCTGGAGTGAAATGCCGCGGCTTAACCGCGGAACTGCTTTGGAAACTGGCGCGCTTGAGTGCGGGAGGGGTAAGCGGAATTCCTAGTGTAGCGGTGAAATGCGTAGATATTAGGAGGAACACCGGTGGCGAAGGCGGCTTACTGGACCGTAACTGACGTTGAGGCTCGAAAGCGTGGGGAGCAAACAGG	dbj|AB700361.1| Lachnospiraceae bacterium 539 gene for 16S ribosomal RNA, partial	0.98	Otu101	3.20636e-05	0.00116026	0	0	0	0.00107354	0	0	0	0	0	0	0	0	0	0	0	0	0	0	0	0	0	0	0	0	0	0	0	0	0	0.00151183	0	0	0	0	0	0	0	0	0
Bacteroidetes(100)	Bacteroidia(100)	Bacteroidales(100)	Porphyromonadaceae(100)	unclassified(100)	TACGGAGGATGCGAGCGTTATCCGGATTTATTGGGTTTAAAGGGTGCGCAGGCGGAAGATCAAGTCAGCGGTAAAATTGAGAGGCTCAACCTCTTCGAGCCGTTGAAACTGGTTTTCTTGAGTGAGCGAGAAGTATGCGGAATGCGTGGTGTAGCGGTGAAATGCATAGATATCACGCAGAACTCCGATTGCGAAGGCAGCATACCGGCGCTCAACTGACGCTCATGCACGAAAGTGTGGGTATCGAACAGG	gb|AY239469.1| Gram-negative bacterium cL10-2b-4 16S ribosomal RNA gene, complete	0.92	Otu102	0.0114467	0.0127991	0.0126069	0	0	0.00617284	0.00300526	0	0	0	0	0	0	0	0	0	0	0	0	0	0	0	0	0	0	0	0	0	0	0	0	0.000130331	0.00364299	0	0	0	0	0	0	0	0
Firmicutes(100)	Clostridia(100)	unclassified(100)	unclassified(100)	unclassified(100)	TACGTAGGGAGCAAGCGTTGTCCGGAATTACTGGGCGTAAAGGGCGCGTAGGTGGGCGCTTAAGTCAGGTGTGAAAACTCCGGGCTCAACCTGGAGACTGCACTTGAAACTGGGTGTCTTGAGGGCAGGAGAGGAAAGTGGAATTCCTAGTGTAGCGGTGAAATGCGTAGATATTAGGAGGAACACCAGTGGCGAAGGCGACTTTCTGGACTGTACCTGACGCTGAGGCGCGAAAGCGTGGGTAGCGAACGGG	emb|X86690.1| D.formicoaceticum 16S rRNA gene	0.92	Otu103	0.000577145	0.00322698	0.000921557	0	0	0.001163	0.000793055	0	0	0	0	0	0	0	0	0	0	0	0	0	0	0	0	9.61169e-05	0	0	0	8.54372e-05	0	0	0	0.000912314	0.000939208	0	0	0	0	0	0	0	0
unclassified(100)	unclassified(100)	unclassified(100)	unclassified(100)	unclassified(100)	TACGGGGGGTGCAAGCGTTGTCCGGAATCATTGGGCGTAAAGCGTTCGTAGGCGGCAAGGTAAGTCTGATGTTAAAGCCCGGGGCTCAACTCCGGTTCGGCATTGGATACTATCTAGCTAGAATGTGGTAGAGGTAAAGGGAATTCCTGGTGTAGCGGTGAAATGCGTAGATATCAGGAGGAACATCGGTGGCGAAAGCGCTTTACTGGACCATTATTGACGCTGAGGAACGAAAGCCAGGGGAGCAAATGGG	gb|AF544207.1| Rumen bacterium YS2 16S ribosomal RNA gene, partial sequence	0.92	Otu104	0.0010581	0.00184917	0.00409171	0	0	0.002326	0.00521746	0	0	0	0	0	0	0	0	0	0	0	0	0	0	0	0	0	0	0	0	0	0	0	0	0.000390992	0.000739982	0	0	0	0	0	0	0	0
Bacteroidetes(100)	Bacteroidia(100)	Bacteroidales(100)	Rikenellaceae(100)	Alistipes(100)	TACGGAGGATTCAAGCGTTATCCGGATTTATTGGGTTTAAAGGGTGCGTAGGCGGTTGGATAAGTTAGAGGTGAAATCCCGGGGCTCAACTCCGGAATTGCCTCTGATACTGTTCGGCTAGAGATCAGTTGCGGTAGGCGGAATGTATGGTGTAGCGGTGAAATGCTTAGAGATCATACAGAACACCGATTGCGAAGGCAGCTTACCAAGCTGAATCTGACGTTGAGGCACGAAAGCGTGGGTAGCAAACAGG	gb|AY538696.1| Bacteroides sp. Smarlab 3302398 16S ribosomal RNA gene, partial	0.96	Otu105	0.00131461	0.00159536	0.0145237	0	0	0.00223654	0.0138576	0	0	0	0	0	0	0	0	0	0	0	0	0	0	0	0	0	0	0	0	4.27186e-05	0	0	0	0.0033104	0.00350068	0	0	0	0	0	0	0	0
Proteobacteria(100)	Gammaproteobacteria(100)	Enterobacteriales(100)	Enterobacteriaceae(100)	unclassified(100)	TACGGAGGGTGCAAGCGTTAATCGGAATTACTGGGCGTAAAGCGCACGCAGGCGGTCTGTCAAGTCGGATGTGAAATCCCCGGGCTCAACCTGGGAACTGCATTCGAAACTGGCAGGCTAGAGTCTTGTAGAGGGGGGTAGAATTCCAGGTGTAGCGGTGAAATGCGTAGAGATCTGGAGGAATACCGGTGGCGAAGGCGGCCCCCTGGACAAAGACTGACGCTCAGGTGCGAAAGCGTGGGGAGCAAACAGG	gb|KP256020.1| Escherichia sp. QAUEV12 16S ribosomal RNA gene, partial sequence	1	Otu106	0	0	0	0	0	0	0	0.000209974	0.00032009	0	9.1954e-05	0.000233296	0	0.000772599	0.00100488	0.000141416	0.000140994	0	6.16865e-05	0.000419133	0.00116268	0.000381643	0.000165053	0	0	8.36715e-05	0.000374672	0.000811654	0	7.22439e-05	2.95247e-05	0	0	0.000164815	0.000152138	0.000324331	0.0144079	0.00204592	0.000253165	0.00023406	0
Proteobacteria(100)	Gammaproteobacteria(100)	Enterobacteriales(100)	Enterobacteriaceae(100)	unclassified(100)	TACGGAGGGTGCAAGCGTTAATCGGAATTACTGGGCGTAAAGCGCACGCAGGCGGTCTGTCAAGTCGGATGTGAAATCCCCGGGCTCAACCTGGGAACTGCATTCGAAATTGGCAGGCTGGAGTCTTGTAGAGGGGGGTAGAATTCCAGGTGTAGCGGTGAAATGCGTAGAGATCTGGAGGAATACCGGTGGCGAAGGCGGCCCCCTGGACAAAGACTGACGCTCAGGTGCGAAAGCGTGGGGAGCAAACAGG	gb|KM603632.1| Enterobacter cloacae strain Tm-Alk07 16S ribosomal RNA gene,	0.99	Otu107	0	0	0	0.000289931	0.00033509	0	0	0.0121785	0.0126035	0	0.0142529	0.0137178	0.00260566	0	0.000645995	0.00617517	0.00253789	0.00281373	0.00117204	0.00356263	0.00591028	0.000286232	0	0.000192234	0.000198177	0.000920387	0.00262271	0.00200777	0.00140347	0.00202283	0.00271627	0.000208529	0.000426913	0.00316445	0.00292104	0.00162165	0.000682993	0.000719861	0.000607595	0.000842618	0.000604625
Firmicutes(100)	Clostridia(100)	Clostridiales(100)	Ruminococcaceae(100)	Butyricicoccus(100)	TACGTAGGGAGCAAGCGTTATCCGGATTTACTGGGTGTAAAGGGCGTGTAGGCGGGCCTGCAAGTCAGAAGTGAAATCTGGGGGCTTAACCCCCAAACTGCTTTTGAAACTGCGGGTCTTGAGTGATGGAGAGGCAGGCGGAATTCCCAGTGTAGCGGTGAAATGCGTAGATATTGGGAGGAACACCAGTGGCGAAGGCGGCCTGCTGGACATTAACTGACGCTGAGGCGCGAAAGCGTGGGGAGCAAACAGG	gb|HQ452854.1| Clostridiales bacterium 7-4c 16S ribosomal RNA gene, partial	0.96	Otu108	0.000256509	0.000217549	0.000331761	0	0	4.47307e-05	0.000250438	0	0	0	0	0	0	0	0	0	0	0	0	0	0	0	0	0	0	0	0	0	0	0	0	0.000417058	0.00401298	0	0	0	0	0	0	0	0
Proteobacteria(100)	unclassified(100)	unclassified(100)	unclassified(100)	unclassified(100)	TACGAAGGGGGCTAGCGTTGTTCGGAATTACTGGGCGTAAAGCGCATGTAGGCGGATATTTAAGTCAGGGGTGAAATCCCAGAGCTCAACTCTGGAACTGCCTTTGATACTGGGTATCTTGAGTATGGAAGAGGTAAGTGGAATTCCGAGTGTAGAGGTGAAATTCGTAGATATTCGGAGGAACACCAGTGGCGAAGGCGGCTTACTGGTCCATTACTGACGCTGAGGTGCGAAAGCGTGGGGAGCAAACAGG	dbj|LC015590.1| Rhizobium daejeonense gene for 16S ribosomal RNA, partial sequence,	1	Otu109	0	0	0	0	0	0	0	0	0	0	0	0	0	0	0	0	0	0.013928	0	0	0	0	0	0	0	0	0	0	0	0	0	0	0	0	0	0	0	0	0	0	0
Firmicutes(100)	Clostridia(100)	Clostridiales(100)	Ruminococcaceae(100)	Ruminococcus(100)	TACGTAGGGAGCGAGCGTTGTCCGGAATTACTGGGTGTAAAGGGAGCGTAGGCGGGACGGCAAGTCAGATGTGAAAACTGAGGGCTCAACCTTCAGACTGCATTTGAAACTGCTGTTCTTGAGTGAAGTAGAGGTAAGCGGAATTCCTAGTGTAGCGGTGAAATGCGTAGATATTAGGAGGAACATCGGTGGCGAAGGCGGCTTACTGGGCTTTTACTGACGCTGAGGCTCGAAAGCGTGGGGAGCAAACAGG	gb|JF970206.1| Ruminococcus flavefaciens strain H25 16S ribosomal RNA gene,	0.96	Otu110	0	0	0.00453406	0	0	0.000849884	0.00108523	0	0	0	0	0	0	0	0	0	0	0	0	0	0	0	0	0	0	0	0	0	0	0	0	0.00555208	0.0081398	0	0	0	0	0	0	0	0
Proteobacteria(100)	Gammaproteobacteria(100)	Enterobacteriales(100)	Enterobacteriaceae(100)	unclassified(100)	TACGGAGGGTGCAAGCGTTAATCGGAATTACTGGGCGTAAAGCGCACGCAGGCGGTCTGTCAAGTCGGATGTGAAATCCCCGGGCTCAACCTGGGAACTGCATCCGAAACTGGCAGGCTTGAGTCTTGTAGAGGGGGGTAGAATTCCAGGTGTAGCGGTGAAATGCGTAGAGATCTGGAGGAATACCGGTGGCGAAGGCGGCCCCCTGGACAAAGACTGACGCTCAGGTGCGAAAGCGTGGGGAGCAAACAGG	gb|KJ880023.1| Escherichia sp. ahA13 16S ribosomal RNA gene, partial sequence	1	Otu111	0	0	0	0	0	0	0	0	0	0	0	0	0	0	0	0	0	0	0	0	0	0	0	0	0	0	0	0	5.61388e-05	4.81626e-05	0.000177148	0	0	0	0.000273848	8.84538e-05	0.00120337	0.00178071	5.06329e-05	4.68121e-05	5.03854e-05
Bacteroidetes(100)	Bacteroidia(100)	Bacteroidales(100)	Porphyromonadaceae(100)	unclassified(100)	TACGGAGGATGCGAGCGTTATCCGGATTTATTGGGTTTAAAGGGTGCGTAGGCGGCCTGCCAAGTCAGCGGTAAAATTGCGGGGCTCAACCCCGTACAGCCGTTGAAACTGCCGGGCTCGAGTGGGCGAGAAGTATGCGGAATGCGTGGTGTAGCGGTGAAATGCATAGATATCACGCAGAACCCCGATTGCGAAGGCAGCATACCGGCGCCCTACTGACGCTGAGGCACGAAAGTGCGGGGATCAAACAGG	gb|AY239469.1| Gram-negative bacterium cL10-2b-4 16S ribosomal RNA gene, complete	0.9	Otu112	0	0	0	0	0	0	0	0	0	0	0	0	0	0	0	0	0	0	0	0	0	0	0	0	0	0	0	0	0	0	0	0	0.000882286	0	0	0	0	0	0	0	0
Bacteroidetes(100)	Bacteroidia(100)	Bacteroidales(100)	Rikenellaceae(100)	Alistipes(100)	TACGGAGGATCCGAGCGTTATCCGGATTTATTGGGTTTAAAGGGTGCGTAGGCGGTTTGATAAGTTAGAGGTGAAATGTCGGGGCTCAACCCCGAAACTGCCTCTAATACTGTTGGACTAGAGAATAGTTGCGGTAGGCGGAATGTATGGTGTAGCGGTGAAATGCTTAGAGATCATACAGAACACCGATTGCGAAGGCAGCTTACCAAACTATATCTGACGTTGAGGCACGAAAGCGTGGGTAGCAAACAGG	ref|NR_102944.1| Alistipes finegoldii strain DSM 17242 16S ribosomal RNA gene,	0.97	Otu113	0.000737463	0.000362582	0.00729873	0	0	0.00295223	0.0133567	0	0	0	0	0	0	0	0	0	0	0	0	0	0	0	0	0	0	0	0	0	0	0	0	0.00396205	0.00492372	0	0	0	0	0	0	0	0
Actinobacteria(100)	Actinobacteria(100)	Actinomycetales(100)	unclassified(100)	unclassified(100)	TACATAGGGTGCAAGCGTTGTCCGGAATTATTGGGCGTAAAGAGCTCGTAGGTCGTTTGTTACGTCGGATGTGAAAACCTGAGGCTCAACCTCAGGCCTGCATTCGATACGGGCAAACTAGAGTTTGGTAGGGGAGACTGGAATTCCTGGTGTAGCGGTGGAATGCGCAGATATCAGGAGGAACACCAATGGCGAAGGCAGGTCTCTGGGCCAATACTGACACTGAGGAGCGAAAGTCTGGGGAGCGAACAGG	gb|JF488148.1| Actinobacterium SCGC AAA208-D13 16S ribosomal RNA gene, partial	1	Otu114	0	0	0	2.89931e-05	0.00143175	0.00840938	0.00425745	0.000314961	0.00512143	0.000448196	0.000367816	0	0	0	0	0	0.000211491	0	0.00653877	0.000838267	0.00164713	0.00367331	0	0	0	0	0	4.27186e-05	0	9.63252e-05	0	0	0	0	0	0	0.000325235	0.00189437	0.000202532	0	0.00146118
Firmicutes(100)	Clostridia(100)	Clostridiales(100)	Ruminococcaceae(100)	Flavonifractor(100)	TACGTAGGTGGCAAGCGTTATCCGGATTTATTGGGTGTAAAGGGCGTGTAGGCGGGAATGCAAGTCAGATGTGAAAACTCAGGGCTCAACCCTGAGCCTGCATTTGAAACTGTGTTTCTTGAGTGCTGGAGAGGCAATCGGAATTCCGTGTGTAGCGGTGAAATGCGTAGATATACGGAGGAACACCAGTGGCGAAGGCGGATTGCTGGACAGTAACTGACGCTGAGGCGCGAAAGCGTGGGGAGCAAACAGG	dbj|AB702935.1| Clostridiales bacterium CIEAF 013 gene for 16S rRNA, partial	0.98	Otu115	3.20636e-05	0.000761421	0	0	0	0.000178923	8.34794e-05	0	0	0	0	0	0	0	0	0	0	0	0	0	0	0	0	0	0	0	0	4.27186e-05	0	0	0	0.000260661	0.000996129	0	0	0	0	0	0	0	0
Armatimonadetes(100)	Armatimonadetes_gp5_class_incertae_sedis(100)	Armatimonadetes_gp5_order_incetae_sedis(100)	Armatimonadetes_gp5_family_incetae_sedis(100)	Armatimonadetes_gp5(100)	GACGTAGGGAGCAAGCGTTGTCCGGATTTACTGGGCGTAAAGAGCGCGTAGGCGGCTCGTTAAGTGTGAAGTGAAATCTCCAGTGCTCAACACGGAAACTGCTTTACATACTGGCGAGCTTGAGGAAAGCAGAGGCAACTAGAATTCCTGGTGTAGCGGTGAAATGCGTTGATATCAGGAGGAATACCAATGGCGAAGGCAGGTTGCTGGGCTTTATCTGACGCTGAGGCGCGAAAGCGTGGGTAGCAAACAGG	gb|CP007139.1| Fimbriimonas ginsengisoli Gsoil 348, complete genome	0.87	Otu116	0	0	0	0	0	0	0	0	0	0	0	0	0	0	0	0	0	0	0	0	0	0	0	0	0	0	0	0	0	0	0	0	0	0	0	0	0	0	0	0	0
Bacteroidetes(100)	Bacteroidia(100)	Bacteroidales(100)	Porphyromonadaceae(100)	Barnesiella(100)	TACGGAGGATGCGAGCGTTATCCGGATTTATTGGGTTTAAAGGGTGCGTAGGCGGGATGCCAAGTCAGCGGTCAAATACGGGGGCTCAACCTGCGTCCGCCGTTGAAACTGGCGTTCTTGAGTGGGCGAGAAGTACGCGGAATGCGTGGTGTAGCGGTGAAATGCATAGATATCACGCAGAACCCCGATTGCGAAGGCAGCGTACCGGCGCCCGACTGACGCTGAAGCACGAAAGCGTGGGTATCGAACAGG	gb|AY239469.1| Gram-negative bacterium cL10-2b-4 16S ribosomal RNA gene, complete	0.89	Otu117	0.000641272	0.000435098	0.000700383	0	0	0.000402576	0.000250438	0	0	0	0	0	0	0	0	0	0	0	0	0	0	0	0	0	0	0	0	4.27186e-05	0	0	2.95247e-05	0.00140757	0.000768443	0	0	0	0	0	0	0	0
Bacteroidetes(100)	Bacteroidia(100)	Bacteroidales(100)	Rikenellaceae(100)	Alistipes(100)	TACGGAGGATCCAAGCGTTATCCGGATTTATTGGGTTTAAAGGGTGCGTAGGCGGATTGATAAGTTAGAGGTGAAATGTCCGAGCTTAACTCGGGAACTGCCTCTAATACTGTTGATCTAGAGAGTAGATGCGGTAGGCGGAATGTATGGTGTAGCGGTGAAATGCTTAGAGATCATACAGAACACCGATTGCGAAGGCAGCTTACCAATCTATATCTGACGTTGAGGCACGAAAGCGTGGGGAGCAAACAGG	ref|NR_113153.1| Alistipes shahii strain JCM 16773 16S ribosomal RNA gene, partial	0.96	Otu118	3.20636e-05	0.000217549	0.000663521	0	0	0.000134192	0.00434093	0	4.00112e-05	0	0	4.66592e-05	0	0	7.17772e-05	0	0	0	0	0	9.68898e-05	4.77054e-05	0	0.000192234	6.60589e-05	0	0.00023417	0	0	0	5.90493e-05	0.00109478	0.000996129	0	0	0	0	0	0	0	5.03854e-05
Firmicutes(100)	Clostridia(100)	Clostridiales(100)	Ruminococcaceae(100)	Sporobacter(100)	TACGTAGGTGGCAAGCGTTGTCCGGATTTACTGGGTGTAAAGGGCGTGCAGCCGGGCTGACAAGTCAGATGTGAAATCCCGCGGCTTAACCGCGGAACTGCATTTGAAACTGTTGGTCTTGAGTATCGGAGAGGCAGGCGGAATTCCTAGTGTAGCGGTGAAATGCGTAGATATTAGGAGGAACACCAGTGGCGAAGGCGGCCTGCTGGACGACAACTGACGGTGAGGCGCGAAAGCGTGGGGAGCAAACAGG	dbj|AB702937.1| Clostridiales bacterium CIEAF 021 gene for 16S rRNA, partial	0.95	Otu119	0	0	0	0	0	0.000313115	4.17397e-05	0	0	0	0	0	0	0	0	0	0	0	0	0	0	0	0	0	0	0	0	0	0	0	0	0.000286727	0.000142304	0	0	0	0	0	0	0	0
Firmicutes(100)	Clostridia(100)	Clostridiales(100)	unclassified(100)	unclassified(100)	TACGTAGGAGGCAAGCGTTATCCGGAATGACTGGGCGTAAAGGGTGCGTAGGTGGTTTGACAAGTTGGTAGCGTAATTCCGAGGCTCAACCTCGGCGCTACTACCAAAACTGTCGGACTTGAGTGCAGGAGGGGCAAATGGAATTCCTAGTGTAGCGGTGGAATGCGTAGATATTAGGAGGAACACCAGTGGCGAAGGCGATTTGCTGGACTGTAACTGACACTGAGGCACGAAAGCGTGGGGAGCAAACAGG	gb|KM462130.1| Filifactor villosus clone TM005 16S ribosomal RNA gene, partial	0.87	Otu120	0	0	7.37246e-05	0	0	0.000178923	0	0	8.00224e-05	0.010682	0	0	0	0	0	0	0	0	0	0	0	0	0	0	0	0	0	4.27186e-05	0	0	0	2.60661e-05	0	0	0	0	0	0	0	0	0
Bacteroidetes(100)	Bacteroidia(100)	Bacteroidales(100)	Porphyromonadaceae(100)	unclassified(100)	TACGGAGGATGCGAGCGTTATCCGGATTTATTGGGTTTAAAGGGTGCGTAGGCGGACGCTTAAGTCAGCGGTAAAATTGCGGGGCTCAACCTCGTCGAGCCGTTGAAACTGGGTGCCTTGAGTGGGCGAGAAGTACGCGGAATGCGTGGTGTAGCGGTGAAATGCATAGATATCACGCAGAACTCCGATTGCGAAGGCAGCGTACCGGCGCCCTACTGACGCTGAAGCACGAAGGCGTGGGTATCGAACAGG	gb|AY239469.1| Gram-negative bacterium cL10-2b-4 16S ribosomal RNA gene, complete	0.92	Otu121	0.000128254	3.62582e-05	0.000921557	0	0	0.000715692	0.000333918	0	0	0	0	0	0	0	0	0	0	0	0	0	0	0	0	0	0	0	0	0	0	0	0	0.000677719	0.000170765	0	0	0	0	0	0	0	0
Bacteroidetes(100)	unclassified(100)	unclassified(100)	unclassified(100)	unclassified(100)	TACGTAGGTGGCAAGCGTTGTCCGGATTTATTGGGTTTAAAGGGTGCGTAGGCGGTTCTTTAAGTCAGTGGTGAAATACAGCCGCTTAACGGTTGAGGTGCCATTGATACTGAAGGACTTGAGTACAGTCGAGGTAGGCGGAATTGACGGTGTAGCGGTGAAATGCTTAGATATCGTCAAGAACACCGATAGCGAAGGCAGCTTACTAGGCTGTAACTGACGCTGAGGCACGAAGGTGCGGGGATCAAACAGG	dbj|AB308367.1| Bacterium TG141 gene for 16S ribosomal RNA, partial sequence	0.95	Otu122	0	0	0	0	0	0	0	0	0	0	0	0	0	0	0	0	0	0	0	0	0	0	0	0	0	0	0	0	0	0	0	0	0	0	0.00766773	0	0	0	0	0	0
Proteobacteria(100)	Gammaproteobacteria(100)	Enterobacteriales(100)	Enterobacteriaceae(100)	unclassified(100)	TACGGAGGGTGCAAGCGTTAATCGGAATTACTGGGCGTAAAGCGCACGCAGGCGGTTTGTTAAGTCAGATGTGAAATCCCCGGGCTCAACCTGGGAACTGCATCTGATATTGGCAAGCTTGAGTCTCGTAGAGGGGGGTAGAATTCCAGGTGTAGCGGTGAAATGCGTAGAGATCTGGAGGAATACCGGTGGCGAAGGCGGCCCCCTGGACGAAGACTGACGCTCAGGTGCGAAAGCGTGGGGAGCAAACAGG	gb|CP009859.1| Escherichia coli strain ECONIH1, complete genome	0.99	Otu123	0	0	0	0	0.000213239	0	0	0	0	0	0	0	0	0	0.00961815	0.00131988	0	0.00126618	0.00925298	0	4.84449e-05	0.000810991	0.0022007	0.000768935	0.00198177	0.00217546	0.0045429	0.0032039	0.0010105	0.00149304	0.00304104	0.00122511	0	0.00280186	0.00179522	0.00224083	0.0020815	0.00284155	0.00703797	0.0104391	0.0115383
Bacteroidetes(100)	unclassified(100)	unclassified(100)	unclassified(100)	unclassified(100)	TACGGAGGATGCGAGCGTTATCCGGATTCATTGGGTTTAAAGGGTGCGCAGGCGGGCCTTTAAGCCGGCGGTGAAATCGCGGGGCTCAACCCCGCCGAGCCGTCGGAACTGGGGGCCTTGAGTGCGGCGGAGGCATGCGGAATGCGCGGTGTAGCGGTGAAATGCATAGATATCGCGCAGAACCCCGATTGCGAAGGCAGCGTGCCGTGCCGCCACTGACGCTGAGGCACGAAAGCGCGGGGATCGAACAGG	gb|KF007168.1| Porphyromonadaceae bacterium S9 HS-8 16S ribosomal RNA gene,	0.86	Otu124	0.00804797	0.00514866	0.0070407	2.89931e-05	0	0.0091698	0.00897404	0	0	0	0	0	0	0	0	0	0	0	0	0	0	0	0	0	0	0	0	4.27186e-05	0	0	0	0.0079241	0.00495219	0	0	0	0	0	0	0	0
Firmicutes(100)	Clostridia(100)	Clostridiales(100)	unclassified(100)	unclassified(100)	TACGTAGGAGGCAAGCGTTATCCGGAATGACTGGGCGTAAAGGGTGCGTAGGTGGTTTGACAAGTTGGTAGCGTAACTCCGAGGCTTAACCTCGGCACTACTACCAAAACTGTTGGACTCGAGTGCAGGAGGGGCAAATGGAATTCCTAGTGTAGCGGTGGAATGCGTAGATATTAGGAGGAACACCAGTGGCGAAGGCGATTTGCTGGACTGTAACTGACACTGAGGCACGAAAGCGTGGGGAGCAAACAGG	gb|JX629261.1| Anaerostipes sp. 494a 16S ribosomal RNA gene, partial sequence	0.87	Otu125	0	0	0	0	0	0	0.000292178	0	4.00112e-05	0.0115784	0	0	0.00298697	0	0	0	0.000140994	0	0	5.23917e-05	0.000387559	0	0	0	0	0	0	0	0	0	0	0	0	0	0.000304275	0.00168062	0	0	0	0	0
Bacteroidetes(100)	Bacteroidia(100)	Bacteroidales(100)	Porphyromonadaceae(100)	unclassified(100)	TACGGAGGATGCGAGCGTTATCCGGATTTATTGGGTTTAAAGGGTGCGTAGGCGGATTTTTAAGTCAGCGGTAAAATGTCCGGGCTCAACCCGGGCCGGCCGTTGAAACTGGGGATCTTGAGTGGGCGAGAAGTATGCGGAATGCGTGGTGTAGCGGTGAAATGCATAGATATCACGCAGAACTCCGATTGCGAAGGCAGCATACCGGCGCCCGACTGACGCTGAGGCACGAAAGCGTGGGGATCGAACAGG	gb|AY239469.1| Gram-negative bacterium cL10-2b-4 16S ribosomal RNA gene, complete	0.94	Otu126	0.00234064	0.00217549	0.00667207	0	0	0.00237073	0.00333918	0	4.00112e-05	7.46993e-05	0	0.000139978	0	0	0	0	0	0	0	0	0	9.54107e-05	0	0	0	0	0	0.000128156	0	0	2.95247e-05	0.00503076	0.00318761	0	0	0	0	0	0	0	0.000151156
Bacteroidetes(100)	unclassified(100)	unclassified(100)	unclassified(100)	unclassified(100)	TACGTAGGTGGCAAGCGTTGTCCGGATTTATTGGGTTTAAAGGGTGCGTAGGCGGTTCTTTAAGTCAGTGGTGAAATACAGCCGCTCAACGGTTGAGGTGCCATTGATACTGAAGGACTTGAGTACAGTCGAGGTAGGCGGAATTGACGGTGTAGCGGTGAAATGCTTAGATATCGTCAAGAACACCGATAGCGAAGGCAGCTTACTAGGCTGTAACTGACGCTGAGGCACGAAGGTGCGGGGATCAAACAGG	dbj|AB308367.1| Bacterium TG141 gene for 16S ribosomal RNA, partial sequence	0.94	Otu127	3.20636e-05	0.0104786	0.00103214	0	0	0	0	0.000524934	0	0	9.1954e-05	0	0	0	0	0.000282832	0.000140994	0	0	0	0	0	0	0	0.01123	0	0	0	2.80694e-05	9.63252e-05	0	0	0	0.000131852	0	0	0	0	0.00035443	0	0
Firmicutes(100)	Clostridia(100)	Clostridiales(100)	unclassified(100)	unclassified(100)	TACGTAGGAGGCAAGCGTTATCCGGAATGACTGGGCGTAAAGGGTGCGTAGGTGGTTTGGCAAGTTAGTAGCGTAACTCCGGGGCTCAACTCCGGAACTACTACTAAAACTGTCGGACTTGAGTGCAGGAGGGGCAATTGGAATTCCTAGTGTAGCGGTGGAATGCGTAGATATTAGGAAGAACACCAGTGGCGAAGGCGAATTGCTGGACTGTAACTGACACTGAGGCACGAAAGCGTGGGGAGCAAACAGG	gb|JX629260.1| Anaerostipes sp. 992a 16S ribosomal RNA gene, partial sequence	0.89	Otu128	0.000609209	0.0106236	0.000331761	0	0	0	0	0	0	0	0	0	0	0	0	0	0	0	0	0	0	0	0	0	0	0	0	0	0	0	0	0	0.000170765	0	0	0	0	0	0	0	0
Firmicutes(100)	Clostridia(100)	Clostridiales(100)	unclassified(100)	unclassified(100)	TACGTAGGAGGCAAGCGTTATCCGGAATGACTGGGCGTAAAGGGTGCGTAGGTGGTTTGACAAGTTGGTAGCGTAACTCCGGGGCTCAACCTCGGCACTACTACCAAAACTGTCGGACTTGAGTGCAGGAGGGGCAAATGGAATTCCTAGTGTAGCGGTGGAATGCGTAGATATTAGGAGGAACACCAGTGGCGAAGGCGATTTGCTGGACTGTAACTGACACTGAGGCACGAAAGCGTGGGGAGCAAACAGG	gb|JX629260.1| Anaerostipes sp. 992a 16S ribosomal RNA gene, partial sequence	0.88	Otu129	0.00153905	0.00315446	0.000663521	0	0	0	0.000751315	0	0	0	0	0	0	0	0	0	0	0	0	0	0	0	0	0	0	0	0	0.000170874	0	0	0	0	0	0	0	0	0	0	0	0	0
Firmicutes(100)	Clostridia(100)	Clostridiales(100)	Lachnospiraceae(100)	unclassified(100)	TACGTAGGGGGCAAGCGTTATCCGGAATTACTGGGTGTAAAGGGAGCGTAGACGGTGATGTAAGTCTGGAGTGAAAGGCGGGGGCCCAACCCCCGGACTGCTCTGGAAACTATGTGACTGGAGTGCAGGAGAGGTGAGCGGAATTCCTAGTGTAGCGGTGAAATGCGTAGATATTAGGAGGAACACCAGTGGCGAAGGCGGCTCACTGGACTGTAACTGACGTTGAGGCTCGAAAGCGTGGGGAGCAAACAGG	dbj|AB702928.1| Clostridiales bacterium CIEAF 020 gene for 16S rRNA, partial	1	Otu130	0	0	0.000110587	0	0	0	0.0028383	0	0	0	0	0	0	0	0	0	0	0	0	0	0	0	0	0	0	0	0	0	0	0	0	7.81983e-05	5.69217e-05	0	0	0	0	0	0	0	0
Bacteroidetes(100)	Bacteroidia(100)	Bacteroidales(100)	Bacteroidaceae(100)	Bacteroides(100)	TACGGAGGATCCGAGCGTTATCCGGATTTATTGGGTTTAAAGGGAGCGTAGGCGGACGCTTAAGTCAGTTGTGAAAGTTTGCGGCTCAACCGTAAAATTGCAGTTGATACTGGGTGTCTTGAGTGCAGCAGAGGTAGGCGGAATTCGTGGTGTAGCGGTGAAATGCTTAGATATCACGAAGAACTCCGATTGCGAAGGCAGCTTACTGGACTGTAACTGACGCTGATGCTCGAAAGTGTGGGTATCAAACAGG	ref|NR_113207.1| Bacteroides stercorirosoris strain JCM 17103 16S ribosomal RNA	0.99	Otu131	0	0	0	0.0104085	0.00240656	0.000402576	0.00246264	0	0	0	0	0	0	0	0	0	0	0	0	0	0	0	0	0	0	0	0	4.27186e-05	0	0	0	0	0	0	0	0	0	0	0	0	0
Proteobacteria(100)	unclassified(100)	unclassified(100)	unclassified(100)	unclassified(100)	TACGAAGGGGGCAAGCGTTGTTCGGAATTACTGGGCGTAAAGGGAGTGTAGGCGGTTATGTAAGATAGTGGTGAAATCCCAGAGCTTAACTTTGGAATTGCCATTATGACTATATGACTAGAATTACAGAGAGGATAGTGGAATACCCAGTGTAGAGGTGAAATTCGTAGATATTGGGTAGAACACCAGTGGCGAAGGCGACTATCTGGCTGTATATTGACGCTGAGGCTCGAAAGCATGGGGATCAAACAGG	emb|AM932460.1| Alpha proteobacterium Jbg30 partial 16S rRNA gene, isolate Jbg30	0.86	Otu132	0	0	0	0	0	0.000313115	0.00150263	0	0	0	0	0	0	0	0	0	0	0	0	0	0	0	0	0	0	0	0	0	0	0	0	0.000156397	0.000256148	0	0	0	0	0	0	0	0
Firmicutes(100)	Clostridia(100)	Clostridiales(100)	unclassified(100)	unclassified(100)	TACGTAGGGAGCAAGCGTTATCCGGATTTATTGGGTGTAAAGGGTGCGTAGACGGGAAATTAAGTTAGTTGTGAAATCCCTCGGCTCAACTGAGGAACTGCAACTAAAACTGGTTTTCTTGAGTGTTGGAGAGGAAAGCGGAATTCCTAGTGTAGCGGTGAAATGCGTAGATATTAGGAGGAACACCAGTGGCGAAGGCGGCTTTCTGGACAATAACTGACGTTGAGGCACGAAAGTGTGGGGAGCAAACAGG	gb|HM099644.1| Clostridiales bacterium oral taxon F32 strain VO026 16S ribosomal	0.97	Otu133	0	0	0	0	0	0	0	0	0	0	0	0	0	0	0	0	0	0	0	0	0	0	0	0	0	0	0	0	0	0	0	0	0	0	0	0	0	0	0	0	0
Bacteroidetes(100)	unclassified(100)	unclassified(100)	unclassified(100)	unclassified(100)	TACGGAGGATGCGAGCGTTATCCGGATTTATTGGGTTTAAAGGGTGCGTAGGCGGTCCGTTAAGTCAGCGGTAAAATTGCGGGGCTCAACCCCGTCGAGCCGTTGAAACTGGCAGACTTGAGTTGGCGAGAAGTACGCGGAATGCGCGGTGTAGCGGTGAAATGCATAGATATCGCGCAGAACTCCGATTGCGAAGGCAGCGTACCGGCGCCACACTGACGCTGAGGCACGAAAGCGTGGGGATCGAACAGG	gb|AY239469.1| Gram-negative bacterium cL10-2b-4 16S ribosomal RNA gene, complete	0.91	Otu134	0.000160318	0.000181291	0.0042023	0	0	0.00152084	0.00104349	0	0	0	0	0	0	0	0	0	0	0	0	0	0	0	0	0	0	0	0	0	0	0	0	0.00547388	0.000256148	0	0	0	0	0	0	0	0.000100771
Firmicutes(100)	Clostridia(100)	Clostridiales(100)	Lachnospiraceae(100)	unclassified(100)	TACGTAGGGGGCAAGCGTTATCCGGATTTACTGGGTGTAAAGGGAGCGTAGACGGTACGCCAAGTCTGAAGTGAAATGCCGCAGCTTAACTGCGGAACTGCTTTGGAAACTGGCGGGCTAGAGTGCGGGAGGGGTAAGCGGAATTCCTAGTGTAGCGGTGAAATGCGTAGATATTAGGAGGAACACCGGTGGCGAAGGCGGCTTACTGGACCGTAACTGACGTTGAGGCTCGAAAGCGTGGGGAGCAAACAGG	dbj|AB700361.1| Lachnospiraceae bacterium 539 gene for 16S ribosomal RNA, partial	0.98	Otu135	0.00311017	0.000108774	0.000294898	0	0	0.000760422	0	0	0	0	0	0	0	0	0	0	0	0	0	0	0	0	0	0	0	0	0	0	0	0	0	0.00328433	0.010189	0	0	0	0	0	0	0	0
Bacteroidetes(100)	Bacteroidia(100)	Bacteroidales(100)	Bacteroidaceae(100)	Bacteroides(100)	TACGGAGGATTCGAGCGTTATCCGGATTTATTGGGTTTAAAGGGAGCGTAGGTGGATTGTTAAGTCAGTTGTGAAAGTTTGCGGCTCAACCGTAAAATTGCAGTTGAAACTGGCAGTCTTGAGTACAGTAGAGGTGGGCGGAATTCGTGGTGTAGCGGTGAAATGCTTAGATATCACGAAGAACTCCGATTGCGAAGGCAGCTCACTGGACTGCAACTGACACTGAGGCTCGAAAGTGTGGGTATCAAACAGG	ref|NR_112931.1| Bacteroides acidifaciens strain JCM 10556 16S ribosomal RNA gene,	0.99	Otu136	0.000737463	0.000253807	0.000110587	0	0	0.00062623	0.000584356	0	0	0	0	0	0	0	0	0	0.000281988	0	0	0.000104783	4.84449e-05	0	0.000110035	0.000288351	6.60589e-05	4.18358e-05	0	0	0	0	0	0	0.00105305	3.2963e-05	0	0	0	0	0	0	0
Proteobacteria(100)	Gammaproteobacteria(100)	Pseudomonadales(100)	Moraxellaceae(100)	Acinetobacter(100)	TACAGAGGGTGCGAGCGTTAATCGGATTTACTGGGCGTAAAGCGTGCGTAGGCGGCTTTTTAAGTCGGATGTGAAATCCCCGAGCTTAACTTGGGAATTGCATTCGATACTGGGAAGCTAGAGTATGGGAGAGGATGGTAGAATTCCAGGTGTAGCGGTGAAATGCGTAGAGATCTGGAGGAATACCGATGGCGAAGGCAGCCATCTGGCCTAATACTGACGCTGAGGTACGAAAGCATGGGGAGCAAACAGG	gb|KM349497.1| Acinetobacter junii strain LFN3 16S ribosomal RNA gene, partial	1	Otu137	0	0	0	0	0	0	0	0	0	0	0	0	0	0	0	0	0	0	0	0	0	0	0	0	0	0	0	0	0	2.40813e-05	0	0	0	0	0	0	0	0	0	0	0
Bacteroidetes(100)	Bacteroidia(100)	Bacteroidales(100)	Bacteroidaceae(100)	Bacteroides(100)	TACGGAGGATCCGAGCGTTATCCGGATTTATTGGGTTTAAAGGGAGCGTAGATGGGTTGTTAAGTCAGTTGTGAAAGTTTGCGGCTCAACCGTAAAATTGCAATTGATACTGGCAGCCTTGAGTACAGTTGAGGTAGGCGGAATTCGTGGTGTAGCGGTGAAATGCTTAGATATCACGAAGAACTCCGATTGCGAAGGCAGCTTACTAAACTGCCACTGACATTGATGCTCGAAAGTGTGGGTATCAAACAGG	gb|JF813175.1| Bacteroides sp. dnLKV3 16S ribosomal RNA gene, partial sequence	1	Otu138	0.00157112	0.00326323	0	0.00985764	9.13882e-05	0	0	0	0	0	0	0	0	0	0	0	0	0	0	0	0	0	0	0	0	0	0	0	0	0	0	0	0	0	0	0	0	0	0	0	0
Firmicutes(100)	Clostridia(100)	Clostridiales(100)	Ruminococcaceae(100)	Oscillibacter(100)	TACGTAGGTGGCAAGCGTTGTCCGGATTTACTGGGTGTAAAGGGCGTGCAGCCGGAGAGACAAGTCAGATGTGAAATCCACGGGCTCAACCCGTGAACTGCATTTGAAACTGTTTCCCTTGAGTGTCGGAGAGGTAATCGGAATTCCTTGTGTAGCGGTGAAATGCGTAGATATAAGGAAGAACACCAGTGGCGAAGGCGGATTACTGGACGATAACTGACGGTGAGGCGCGAAAGCGTGGGGAGCAAACAGG	dbj|AB702937.1| Clostridiales bacterium CIEAF 021 gene for 16S rRNA, partial	0.94	Otu139	9.61908e-05	0.000797679	0.00106901	0	0	0.000402576	0.000876534	0	0	0	0	0	0	0	0	0	0	0	0	0	4.84449e-05	0	0	0	0	0	0.000327838	0	0	0	0	0.000260661	0.00199226	0	0	0	0	0	0	0	0
Bacteroidetes(100)	Bacteroidia(100)	Bacteroidales(100)	Porphyromonadaceae(100)	Barnesiella(100)	TACGGAGGATGCGAGCGTTATCCGGATTTATTGGGTTTAAAGGGTGCGTAGGCGGAGTGTCAAGTCAGCGGTAAAATTTCGGGGCTCAACCCCGTCGTGCCGTTGAAACTGACGCCCTTGAGTGAGTGAGAAGTAAGCGGAATGCGTGGTGTAGCGGTGAAATGCATAGATATCACGCAGAACGCCGATTGCGAAGGCAGCTTACCGGCGCTCAACTGACGCTGAGGCACGAAAGTGCGGGTATCGAACAGG	gb|AY239469.1| Gram-negative bacterium cL10-2b-4 16S ribosomal RNA gene, complete	0.92	Otu140	0	0	3.68623e-05	0	0	0	0	0	0	0	0	0	0	0	0	0	0	0	0	0	4.84449e-05	0	0	0	0	0	0	0	0	0	0	0.00401418	0.00737136	0	0	0	0	0	0	0	0
Bacteroidetes(100)	Bacteroidia(100)	Bacteroidales(100)	Rikenellaceae(100)	Alistipes(100)	TACGGAGGATTCAAGCGTTATCCGGATTTATTGGGTTTAAAGGGTGCGTAGGCGGTTTGATAAGTTAGAGGTGAAATGTTAGGGCTTAACCCTGAAACTGCCTCTAATACTGTTGAGCTAGAGAGTAGTTGCGGTAGGCGGAATGTATGGTGTAGCGGTGAAATGCTTAGAGATCATACAGAACACCGATTGCGAAGGCAGCTTACCAAACTATATCTGACGTTGAGGCACGAAAGCGTGGGGAGCAAACAGG	ref|NR_113152.1| Alistipes putredinis strain JCM 16772 16S ribosomal RNA gene,	0.98	Otu141	0.00147493	0.000326323	0.00191684	0	0	0.000715692	0.00955839	0	0	0	0	0	0	0	0	0	0	0	0	0	0	0	0	0	0	0	0	0	0	0	0	5.21322e-05	5.69217e-05	0	0	0	0	0	0	0	0
Bacteroidetes(100)	Bacteroidia(100)	Bacteroidales(100)	Prevotellaceae(100)	Prevotella(100)	TACGGAAGGTCCGGGCGTTATCCGGATTTATTGGGTTTAAAGGGAGCGTAGGCCGCGTTTTAAGCGTGTTGTGAAATGTAGGCGCCCAACGTCTGCATCGCAGCGCGAACTGGAACGCTTGAGTACGCGCAACGTTGGCGGAATTCGTCGTGTAGCGGTGAAATGCTTAGATATGACGAAGAACTCCGATTGCGAAGGCAGCTGACGGGAGCGGCACTGACGCTTAAGCTCGAAGGTGCGGGTATCAAACAGG	gb|KC311735.1| Prevotella sp. S7-1-8 16S ribosomal RNA gene, partial sequence	1	Otu142	0	0	0	0	0	0	0	0	0	0	0	0	0	0	0	0	0	0	0	0	0	0	0	0	0	0	0	0	0	0	0	0	0	0	0	0	0	0	0	0	0
Bacteroidetes(100)	unclassified(100)	unclassified(100)	unclassified(100)	unclassified(100)	TACGGGGGATGCGAGCGTTATCCGGATTTATTGGGTTTAAAGGGTGCGTAGGCGGCGCTTCAGGTCAGCGGTGAAATACCGGGGCTCAACCCCGGGGCTGCCGTTGAAACCGGAGCGCTAGAATTCCGATGCCGTCGGAGGAATGTGTGGTGTAGCGGTGAAATGCATAGATATCACACAGAACACCGATTGCGAAGGCATCTGACGAATCGGAGATTGACGCTGATGCACGAAAGCGTGGGTATCGAACAGG	gb|KM461992.1| Bacteroidia bacterium feline oral taxon 115 clone TE022 16S ribosomal	0.89	Otu143	0.000929845	0.000253807	0.000737246	0	0	0.000536769	0.00292178	0	0	0	0	0	0	0	0	0	0	0	0	5.23917e-05	0	0	0	0	0	0	0	0	0	0	0	0.0014597	0.00190688	0	0	0	0	0	0	0	5.03854e-05
Proteobacteria(100)	Alphaproteobacteria(100)	Sphingomonadales(100)	Sphingomonadaceae(100)	Sphingomonas(100)	TACGGAGGGAGCTAGCGTTGTTCGGAATTACTGGGCGTAAAGCGTACGTAGGCGGTTATTCAAGTCAGGGGTGAAAGCCTGGAGCTCAACTCCAGAACTGCCCTTGAAACTAGATAACTAGAATCTTGGAGAGGTGAGTGGAATTCCGAGTGTAGAGGTGAAATTCGTAGATATTCGGAAGAACACCAGTGGCGAAGGCGACTCACTGGACAAGTATTGACGCTGAGGTACGAAAGCGTGGGGAGCAAACAGG	gb|KJ513846.1| Sphingopyxis sp. YIM201 16S ribosomal RNA gene, partial sequence	1	Otu144	0	0	0	0	0	0	0	0	0	0	0	0	0	0.00944287	0	0	0	0.000984806	0	0	0	0	0	0	0	0	0	0	0	0	0	0	0	0	0	0	0	0	0	0	0
Firmicutes(100)	Clostridia(100)	Clostridiales(100)	Lachnospiraceae(100)	unclassified(100)	TACGTAGGGGGCAAGCGTTATCCGGAATTACTGGGTGTAAAGGGAGCGTAGACGGCTGTGCAAGTCTGGAGTGAAAGGCGGGGGCCCAACCCCCGGACTGCTCTGGAAACTGTATGGCTGGAGTGCAGGAGAGGTAAGCGGAATTCCTAGTGTAGCGGTGAAATGCGTAGATATTAGGAGGAACACCAGTGGCGAAGGCGGCTTACTGGACTGTAACTGACGTTGAGGCTCGAAAGCGTGGGGAGCAAACAGG	dbj|AB702928.1| Clostridiales bacterium CIEAF 020 gene for 16S rRNA, partial	0.96	Otu145	0	0.000326323	0.000405485	0	0	0	0.000667835	0	0	0	0	0	0	0	0	0	0	0	0	0	0	0	0	0	0	0	0.000140502	0	0	0	0	0.000625586	0.000882286	0	0	0	0	0	0	0	0
Bacteroidetes(100)	Bacteroidia(100)	Bacteroidales(100)	Rikenellaceae(100)	Alistipes(100)	TACGGAGGATCCAAGCGTTATCCGGATTTATTGGGTTTAAAGGGTGCGTAGGCGGTTTTATAAGTTAGAGGTGAAAATTCGGGGCTCAACTCCGGACGTGCCTCTAATACTGTATGACTAGAGAATAGATGCGGTAGGCGGAATGTATGGTGTAGCGGTGAAATGCGTAGAGATCATACAGAACACCGATTGCGAAGGCAGCTTACCAAACTATGTCTGACGTTGAGGCACGAAAGCGTGGGGAGCAAACAGG	ref|NR_113152.1| Alistipes putredinis strain JCM 16772 16S ribosomal RNA gene,	0.95	Otu146	0	0	0	0.000260938	0	0	0.00183655	0	0	0	0	0	0	0	0	0	0	0	0	0	0	0	0	0	0	0	0	0	0	0	0	0	0	0	0	0	9.75705e-05	0.00651663	0	0	0
Proteobacteria(100)	Alphaproteobacteria(100)	Rhodospirillales(100)	Rhodospirillaceae(100)	unclassified(100)	TACGAAGGGGGCTAGCGTTGTTCGGAATTACTGGGCGTAAAGGGCGCGTAGGCGGCCCTGTCAGTCAAGCGTGAAAGCCCCGGGCTCAACCTGGGAATTGCGCCTGATACTGCAGGGCTTGAGGGTCGGAGAGGATGGTGGAATTCCCAGTGTAGAGGTGAAATTCGTAGATATTGGGAAGAACACCGGTGGCGAAGGCGGCCATCTGGACGACATCTGACGCTGAGGCGCGAAAGCGTGGGGAGCAAACAGG	ref|NR_116409.1| Elstera litoralis strain Dia-1 16S ribosomal RNA gene, partial	0.99	Otu147	0	0	0	0	0	0	0	0	0	0	0	0	0	0	0.00918748	0	0	0	0	0	0	0	0	0	0	0	9.3668e-05	0	0	0	0	0	0	0	0	0	0	0	0	0	0
Firmicutes(100)	Clostridia(100)	Clostridiales(100)	Ruminococcaceae(100)	unclassified(100)	TACGTAGGTGGCAAGCGTTATCCGGATTTATTGGGTGTAAAGGGCGTGTAGGCGGGAATGCAAGTCAGATGTGAAAACTCAGGGCTCAACTCTGAGCCTGCATTTGAAACTGTGTTTCTTGAGTGCTGGAGAGGCAATCGGAATTCCGTGTGTAGCGGTGAAATGCGTAGATATACGGAGGAACACCAGTGGCGAAGGCGGATTGCTGGACAGTAACTGACGCTGAGGCGCGAAAGCGTGGGGAGCAAACAGG	dbj|AB702935.1| Clostridiales bacterium CIEAF 013 gene for 16S rRNA, partial	0.98	Otu148	0	0.000326323	0	0	0	0	0	0	0	0	0	0	0	0	0	0	0	0	0	0	0	0	0	0	0	0	0	4.27186e-05	0	0	0	0	0.000739982	0	0	0	0	0	0	0	0
unclassified(100)	unclassified(100)	unclassified(100)	unclassified(100)	unclassified(100)	TACAGAGGCCCCGAGCGTTAATCGGAATCACTGGGCTTAAAGGGTGCGTAGGCGGACTCGTAAGTGTCGTGTGAAAGCCCACTGCTCAACGGTGGAACCGCACGGCAAACTGCGAGTCTCGAGGAATCTAGAGGCCGGTAGAACGCATGGTGGAGCGGTGGAATGCGTAGAGATCATGCGGAATGCCAAAGGTGAAGACAGCCGGCTGGGGATTTCCTGACGCTGAGGCACGAAAGCGTGGGGAGCAAACAGG	gb|KC921182.1| Planctomycete WWH14 16S ribosomal RNA gene, partial sequence	0.81	Otu149	0	0	0	0	0	0	0	0	0	0	0	0	0	0	0	0	0	0	0	0	0	0	0	0	0	0	0	0	0	0	0	0	0	0	0	0	0	0	5.06329e-05	0	0
Proteobacteria(100)	Deltaproteobacteria(100)	unclassified(100)	unclassified(100)	unclassified(100)	TACGGGGGGTGCAAGCGTTGTCCGGAATCATTGGGCGTAAAGCGTTCGTAGGCGGTATGTCAAGTCTGATGTTAAAGCCCGGGGCTCAACTCCGGTTCGGCATTGGATACTGGCAAACTAGAATGTGGTAGAGGTAAAGGGAATTCCTGGTGTAGCGGTGAAATGCGTAGATATCAGGAGGAACATCGGTGGCGAAAGCGCTTTACTGGACCATTATTGACGCTGAGGAACGAAAGCCAGGGGAGCAAATGGG	gb|AF544207.1| Rumen bacterium YS2 16S ribosomal RNA gene, partial sequence	0.95	Otu150	0.000160318	0.00126904	0.00158508	0	0	0.000581499	0.00417397	0	0	0	0	0	0	0	0	0	0	0	0	0	0	0	0	0	0	0	0	8.54372e-05	0	0	0	5.21322e-05	0.000825364	0	0	0	0	0	0	0	0
Proteobacteria(100)	Deltaproteobacteria(100)	Myxococcales(100)	Cystobacteraceae(100)	unclassified(100)	TACAGAGGGTGCAAGCGTTGTTCGGAATTATTGGGCGTAAAGCGCGTGTAGGCGGCTTTGCAAGTCAGATGTGAAAGCCCACAGCTTAACTGTGGAAGTGCGTCTGAAACTGCAGAGCTTGAGTACCGGAGAGGATGGCGGAATTCCGCAAGTAGAGGTGAAATTCGTAGATATGCGGAGGAACACCGGTGGCGAAGGCGGCCATCTGGACGGCTACTGACGCTGAGACGCGAAAGCGTGGGGAGCAAACAGG	gb|KF914661.1| Aggregicoccus edonensis strain MCy10622 16S ribosomal RNA gene,	0.95	Otu151	6.41272e-05	0	0	0	0	0	0	0	0	0	0	0	0	0	0.00904393	0	0	0	0	0	0	0	0	0	0	0	0	0	0	0	0	0	0.0021061	0.000197778	0	0	0	0	0	0	0
Bacteroidetes(100)	Bacteroidia(100)	Bacteroidales(100)	Porphyromonadaceae(100)	unclassified(100)	TACGGAGGATGCGAGCGTTATCCGGATTTATTGGGTTTAAAGGGTGCGCAGGCGGAATGTCAAGTCAGCGGTAAAATTTCGGGGCTCAACCCCGTCGTGCCGTTGAAACTGGCGTTCTTGAGTGAGCGAGAAGTATGCGGAATGCGTGGTGTAGCGGTGAAATGCATAGATATCACGCAGAACTCCGATTGCGAAGGCAGTATACCGGCGCTCAACTGACGCTCATGCACGAAAGCGTGGGTATCGAACAGG	gb|AY239469.1| Gram-negative bacterium cL10-2b-4 16S ribosomal RNA gene, complete	0.95	Otu152	0.00904194	0.0066715	0.00431289	0	0	0.000268384	0	0	0	0	0	0	0	0	0	0	0	0	0	0	0	0	0	0	0	0	0	8.54372e-05	0	0	0	0.00174643	0.00202072	0	0	0	0	0	0	0	0
unclassified(100)	unclassified(100)	unclassified(100)	unclassified(100)	unclassified(100)	AACGGAGGGGGCGAGCGTTATTCATCTTGATTGGGCGTAAAGGGTCTGTAGGTGGTAGAAAACCGTTAATTTAAATAACAAGTATAAAGCTTGTTGCTGTTTTCGGGTTGATCTATTTGAAAAGTATGGGGTTGGCAGAATTACTAATGTAAAGGTAAAATTTAACGATATTAGTAAGAATACCTATGGCGAAGGCAGCTTTCTCTAATTTTTGACACTGATGGACGAAAGCATGGGAATCAAACAGG	ref|NR_074224.1| Candidatus Pelagibacter ubique HTCC1062 strain HTCC1062 16S ribosomal	0.8	Otu153	0	0	0.00903126	0	0	0	0	0	0	0	0	0	0	0	0	0	0	0	0	0	0	0	0	0	0	0	0	0	0	0	0	0	0	0	0	0	0	0	0	0	0
Bacteroidetes(100)	Bacteroidia(100)	Bacteroidales(100)	unclassified(100)	unclassified(100)	TACGGAGGATGCGAGCGTTATCCGGATTTATTGGGTTTAAAGGGTGCGTAGGCGGACTGTTAAGTCAGCGGTAAAAGCCCGGGGCTCAACCCCGGCGAGCCGTTGAAACTGGCTGTCTTGAGATGTCGAGAGGTATGCGGAATGCGCAGTGTAGCGGTGAAATGCTTAGATATTGCGCAGAACTCCGATTGCGAAGGCAGCATACCGGCGGCGATCTGACGCTGAGGCACGAAAGCGTGGGTATCGAACAGG	gb|AY239461.1| Gram-negative bacterium cTPY-13 16S ribosomal RNA gene, complete	0.9	Otu154	0.00737463	0.00438724	0.000221174	0	0	0.00411523	0.00267134	0	0	0	0	0	0	0	0	0	0	0	0	0	0	0	0	0	0	0	0	0.000128156	0	0	0	0.00490043	0.00315915	0	0	0	0	0	0	0	0
Bacteroidetes(100)	Bacteroidia(100)	Bacteroidales(100)	Porphyromonadaceae(100)	Barnesiella(100)	TACGGAGGATGCGAGCGTTATCCGGATTTATTGGGTTTAAAGGGTGCGTAGGCGGGCCTTCAGGCCGGCGGTAAAATTGCGGGGCTCAACCCCGCCGAGCCGTCGGAACCGGGGGCCTTGAGTACCGGAGAAGTACGCGGAATGCGTGGTGTAGCGGTGAAATGCATAGATATCACGCAGAACCCCGATTGCGAAGGCAGCGTACCGGCCGGTCACTGACGCTGAGGCACGAAAGCGCGGGTATCGAACAGG	gb|AY239469.1| Gram-negative bacterium cL10-2b-4 16S ribosomal RNA gene, complete	0.87	Otu155	0.00311017	0.00192168	0.00276467	0	0	0.00577026	0.00267134	0	0	0	0	0	0	0	0	0	0	0	0	0	0	0	0	0	0	0	0	0	2.80694e-05	0	0	0.00831509	0.00480988	0	6.0855e-05	0	0	0	0	0	5.03854e-05
Firmicutes(100)	Bacilli(100)	Lactobacillales(100)	Streptococcaceae(100)	Streptococcus(100)	TACGTAGGTCCCGAGCGTTGTCCGGATTTATTGGGCGTAAAGCGAGCGCAGGCGGTTTGATAAGTCTGAAGTTAAAGGCTGTGGCTCAACCATAGTTCGCTTTGGAAACTGTCAAACTTGAGTGCAGAAGGGGAGAGTGGAATTCCATGTGTAGCGGTGAAATGCGTAGATATATGGAGGAACACCGGTGGCGAAAGCTGCTCTCTGGTCTGTAACTGACGCTGAGGCTCGAAAGCGTGGGGAGCGAACAGG	gb|KF928788.1| Streptococcus salivarius strain GD32 16S ribosomal RNA gene,	0.99	Otu156	0	0	0	0	3.04627e-05	0	0	0.000367454	4.00112e-05	0.000298797	4.5977e-05	0	0	0.000171689	0	0	0	0	0	0	0	0	0	0	0	0	0	0	0	0	0	0	0	0	0	0	0	3.78874e-05	0	0	0
Proteobacteria(100)	Gammaproteobacteria(100)	Pseudomonadales(100)	Moraxellaceae(100)	Acinetobacter(100)	TACAGAGGGTGCGAGCGTTAATCGGATTTACTGGGCGTAAAGCGCGCGTAGGTGGCTAATTAAGTCAAATGTGAAATCCCCGAGCTTAACTTGGGAATTGCATTCGATACTGGTTAGCTAGAGTATGGGAGAGGATGGTAGAATTCCAGGTGTAGCGGTGAAATGCGTAGAGATCTGGAGGAATACCGATGGCGAAGGCAGCCATCTGGCCTAATACTGACACTGAGGTGCGAAAGCATGGGGAGCAAACAGG	gb|KJ806489.1| Acinetobacter soli strain T-B13C 16S ribosomal RNA gene, partial	1	Otu157	0	0	0	0	0	0	0	0	0	0	0	0	3.17763e-05	0	0	0	0	0	0	0	0	0	0	0	0	0	0	0	0	0	0	0	0	0	6.0855e-05	0	0	0	0	0	0
Bacteroidetes(100)	Bacteroidia(100)	Bacteroidales(100)	Porphyromonadaceae(100)	unclassified(100)	TACGGAGGATGCGAGCGTTATCCGGATTTATTGGGTTTAAAGGGTGCGTAGGCGGAAGGTTAAGTCAGTGGTCAAATGTCGGTGCTCAACACCGGCCTGCCGTTGAAACTGGTCTTCTTGAGTGAGCGAGAAGTATGCGGAATGCGTGGTGTAGCGGTGAAATGCATAGATATCACGCAGAACTCCGATTGCGAAGGCAGCATACCGGCGCTCAACTGACGCTGAGGCACGAAAGCGTGGGGATCGAACAGG	gb|AY239469.1| Gram-negative bacterium cL10-2b-4 16S ribosomal RNA gene, complete	0.95	Otu158	0.00875337	0.00507614	0.00493955	0	0	0.00389157	0.0026296	0	0	0	0	0	0	0	0	0	0	0	0	0	0	0	0	0	6.60589e-05	0	0	0	0	0	0	0.00344073	0.0027607	0	0	0	0	0	0	0	5.03854e-05
Firmicutes(100)	Bacilli(100)	Lactobacillales(100)	Lactobacillaceae(100)	Lactobacillus(100)	TACGTAGGTGGCAAGCGTTATCCGGATTTATTGGGCGTAAAGCGAGCGCAGGCGGTTGCTTAGGTCTGATGTGAAAGCCTTCGGCTTAACCGAAGAAGTGCATCGGAAACCGGGCGACTTGAGTGCAGAAGAGGACAGTGGAACTCCATGTGTAGCGGTGGAATGCGTAGATATATGGAAGAACACCAGTGGCGAAGGCGGCTGTCTGGTCTGCAACTGACGCTGAGGCTCGAAAGCATGGGTAGCGAACAGG	gb|KM577185.1| Lactobacillus reuteri 16S ribosomal RNA gene, partial sequence	1	Otu159	0	0	0	0	0	8.94614e-05	0	0	0	0	0	4.66592e-05	0	0	0	0	0	0.000140687	0	0	0	0	0	0.000672818	0	0	0.000140502	0	2.80694e-05	0	0	0.000338859	2.84608e-05	0	0	0.00185753	0.000325235	0.000644086	0.00035443	0.000374497	0.000352698
Proteobacteria(100)	Epsilonproteobacteria(100)	Campylobacterales(100)	Helicobacteraceae(100)	Helicobacter(100)	TACGGAGGGTGCAAGCGTTACTCGGAATCACTGGGCGTAAAGAGTGCGTAGGCGGGGTAATAAGTCAGATGTGAAATCCTGTAGCTTAACTACAGAACTGCATTTGAAACTGTTACTCTGGAGTGTGGGAGAGGTAGGTGGAATTCTTGGTGTAGGGGTAAAATCCGTAGAGATCAAGAGGAATACTCATTGCGAAGGCGACCTGCTGGAACATTACTGACGCTGATGCACGAAAGCGTGGGGAGCAAACAGG	ref|NR_102911.1| Helicobacter hepaticus ATCC 51449 strain ATCC 51449 16S ribosomal	1	Otu160	0	0	0	0	0	0	0	0	0	0	0	0	0	0	0	0	0	0	0	0	0	0	0	0	0	0	0	0	0	0	0	0	0	0	0	0	0	0	0	0	0
unclassified(100)	unclassified(100)	unclassified(100)	unclassified(100)	unclassified(100)	TACGGGAGGGGCAAGCGTTATTCGGAATAATTGGGCGTAAAGGGTTCGTAGACTGTAATTTAAGTTAAATAAAAAATTTTAGAGCTTAACTTTAAATTTATATTTAATACTGTTTTACTAGAGTTGTATATAAAAAAGTAGAATTTTATGAGTAGGGATAAAATCTGTAAATACATATAGGAATATCAATTAGCGAAGGCAACTTTTTATAAACAACTGACGTTGAGGGACGAAAGTGTAGGTAGCAAACAGG	gb|KC545746.1| Thalassiosira pseudonana clone BFB575 16S ribosomal RNA gene,	0.83	Otu161	0	0	0	0.00643646	0	0	0	0	0	0.000373497	4.5977e-05	0	0	0	0	0.00867352	0.000775467	0	0	0	0	0	0	0	0	0	0	0	0.00151575	0	0	0	0	0	0	0	0	0	0.000101266	0.00449396	0
Bacteroidetes(100)	Bacteroidia(100)	Bacteroidales(100)	Porphyromonadaceae(100)	Parabacteroides(100)	TACGGAGGATGCGAGCGTTATCCGGATTTATTGGGTTTAAAGGGTGCGTAGGTTGTTTTTTAAGTCAGCGGTGAAAGTTTGTGGCTCAACCATAAAATTGCCGTTGAAACTGGAAGACTTGAGTGTGTTTGAGGTAGGCGGAATGCGTGGTGTAGCGGTGAAATGCATAGATATCACGCAGAACTCCGATTGCGAAGGCAGCTTACTAAGCCATAACTGACACTGAAGCACGAAAGCGTGGGGATCAAACAGG	gb|FJ753789.1| Swine fecal bacterium SD-Xyl6 16S ribosomal RNA gene, partial	0.98	Otu162	0.000993972	0.000761421	0.000774108	0	0	0.00178923	0.00354788	0	0	0	0	0	0	0	0.000143554	0	0	0	0	0	0	0	0	0	6.60589e-05	0	0	0	0	0	0	0.0014597	0.00865209	0	0	0	0	0	0	0	0
Proteobacteria(100)	Gammaproteobacteria(100)	unclassified(100)	unclassified(100)	unclassified(100)	TACGGAGGGTGCAAGCGTTAATCGGAATAACTGGGCGTAAAGCGCACGCAGGCGGTCGGATAAGTCAGATGTGAAAGCCCCGGGCTCAACCTGGGAACTGCATTTGAAACTGTTCGACTAGAGTCTTGTAGAGGGGGGTAGAATTCCAGGTGTAGCGGTGAAATGCGTAGAGATCTGGAGGAATACCGGTGGCGAAGGCGGCCCCCTGGACAAAGACTGACGCTCAGGTGCGAAAGCGTGGGGAGCAAACAGG	emb|AM161155.1| Aeromonas schubertii partial 16S rRNA gene, clone K19	0.99	Otu163	0	0	0	0	0	0	0	0	0	0	0	0	0	0	0	0	0	0	0	0	0	0	0	0	0	0	0	0	0	0	0	0	0	0	0	0	0	0	0	0	0
Proteobacteria(100)	Alphaproteobacteria(100)	Caulobacterales(100)	Caulobacteraceae(100)	Phenylobacterium(100)	TACGAAGGGGGCTAGCGTTGCTCGGAATTACTGGGCGTAAAGGGCGCGTAGGCGGACATTTAAGTCAGAGGTGAAAGCCCAGGGCTCAACCTTGGAATTGCCTTTGATACTGGATGTCTTGAGTTCGGGAGAGGTGAGTGGAATGCCGAGTGTAGAGGTGAAATTCGTAGATATTCGGCGGAACACCAGTGGCGAAGGCGACTCACTGGCCCGATACTGACGCTGAGGCGCGAAAGCGTGGGGAGCAAACAGG	gb|KC492989.1| Phenylobacterium sp. VITPRS7 16S ribosomal RNA gene, partial	1	Otu164	0	0	0	0	0	0	0	0	0	0	0	0	0	0	0	0	0	0.00858188	0	0	0	0	0	0	0	0	0	0	0	0	0	0	0	0	0	0	0	0	0	0	0
Proteobacteria(100)	Alphaproteobacteria(100)	Caulobacterales(100)	Hyphomonadaceae(100)	Hyphomonas(100)	TACGAAGGGGGCTAGCGTTGTTCGGAATTACTGGGCGTAAAGCGCACGTAGGCGGACTTTTAAGTCAGGTGTGAAATCCCGGGGCTCAACCTCGGAACTGCATTTGAAACTGGAAGTCTTGAGACCAGGAGAGGTTAGCGGAATACCGAGTGTAGAGGTGAAATTCGTAGATATTCGGTGGAACACCAGTGGCGAAGGCGGCTAACTGGACTGGTACTGACGCTGAGGTGCGAAAGTGTGGGGAGCAAACAGG	gb|AY145565.1| Hyphomonas sp. AP-32 16S ribosomal RNA gene, partial sequence	1	Otu165	0	0	0	0	0	0	0	0	0	0	0	0	0.00854782	0	0	0	0	0	0	0	0	0	0	0	0.000132118	0	0	0	0	0	0	0	0	0	0	0	0	0	0	0	0
Bacteroidetes(100)	Flavobacteria(100)	Flavobacteriales(100)	Cryomorphaceae(100)	Fluviicola(100)	TACGGAGGGTGCAAGCGTTATCCGGAATCATTGGGTTTAAAGGGTCCGCAGGCGGGAAGATAAGTCAGTGGTGAAATCTCACAGCTCAACTGTGAAACTGCCATTGATACTGTCTTTCTTGAATTCGATCGAAGTGGGCGGAATGTGACATGTAGCGGTGAAATGCTTAGATATGTCACAGAACACCGATAGCGAAGGCAGCTCACTAGGTCTGGATTGACGCTCAGGGACGAAAGCGTGGGGAGCAAACAGG	ref|NR_074547.1| Fluviicola taffensis strain DSM 16823 16S ribosomal RNA gene,	0.94	Otu166	0	0	0	0	0	0	0	0	0	0	0	0	0.00854782	0	0	0	0	0	0	0	0	0	0	0	0	0	0	0	0	0	0	0	0	0	0	0	0	0	0	0	0
Bacteroidetes(100)	Bacteroidia(100)	Bacteroidales(100)	Rikenellaceae(100)	Alistipes(100)	TACGGAGGATTCAAGCGTTATCCGGATTTATTGGGTTTAAAGGGTGCGTAGGCGGTTCGATAAGTTAGAGGTGAAATCCCGGGGCTCAACTCCGGCATTGCCTCTGATACTGTCGGGCTAGAGTTTAGTTGCGGTAGGCGGAATGTATGGTGTAGCGGTGAAATGCATAGAGATCATACAGAACACCGATTGCGAAGGCAGCTTACCAAACTACGACTGACGTTGAGGCACGAAAGCGTGGGGAGCAAACAGG	gb|AY538696.1| Bacteroides sp. Smarlab 3302398 16S ribosomal RNA gene, partial	0.96	Otu167	6.41272e-05	0	0	0	0	0.000894614	0.0052592	0	0	0	0	0	0	0	0	0	0	0	0	0	0	0	0	0	0	0	0	0	0	0	0	0	0	0	0	0	0	0	0	0	0
Firmicutes(100)	Clostridia(100)	Clostridiales(100)	Lachnospiraceae(100)	unclassified(100)	TACGTATGGAGCAAGCGTTATCCGGATTTACTGGGTGTAAAGGGAGAGTAGGTGGCAGAGCAAGTCCGAAGTGAAAACCCAAAGCTCAACTATGGGAATGCTTTAGAAACTGCTCAGCTAGAGTGCAGGAGAGGCAAGTGGAATTCTTAGTGTAGCGGTGAAATGCGTAGATATTAGGAGGAACACCAGTGGCGAAGGCGGCTTGCTGGACTGTAACTGACACTGAGGCTCGAAAGCGTGGGGAGCAAACAGG	gb|AY534872.2| Anaerosporobacter mobilis strain IMSNU 40011 16S ribosomal RNA	0.92	Otu168	0.000128254	0.00126904	0	0	0	0.00183396	0.000793055	0	0	0	0	0	0	0	0	0	0	0	0	0	0	0	0	0	0	0	0	0	0	0	0	0.000390992	0	0	6.0855e-05	0	0	0	0	0	0
Firmicutes(100)	Clostridia(100)	Clostridiales(100)	unclassified(100)	unclassified(100)	TACATAGGGAGCAAGCGTTATCCGGATTTATTGGGTGTAAAGGGTGCGTAGACGGGAAATTAAGTTAGTTGTGAAATCCCTCGGCTTAACTGAGGAACTGCAACTAAAACTGGTTTTCTTGAGTACTGGAGAGGAAAGTGGAATTCCTAGTGTAGCGGTGAAATGCGTAGATATTAGGAGGAACACCAGTGGCGAAGGCGACTTTCTGGACAGTAACTGACGTTGAGGCACGAAAGTGTGGGGAGCAAACAGG	gb|HM099644.1| Clostridiales bacterium oral taxon F32 strain VO026 16S ribosomal	0.97	Otu169	0	0	0	0	0	0	4.17397e-05	0	0	0	0	0	0	0	0	0	0	0	0	0	0	0	0	0	0	0	0	0	0	0	0	0	0	0	0	0	0	0	0	0	0
Firmicutes(100)	Clostridia(100)	Clostridiales(100)	Lachnospiraceae(100)	unclassified(100)	TACGTAGGGGGCAAGCGTTATCCGGATTTACTGGGTGTAAAGGGAGCGTAGACGGCATGGCAAGTCTGATGTGAAAACCCGGGGCTCAACCCCGGGACTGCATTGGAAACTGTCAGGCTAGAGTGTCGGAGAGGCAAGTGGAATTCCTAGTGTAGCGGTGAAATGCGTAGATATTAGGAGGAACACCAGTGGCGAAGGCGGCTTGCTGGACGATGACTGACGTTGAGGCTCGAAAGCGTGGGGAGCAAACAGG	dbj|AB702930.1| Clostridiales bacterium CIEAF 016 gene for 16S rRNA, partial	1	Otu170	0	0	0	0	0	0	0	0	0	0	0	0	0	0	0	0	0	0	0	0	0	0	0	0.000192234	0	0	0	0	0	0	0	0	0	0	0	0	0	0	0	0	0
Firmicutes(100)	Clostridia(100)	Clostridiales(100)	Lachnospiraceae(100)	unclassified(100)	TACGTAGGGGGCAAGCGTTATCCGGATTTACTGGGTGTAAAGGGAGCGTAGACGGCATTGCAAGTCTGATGTGAAAGATTGGGGCTCAACCCCAGGCCTGCATTGGAAACTGTAAAGCTGGAGTACAGGAGAGGTAAGCGGAATTCCTAGTGTAGCGGTGAAATGCGTAGATATTAGGAGGAACACCAGTGGCGAAGGCGGCTTACTGGACTGTAACTGACGTTGAGGCTCGAAAGCGTGGGGAGCAAACAGG	gb|JX424580.1| Robinsoniella peoriensis strain YRC3 16S ribosomal RNA gene,	0.95	Otu171	0	0	0	0	0	0	0	0	0	0	0	0	0	0	0	0	0	0	0	0	0	0	0	0	0	0	0	0	0	0	0	2.60661e-05	0	0	0	0	0	0	0	0	0
Firmicutes(100)	Clostridia(100)	Clostridiales(100)	Lachnospiraceae(100)	unclassified(100)	TACGTAGGGGGCAAGCGTTATCCGGATTTACTGGGTGTAAAGGGAGCGTAGACGGCAGGGCAAGCCAGAAGTGAAAACGCAGAGCTTAACTTTGCGACTGCTTTTGGAACTGCCCAGCTAGAGTACAGGAGAGGTAAGTGGAATTCCTAGTGTAGCGGTGAAATGCGTAGATATTAGGAGGAACACCAGTGGCGAAGGCGGCTTACTGGACTGAGACTGACGTTGAGGCTCGAAAGCGTGGGGAGCAAACAGG	gb|KF814113.1| Lachnospiraceae bacterium AIP 541.12 clone 2 16S ribosomal RNA	0.94	Otu172	0.000320636	0.000435098	0	0	0	0.00062623	0.00434093	0	0	0	0	0	0	0	0	0	0	0	0	0	0	0	0	0	0	0	0	4.27186e-05	0	0	0	0	2.84608e-05	0	0	0	0	0	0	0	0
unclassified(100)	unclassified(100)	unclassified(100)	unclassified(100)	unclassified(100)	TACAGAGGCCACAAGCGTTAGTCGGAATCACTGGGCTTAAAGGGTGCGTAGGTGGGCTTGCAAGCGTTTTGTGAAAGCCCGTAGCTCAACTACGGAACAGCAGAGCGAACTGCAAGTCTTGAGGCAGGTAAGGGCCGGAAGAACAAACGGTGGAGCGGTGAAATGCGTAGATATCGTTTGGAATGCCGATGGGGAAGCCGTCCGGCTGGGCCTGTCCTGACACTGAGGCACGAAAGCGTGGGGAGCAAACAGG	gb|AY162125.1| Planctomycete GMD15D02 small subunit ribosomal RNA gene, partial	0.81	Otu173	0	0	0	0	0	0	0	0	0	0	0	0	0	0	0	0	0	0	0	0	0	0	0	0	0	0	0	0	0	0	0	0	0	0	0	0	0	0	0	0	0
Proteobacteria(100)	Alphaproteobacteria(100)	unclassified(100)	unclassified(100)	unclassified(100)	TACGAAGGGGGCTAGCGTTGCTCGGAATTACTGGGCGTAAAGCGCACGTAGGCGGATATTTAAGTCGGAGGTGAAATCCCAGGGCTCAACCCTGGAACTGCCCTCGATACTGGGTATCTGGACCAAAGTAGAGGTAAGTGGAATTCCGAGTGTAGAGGTGAAATTCGTAGATATTCGGAGGAACACCAGTGGCGAAGGCGACTTACTGGACTTTTGGTGACGCTGAGGTGCGAAAGCGTGGGGAGCAAACAGG	gb|EU770264.1| Alpha proteobacterium A10 16S ribosomal RNA gene, partial sequence	1	Otu174	0.00788765	0	0	0	0	0	0	0.000262467	0	0	0	0	0	0	0	0	0	0	0	0	0	0	0	0	0	0	0	0	0	0	0	0	0	0	0	0	0	0	0	4.68121e-05	0
Proteobacteria(100)	Betaproteobacteria(100)	Burkholderiales(100)	Comamonadaceae(100)	unclassified(100)	TACGTAGGGTGCAAGCGTTAATCGGAATTACTGGGCGTAAAGCGTGCGCAGGCGGTTTTGTAAGACAGAGGTGAAATCCCCGGGCTCAACCTGGGAACTGCCTTTGTGACTGCAAAGCTTGAGTGCGGCAGAGGGGGATGGAATTCCGCGTGTAGCAGTGAAATGCGTAGATATGCGGAGGAACACCGATGGCGAAGGCAATCCCCTGGGCCTGCACTGACGCTCATGCACGAAAGCGTGGGGAGCAAACAGG	ref|NR_104905.1| Vitreoscilla filiformis strain L1401-2 16S ribosomal RNA gene,	1	Otu175	0	0	0	0	0	0	0	0.00015748	0	0	0	0	0	0	0	0	0	0	0	0	0	0	0	0	0	0	0	0	0	4.81626e-05	0	0	0	0	0	0	0	0	0	0	0
Bacteroidetes(100)	unclassified(100)	unclassified(100)	unclassified(100)	unclassified(100)	TACGGGGGATGCAAGCGTTATCCGGATTTATTGGGTTTAAAGGGTGCGTAGGCGGTTTGATAAGTCAGCGGTGAAATATTTCAGCTTAACTGAAAGGGTGCCGTTGATACTGTCAGGCTTGAATATGGTTGCTGTGGGTGGAATGTGTGGTGTAGCGGTGAAATGCTTAGATATCACACAGAATATCGATTGCGAAGGCAGCTCACAAAGCCATTATTGACGCTGATGCACGAAAGTGTGGGGATCAAACAGG	dbj|AB596885.1| Clostridium sp. 6-44 gene for 16S ribosomal RNA, partial sequence	1	Otu176	0	0	0	0	0	0	0	0	0	0	0	0	0	0	0	0	0	0	0	0	0	0	0	0	0	0	0	0	0	0	0	0	0	0	0	0	0	0	0	0	0
Proteobacteria(100)	Gammaproteobacteria(100)	Enterobacteriales(100)	Enterobacteriaceae(100)	unclassified(100)	TACGGAGGGTGCAAGCGTTAATCGGAATTACTGGGCGTAAAGCGCACGCAGGCGGTCTGTCAAGTCGGATGTGAAATCCCCGGGCTCAACCTGGGAACTGCATTCGAAACTGGCAGGCTGGAGTCTTGTAGAGGGGGGTAGAATTCCAGGTGTAGCGGTGAAATGCGTAGAGATCTGGAGGAATACCGGTGGCGAAGGCGGCCCCCTGGACGAAGACTGACGCTCAGGTGCGAAAGCGTGGGGAGCAAACAGG	gb|KF527575.1| Salmonella enterica subsp. enterica serovar Heidelberg strain	1	Otu177	0	0	0	8.69792e-05	0	0	0	0.000419948	0.000600168	0	0.000597701	0.000373274	0.000127105	0	0	0.000612803	7.0497e-05	0.000140687	0.000678552	0.000261958	4.84449e-05	4.77054e-05	5.50176e-05	9.61169e-05	0	0.00029285	0.00070251	0.000512623	0.00148768	0.00544237	0.00484204	2.60661e-05	5.69217e-05	0.00761446	0.00383387	0.00451115	0.00182132	0.00212169	0.000759494	0.000702181	0.000806167
Bacteroidetes(100)	Bacteroidia(100)	Bacteroidales(100)	Porphyromonadaceae(100)	unclassified(100)	TACGGAGGATGCGAGCGTTATCCGGATTTATTGGGTTTAAAGGGTGCGTAGGCGGACTGTCAAGTCAGCGGTAAAATACGGGGGCTCAACCTCCGCCCGCCGTTGAAACTGACGGTCTTGAGTGGGCGAGAAGTATGCGGAATGCGTGGTGTAGCGGTGAAATGCATAGATATCACGCAGAACTCCGATTGCGAAGGCAGCATACCGGCGCCCGACTGACGCTGAAGCACGAAAGCGTGGGTATCGAACAGG	gb|AY239469.1| Gram-negative bacterium cL10-2b-4 16S ribosomal RNA gene, complete	0.93	Otu178	0.00169937	0.00134155	0.00143763	0	0	0.00165504	0.000417397	0	0	0	0	0	0	0	0	0	0	0	0	0	0	0	0	0	0	0	0	0	0	0	0	0	0.00119536	0	0	0	0	0	0	0	0
Proteobacteria(100)	Betaproteobacteria(100)	Burkholderiales(100)	unclassified(100)	unclassified(100)	TACGTAGGGTGCGAGCGTTAATCGGAATTACTGGGCGTAAAGGGTGTGCAGGCGGCTGAGTAAGACAGATGTGAAATCCCCGGGCTTAACCTGGGAACCGCATATGTGACTGCTTGGCTAGAGTGCGTCAGAGGGAGGTGGAATTCCACGTGTAGCAGTGAAATGCGTAGATATGTGGAAGAACACCGATGGCGAAGGCAGCCTCTTGGGACGCAACTGACGCTCATACACGAAAGCGTGGGGAGCAAACAGG	ref|NR_041667.1| Parasutterella excrementihominis strain YIT 11859 16S ribosomal	0.94	Otu179	0	0	0	0	0	0	0	0	0	0	0	0	0	0	7.17772e-05	0	0	0	0	0	0	0	0	0	0	0	0	0	0.000280694	0.000168569	0	0	0.000455373	0.000131852	9.12825e-05	2.94846e-05	0.000943181	0.00155338	5.06329e-05	9.36242e-05	0
Firmicutes(100)	unclassified(100)	unclassified(100)	unclassified(100)	unclassified(100)	TACGTAGGTGGCAAGCGTTGTCCGGAATGACTGGGCGTAAAGGGAGCGTAGGTTGTTGTTTAAGTTAAATGTGAAAGCCCGTGGCTCAACTACGGAACTGCATTTAATACTGGACAACTAGAGTGCAGGAGGGGTAAGCGGAATTCCTAGTGTAGCGGTGGAATGCGTAGATATTAGGAAGAACACCAGAGGCGAAGGCGGCTTACTGGACTGTAACTGACACTGAGGCTCGAAAGCGTGGGGAGCAAACAGG	emb|AJ229203.1| Unidentified eubacterium from anoxic bulk soil 16S rRNA gene	0.9	Otu180	0.000160318	0	0	0	0	4.47307e-05	0.000125219	0	0	0	0	0	0	0.00751137	0	0	0	0	0	0	0	0	0	0	0	0	0	0	0	0	0	0	0	0	0	0	0	0	0	0	0
Firmicutes(100)	Clostridia(100)	Clostridiales(100)	Lachnospiraceae(100)	unclassified(100)	TACGTAGGGGGCAAGCGTTATCCGGATTCACTGGGTGTAAAGGGAGCGTAGACGGCGAGACAAGTCTGGAGTGAAAGGCCGGGGCCCAACCCCGGGACTGCTCTGGAAACTGCCTGGCTGGAGTACAGGAGAGGTAAGTGGAATTCCTAGTGTAGCGGTGAAATGCGTAGATATTAGGAGGAACACCAGTGGCGAAGGCGGCTTACTGGACTGTAACTGACGTTGAGGCTCGAAAGCGTGGGGAGCAAACAGG	dbj|AB622818.1| Clostridium sp. Culture-27 gene for 16S ribosomal RNA, partial	0.99	Otu181	0	0.00159536	0.000958419	0	0	0.000670961	0.000542616	0	0	0	0	0	0	0	0	0	0	0	0	0	0	0	0	0	0	0	0	0	0	0	0	0.000390992	0.00147996	0	0	0	0	0	0	0	0
unclassified(100)	unclassified(100)	unclassified(100)	unclassified(100)	unclassified(100)	TACGGGAAGGGCAAGCGTTATTCGGCATGATTGGGCGTAAAGAGTCCGTAGACGGTAAAGTAAGTTTTTTGTTAAATTTTAAGACCCAATCTTAACATGGCAATCAATACTATTTTACTGCGAGTTTAATACAGAAAAGTAGAATTTTATACGATAGAGGTGAAATTCGCAAATATATAAAGGAATGCCAATAGCGAAGGCAACTTTTTGGTATAAACTGACGTTGAGGGACGAAAGCGTGGGTAGCAAACGGG	gb|JN378734.1| Endosymbiont of Kryptoperidinium foliaceum mitochondrion, partial	0.95	Otu182	0	0	0	0	0	0	0	0.00740157	0	0	0	0	0	0	0	0	0	0	0	0	0	0	0	0	0	0	0	0	0	0	0	0	0	0	0	0	0	0	0	0	0
Bacteroidetes(100)	unclassified(100)	unclassified(100)	unclassified(100)	unclassified(100)	TACGGAGGATGCAAGCGTTATCCGGAATTATTGGGTTTAAAGGGTCCGCAGGCGGCCCGTTAAGTCAGTAGTGAAAACCCGGGGCTCAACCCCGGACGTGCTACAGATACTGGCGGGCTAGAGAAAGTCTGGAGGCAGCGGAATGTGACAAGTAGCGGTGAAATGCATAGATATGTCACAGAACACCGATAGCGAAAGCAGCTGCCTAAGACTTATCTGACGCTCAGGGACGAAAGCGTGGGGAGCAAACAGG	gb|JX879739.1| Nubsella sp. EsD18 16S ribosomal RNA gene, partial sequence	0.84	Otu183	0.0007054	0.000290065	0.000368623	0	0	0	0.000208699	0	0	0	0	0	0	0	0.000287109	0	0	0	0	0	0	0	0	0	0	0	0	0	0	0	0	0.000182463	0.000313069	0	0	0	0	0	0	0	0
Firmicutes(100)	Clostridia(100)	Clostridiales(100)	unclassified(100)	unclassified(100)	TACGTAGGGAGCGAGCGTTATCCGGATTTATTGGGTGTAAAGGGTGCGTAGACGGGAAAATAAGTTAGTTGTGAAATCCCTCGGCTCAACTGAGGAACTGCAACTAAAACTATTTTTCTTGAGTGCAGGAGAGGAAAGTGGAATTCCTAGTGTAGCGGTGAAATGCGTAGATATTAGGAGGAACACCAGTGGCGAAGGCGACTTTCTGGACTGTAACTGACGTTGAGGCACGAAAGTGTGGGGAGCAAACAGG	gb|HM099644.1| Clostridiales bacterium oral taxon F32 strain VO026 16S ribosomal	0.96	Otu184	0	0.000145033	0.000774108	0	0	0.000492038	0.000542616	0	0	0	0	0	0	0	0	0	0	0	0	0	0	0	0	0	0	0	0	0	0	0	0	0.000990512	0.000313069	0	0	0	0	0	0	0	0
Bacteroidetes(100)	Bacteroidia(100)	Bacteroidales(100)	Bacteroidaceae(100)	Bacteroides(100)	TACGGAGGATCCGAGCGTTATCCGGATTTATTGGGTTTAAAGGGAGCGTAGATGGATATTTAAGTCAGTTGTGAAAGTTTGCGGCTCAACCGTAAAATTGCAGTTGATACTGGATATCTTGAGTGCAGTTGAGGCAGGCGGAATTCGTGGTGTAGCGGTGAAATGCTTAGATATCACGAAGAACTCCGATTGCGAAGGCAGCCTGCTAAGCTGCAACTGACATTGAGGCTCGAAAGTGTGGGTATCAAACAGG	gb|CP000139.1| Bacteroides vulgatus ATCC 8482, complete genome	1	Otu185	0	0	0	0	0	0	0.00150263	0	0	0	0	0	0	0	0	0	0	0	0	0	0	0	0	0	0	0	0	4.27186e-05	0	0	0	0	0.00133766	0	0	0	0	3.78874e-05	0	0	0
Firmicutes(100)	Clostridia(100)	Clostridiales(100)	Lachnospiraceae(100)	unclassified(100)	TACGTAGGGGGCAAGCGTTATCCGGATTTACTGGGTGTAAAGGGAGCGTAGACGGCAAGGCAAGCCAGAAGTGAAAGGGCAGGGCTCAACCCTGTACATGCTTTTGGAACTGTGGTGCTAGAGTGCAGGAGAGGTAAGTGGAATTCCTAGTGTAGCGGTGAAATGCGTAGATATTAGGAGGAACACCAGTGGCGAAGGCGGCTTACTGGACTGTAACTGACGTTGAGGCTCGAAAGCGTGGGGAGCAAACAGG	gb|DQ392993.1| Rumen bacterium 2/9293-18 16S ribosomal RNA gene, partial sequence	0.94	Otu186	0	0.00108774	3.68623e-05	0	0	0.000447307	0.00713749	0	0	0	0	0	0	0	0	0	0	0	0	0	0	0	0	0	0	0	0	0	0	0	0	0	0	0	3.04275e-05	0	0	0	0	0	0
Proteobacteria(100)	Gammaproteobacteria(100)	Enterobacteriales(100)	Enterobacteriaceae(100)	Escherichia_Shigella(100)	TACGGAGGGTGCAAGCGTTAATCGGAATTACTGGGCGTAAAGCGCACGCAGGCGGTTTGTTAAGTCAGATGTGAAATCCCCGGGCTCAACCTGGGAACTGCATCTGATACTGGCAAGCTTGAGTCTCGTAGAGGGGGGTAGAATTCCAGGTGTAGCGGTGAAATGCGTAGAGATCTGGAGGAATACCGGTGGCGAAGGCGGCCCCCTGGACAAAGACTGACGCTCAGGTGCGAAAGCGTGGGGAGCAAACAGG	emb|AM113859.1| Shigella dysenteriae partial 16S rRNA gene, strain AS7	1	Otu187	0	0	0	2.89931e-05	6.09255e-05	0	0	0	0	0	0	0	0	0	0.000358886	0.000377109	7.0497e-05	0.000281373	0.000863611	0	4.84449e-05	9.54107e-05	0	0	0.000198177	0.000209179	0.000421506	0.000427186	0.00171223	0.00493667	0.00369058	0.000130331	0	0.00708706	0.00538567	0.00415733	0.00130094	0.00140183	0.000556962	0.00131074	0.000906938
Firmicutes(100)	Clostridia(100)	Clostridiales(100)	Ruminococcaceae(100)	unclassified(100)	TACGTAGGTGGCAAGCGTTATCCGGATTTATTGGGTGTAAAGGGCGTGTAGGCGGGAATGCAAGTCAGATGTGAAAACTATGGGCTCAACCCATAGCCTGCATTTGAAACTGTATTTCTTGAGTGCTGGAGAGGCAATCGGAATTCCGTGTGTAGCGGTGAAATGCGTAGATATACGGAGGAACACCAGTGGCGAAGGCGGATTGCTGGACAGTAACTGACGCTGAGGCGCGAAAGCGTGGGGAGCAAACAGG	dbj|AB702935.1| Clostridiales bacterium CIEAF 013 gene for 16S rRNA, partial	1	Otu188	0.000128254	0.000870196	0.000221174	0	0	0.000894614	0.00137741	0	0	0	0	0	0	0	0	9.42774e-05	0	0	0	0	0	0	0	0	0	0	0	0	0	0	0	0.000234595	0.000569217	0	0	0	0	0	0	0	0
Bacteroidetes(100)	unclassified(100)	unclassified(100)	unclassified(100)	unclassified(100)	TACGTAGGGTGCAAGCGTTGTCCGGATTTACTGGGTTTAAAGGGTGCGTAGGCGGGCGAATAAGTCTGGGATGAAATGGCAGGGCTCAACCTTGTCGCTGTCTTGGATACTGTTTGTCTGGAGTGGGAGTGAGGTAGCTGGAATGAGTGGTGTAGCGGTGAAATGCGTAGAGATCACTCAGAACACCGATTGCGAAGGCAGGCTACTGACTCTTAACTGACGCTGAGGCACGAAAGCGTGGGGATCAAACAGG	gb|HQ341732.1| Bacteroidetes bacterium WD300 16S ribosomal RNA gene, partial	0.91	Otu189	0	0	0	0	0	0	0	0	0	0	0	0	0	0	0	0	0	0	0	0	0	0	0	0	6.60589e-05	0.00702841	0	0	0	2.40813e-05	0	0	0	0	0	0	0	0	0	0	0
Firmicutes(100)	Erysipelotrichia(100)	Erysipelotrichales(100)	Erysipelotrichaceae(100)	Turicibacter(100)	TACGTAGGTGGCAAGCGTTATCCGGAATTATTGGGCGTAAAGAGCGCGCAGGTGGTTAATTAAGTCTGATGTGAAAGCCCACGGCTTAACCGTGGAGGGTCATTGGAAACTGGTTGACTTGAGTGCAGAAGAGGGAAGTGGAATTCCATGTGTAGCGGTGAAATGCGTAGAGATATGGAGGAACACCAGTGGCGAAGGCGGCTTCCTGGTCTGCAACTGACACTGAGGCGCGAAAGCGTGGGGAGCAAACAGG	dbj|AB727349.1| Turicibacter sp. LA62 gene for 16S ribosomal RNA, partial sequence	1	Otu190	0	3.62582e-05	0	0	0	0	8.34794e-05	0	4.00112e-05	0	0	0.00060657	0	0	0	0	0	0	0	0	4.84449e-05	0	0	0.000384468	0	4.18358e-05	0.0048239	0.00568158	0.000112278	0.000264894	0.00699734	2.60661e-05	0	0.000560372	0.00255591	0.0007666	0	0	0	4.68121e-05	0.000100771
Firmicutes(100)	Bacilli(100)	Bacillales(100)	Staphylococcaceae(100)	unclassified(100)	TACGTAGGTGGCAAGCGTTATCCGGAATTATTGGGCGTAAAGCGCGCGTAGGCGGTTTCTTAAGTCTGATGTGAAAGCCCACGGCTCAACCGTGGAGGGTCATTGGAAACTGGGGAACTTGAGTGCAGAAGAGGAGAGTGGAATTCCATGTGTAGCGGTGAAATGCGCAGAGATATGGAGGAACACCAGTGGCGAAGGCGGCTCTCTGGTCTGTAACTGACGCTGATGTGCGAAAGCGTGGGGATCAAACAGG	gb|KM378611.1| Staphylococcus lentus strain BGZ-7 16S ribosomal RNA gene, partial	1	Otu191	0	0	3.68623e-05	0	0	0	0	0	0	0	0	0	0	8.58443e-05	0	0	0	0	0	0	4.84449e-05	0	0	0	0	0	0.000374672	8.54372e-05	0	0	0	0.000886248	0.00034153	6.59261e-05	9.12825e-05	2.94846e-05	0.00487852	0.00280367	0	0	0
Bacteroidetes(100)	Bacteroidia(100)	Bacteroidales(100)	Porphyromonadaceae(100)	unclassified(100)	TACGGAGGATGCGAGCGTTATCCGGATTTATTGGGTTTAAAGGGTGCGCAGGCGGAAGCGGCAAGTCAGCGGTAAAATTGCGGGGCTCAACCTCGCCGAGCCGTTGAAACTGCTCTTCTAGAGTGGGCGAGAAGTATGCGGAATGCGTGGTGTAGCGGTGAAATGCATAGATATCACGCAGAACTCCGATTGCGAAGGCAGCATACCGGCGCCCAACTGACGCTCATGCACGAAAGCGTGGGTATCGAACAGG	gb|AY239469.1| Gram-negative bacterium cL10-2b-4 16S ribosomal RNA gene, complete	0.91	Otu192	0.00243683	0.00105149	0	0	0	0	0	0	0	0	0	0	0	0	0	0	0	0	0	0	0	0	0	0	0	0	0	0	0	0	0	0.00398811	0.00173611	0	0	0	0	0	0	0	0
Bacteroidetes(100)	Bacteroidia(100)	Bacteroidales(100)	Bacteroidaceae(100)	Bacteroides(100)	TACGGAGGATCCGAGCGTTATCCGGATTTATTGGGTTTAAAGGGAGCGTAGGTGGATTGTTAAGTCAGTTGTGAAAGTTTGCGGCTCAACCGTAAAATTGCAGTTGAAACTGGCAGTCTTGAGTACAGTAGAGGTGGGCGGAATTCGTGGTGTAGCGGTGAAATGCTTAGATATCACGAAGAACTCCGATTGCGAAGGCAGCTCACTGGACTGCAACTGACACTGATGCTCGAAAGTGTGGGTATCAAACAGT	dbj|AB021165.1| Bacteroides acidofaciens DNA for 16S rRNA, strain A43	1	Otu193	3.20636e-05	0	0	2.89931e-05	9.13882e-05	0	0	0	0	0	0	0	0.00686368	0.00429221	0.000143554	0	0	0.000281373	6.16865e-05	0.000104783	0	0	5.50176e-05	9.61169e-05	0.00217994	0.00209179	0.000327838	0	0.000168416	0.00019265	0.000265722	0	0	0.00415334	0.00508139	0	0.000260188	0.000227324	0.000101266	9.36242e-05	0
Bacteroidetes(100)	Bacteroidia(100)	Bacteroidales(100)	Porphyromonadaceae(100)	unclassified(100)	TACGGAGGATGCGAGCGTTATCCGGATTTATTGGGTTTAAAGGGTGCGCAGGCGGAGTGTCAAGTCAGCGGTAAAATTTCGGGGCTCAACCCCGTCGTGCCGTTGAAACTGGCGTTCTTGAGTGAGCGAGAAGTATGCGGAATGCGTGGTGTAGCGGTGAAATGCATAGATATCACGCAGAACTCCGATTGCGAAGGCAGCATACCGGCGCTCAACTGACGCTCATGCACGAAAGCGTGGGTATCGAACAGG	gb|AY239469.1| Gram-negative bacterium cL10-2b-4 16S ribosomal RNA gene, complete	0.95	Otu194	0	0	0.00081097	0	0	0.0068438	0.00329744	0	0	0	0	0	0	0	0	0	0	0	0	0	0	0	0	0	0	0	0	0	0	0	0	0	0	0	0	0	0	0	0	0	0
Bacteroidetes(100)	Bacteroidia(100)	Bacteroidales(100)	Bacteroidaceae(100)	Bacteroides(100)	TACGGAGGATCCGAGCGTTATCCGGATTTATTGGGTTTAAAGGGAGCGTAGGTGGATTGTTAAGTCAGTTGTGAAAGTTTGCGGCTCAACCGTAAAATTGCAGTTGAAATTGGCAGTCTTGAGTACAGTAGAGGTGGGCGGAATTCGTGGTGTAGCGGTGAAATGCTTAGATATCACGAAGAACTCCGATTGCGAAGGCAGCTCACTGGACTGCAACTGACACTGATGCTCGAAAGTGTGGGTATCAAACAGG	dbj|AB021165.1| Bacteroides acidofaciens DNA for 16S rRNA, strain A43	0.99	Otu195	0	0	0	0.00243542	0.00322905	0	4.17397e-05	0	0.000120034	0	0	0	0.00676835	0.00334793	7.17772e-05	0.000141416	0.0022559	0.00365785	0.00129542	0.000995442	0.000726674	0.00243297	0.00181558	0.00365244	0.00191571	0.0017571	0.00070251	0.000256312	0.00342447	0.00332322	0.00307056	5.21322e-05	5.69217e-05	0.00332927	0.00334703	0.00400991	0.00380525	0.00356142	0.00177215	0.00107668	5.03854e-05
Firmicutes(100)	Erysipelotrichia(100)	Erysipelotrichales(100)	Erysipelotrichaceae(100)	unclassified(100)	TACGTAGGTGGCGAGCGTTATCCGGAATGATTGGGCGTAAAGGGTGCGCAGGCGGTCCTGCAAGTCTGGAGTGAAACGTATGAGCTCAACTCATGCATGGCTCTGGAAACTGGAGGACTGGAGAGCAGGAGAGGGCGGTGGAACTCCATGTGTAGCGGTAAAATGCGTAGATATATGGAAGAACACCAGTGGCGAAGGCGGCCGCCTGGCCTGTTGCTGACGCTGAGGCACGAAAGCGTGGGGAGCAAATAGG	gb|AY960571.1| Clostridium sp. ID4 16S ribosomal RNA gene, complete sequence	0.99	Otu196	0	0.000108774	0.00379682	0	0	0.00237073	4.17397e-05	0	0	0	0	0	0	0	0	0	0	0	0	0	0	0	0	0	0	0	0	0	0	0	0	0.00224168	0.000483834	0	0	0	0	0	0	0	0
Firmicutes(100)	Clostridia(100)	Clostridiales(100)	Lachnospiraceae(100)	unclassified(100)	TACGTAGGGGGCAAGCGTTATCCGGATTTACTGGGTGTAAAGGGAGCGTAGACGGCAATGCAAGTCTGGAGTGAAAGCCCAAGGCCCAACCATGGGACTGCTCTGGAAACTGTGTAGCTTGAGTGCAGGAGGGGTAAGCGGAATTCCTAGTGTAGCGGTGAAATGCGTAGATATTAGGAGGAACACCGGTGGCGAAGGCGGCTTACTGGACTGCAACTGACGTTGAGGCTCGAAGGCGTGGGGAGCAAACAGG	dbj|AB673451.1| Clostridium sp. NkU-1 gene for 16S rRNA, partial sequence	0.95	Otu197	0	0	0	0	0	0	0	0	0	0	0	0	0	0	0	0	0	0	0	0	0	0	0	0	0	0	0	8.54372e-05	0	0	0	0	0	0	0	0	0	0	0	0	0
Bacteroidetes(100)	Bacteroidia(100)	Bacteroidales(100)	Porphyromonadaceae(100)	Parabacteroides(100)	TACGGAGGATCCGAGCGTTATCCGGATTTATTGGGTTTAAAGGGTGCGTAGGTGGTTAATTAAGTCAGCGGTGAAAGTTTGTGGCTCAACCATAAAATTGCCGTTGAAACTGGTTGACTTGAGTATATTTGAGGTAGGCGGAATGCGTGGTGTAGCGGTGAAATGCATAGATATCACGCAGAACTCCGATTGCGAAGGCAGCTTACTAAACTATAACTGACACTGAAGCACGAAAGCGTGGGGATCAAACAGG	dbj|AB599956.1| Bacteroides sp. CR-48 gene for 16S ribosomal RNA, partial sequence	0.99	Otu198	0	0	0	0.00307327	0.00213239	0	0	0	0	0	0	0	6.35526e-05	0	0	9.42774e-05	0	0	0	0	0	0.000143116	0	9.61169e-05	0	0.000209179	0	0	0.00656824	0.0037326	0.00100384	0	0	0.000725187	0.00264719	0.00221135	0.00169122	0.00147761	0	0	0
Actinobacteria(100)	Actinobacteria(100)	unclassified(100)	unclassified(100)	unclassified(100)	TACATAGGGTGCAAGCGTTGTCCGGATTTATTGGGCGTAAAGAGTTCGTAGGCGGTTTTTCGCGTCGGATGTGAAAACTCAGGGCTCAACCCTGAGCCTGCATTCGATACGGGAAGACTCGAGGACGGCAGGGGAGACTGGAACTTCTGGTGTAGCGGTGGAATGCGCAGATATCAGAAAGAACACCAATGGCGAAGGCAGGTCTCTGGGCCGATCCTGACGCTGAGGAACGAAAGCGTGGGGAGCAAACAGG	gb|HQ663289.1| Actinobacterium SCGC AAA028-N15 16S small subunit ribosomal RNA	1	Otu199	0	0	0	0	0.000639717	0.000849884	0.00137741	0	0.00068019	0	0	0	0	0	0	0	0	0	0.00215903	5.23917e-05	0.000532894	0.00133575	0	0	0	0	0	4.27186e-05	0	0	0	0	0	0	0	0	0	0.000644086	0	9.36242e-05	0.000251927
Bacteroidetes(100)	Bacteroidia(100)	Bacteroidales(100)	Bacteroidaceae(100)	Bacteroides(100)	TACGGAGGATCCGAGCGTTATCCGGATTTATTGGGTTTAAAGGGAGCGTAGGTGGATTGTTAAGTCAGTTGTGAAAGTTTGCGGCTCAACCGTAAAATTGCAGTTGAAACTGGCAGTCTTGAGTACAGTAGAGGTGGGCGGAATTCGTGGTGTAGCGGTGAAATGCTTAGATATCACGAAGAACTCCGATTGCGAAGGCAGCTCACTAGACTGCAACTGACACTGATGCTCGAAAGTGTGGGTATCAAACAGG	gb|KP202688.1| Bacteroides sp. G25 16S ribosomal RNA gene, partial sequence	1	Otu200	0.000160318	3.62582e-05	0	0.000202951	0.000456941	0	0	0	0	0	0	0	0.000635526	0.000300455	0.000215332	0	0	0.000562746	0.00018506	0.000104783	4.84449e-05	0.000143116	0.000165053	0.000288351	6.60589e-05	8.36715e-05	4.6834e-05	0	0.000280694	0.000216732	5.90493e-05	7.81983e-05	0	0.000131852	9.12825e-05	0.000265361	0.000487852	0.000113662	0.000202532	0	0
Proteobacteria(100)	Deltaproteobacteria(100)	Desulfovibrionales(100)	Desulfovibrionaceae(100)	Desulfovibrio(100)	TACGGAGGGTGCAAGCGTTAATCGGAATTACTGGGCGTAAAGCGCACGTAGGCTGTTGTGTAAGTCAGGGGTGAAATCCCACGGCTCAACCGTGGAACTGCCCTTGATACTGCATGACTAGAATCCGGGAGAGGGTGGCGGAATTCCAGGTGTAGGAGTGAAATCCGTAGATATCTGGAGGAACATCAGTGGCGAAGGCGGCCACCTGGACCGGTATTGACGCTGAGGTGCGAAAGCGTGGGGAGCAAACAGG	gb|JX232355.1| Brachyspira sp. NSH-25 16S ribosomal RNA gene, partial sequence	0.99	Otu201	0	0	0	0.000289931	0.000304627	0	0	0	0	0.000149399	0	0	0	0	0	0	0	0	0	0	0	0	0	0	0	0	0	0	0	0	0	0	0	0	0	0	0.00214655	0.000795635	0.00627848	0.000187248	0
Proteobacteria(100)	Deltaproteobacteria(100)	Myxococcales(100)	unclassified(100)	unclassified(100)	TACAGAGGGTGCAAGCGTTGTTCGGAATTATTGGGCGTAAAGCGCGTGTAGGCGGCTTGGCAAGTCAGATGTGAAAGCCCATGGCTTAACCATGGAAGTGCGTCTGAAACTGCTGAGCTTGAGTGCCGGAGAGGATGGCGGAATTCCGCAAGTAGAGGTGAAATTCGTAGATATGCGGAGGAACACCGGTGGCGAAGGCGGCCATCTGGACGGCAACTGACGCTGAGACGCGAAAGCGTGGGGAGCAAACAGG	gb|KF914661.1| Aggregicoccus edonensis strain MCy10622 16S ribosomal RNA gene,	0.95	Otu202	0	0	0	0	0	0	0	0	0	0	0	0	0	0	0	0	0	0	0	0	0	0	0	0	0.0062756	0	0	0	0	0	0	0	0	0	0	0	0	0	0	0	0
Proteobacteria(100)	Alphaproteobacteria(100)	Caulobacterales(100)	Caulobacteraceae(100)	Caulobacter(100)	TACGAAGGGGGCTAGCGTTGCTCGGAATTACTGGGCGTAAAGGGAGCGTAGGCGGATAGTTCAGTCAGAGGTGAAAGCCCAGGGCTCAACCTTGGAACTGCCTTTGATACTGGCTATCTTGAGTTTGGGAGAGGTATGTGGAACTCCGAGTGTAGAGGTGAAATTCGTAGATATTCGGAAGAACACCAGTGGCGAAGGCGACATACTGGCCCAATACTGACGCTGAGGCTCGAAAGCGTGGGGAGCAAACAGG	gb|KF160545.1| Bacterium 81_oclvp45 16S ribosomal RNA gene, partial sequence	1	Otu203	0	0	0	0	0	0	0	0	0	0	0	0	0	0	0	0	0	0	0	0	0	0	0	0	0	0	0	0	0	0	0	0	2.84608e-05	0	3.04275e-05	0	0	0	0	0	0
Firmicutes(100)	Clostridia(100)	Clostridiales(100)	Ruminococcaceae(100)	unclassified(100)	TACGTAGGTGGCAAGCGTTATCCGGATTTACTGGGTGTAAAGGGCGTGTAGGCGGGACTGCAAGTCAGATGTGAAAACCATGGGCTCAACCTGTGGCCTGCATTTGAAACTGTAGTTCTTGAGTACTGGAGAGGCAGACGGAATTCCTAGTGTAGCGGTGAAATGCGTAGATATTAGGAGGAACACCAGTGGCGAAGGCGGTCTGCTGGACAGCAACTGACGCTGAGGCGCGAAAGCGTGGGGAGCAAACAGG	dbj|AB702938.1| Clostridiales bacterium CIEAF 022 gene for 16S rRNA, partial	0.99	Otu204	0.000256509	0.00130529	0.000110587	0	0	0.000357846	0.000751315	0	0	0	0	0	0	0	0	0	0	0	0	0	0	0	0	0	0	0	0	0	0	0	0	2.60661e-05	0.000996129	0	0	0	0	0	0	0	0
Proteobacteria(100)	Betaproteobacteria(100)	unclassified(100)	unclassified(100)	unclassified(100)	TACGTAGGGTGCGAGCGTTAATCGGAATTACTGGGCGTAAAGGGTGTGCAGGCGGTTTTGCAAGATGGATGTGAAAGCCCCGGGCTTAACCTGGGAAAGCCATACATGATTGCAAGACTAGAGTGCGTCAGAGGGGGGTGGAATTCCAAGTGTAGCAGTGAAATGCGTAGATATTTGGAAGAACACCGATGGCGAAGGCAGCCCCCTGGGACGCAACTGACGCTCATACACGAAAGCGTGGGGAGCAAACAGG	emb|AJ832129.1| Sutterella morbirenis partial 16S rRNA gene, type strain CCUG	0.92	Otu205	0	3.62582e-05	0.000221174	0.000144965	3.04627e-05	4.47307e-05	4.17397e-05	0	0	0.00605065	0	0	0.000540197	0	7.17772e-05	9.42774e-05	0.000140994	0.000281373	0.000123373	0.000523917	0.00019378	0	0	9.61169e-05	0	4.18358e-05	0.000140502	0.00029903	0	0	0	2.60661e-05	0	0	3.04275e-05	0	0	3.78874e-05	0.000202532	4.68121e-05	5.03854e-05
Firmicutes(100)	Clostridia(100)	Clostridiales(100)	Lachnospiraceae(100)	Johnsonella(100)	TACGTAGGGGGCAAGCGTTATCCGGATTCACTGGGTGTAAAGGGAGCGTAGACGGCCGCGCAAGTCTGGAGTGAAAGCCCGGGGCCCAACCCCGGGACTGCTCTGGAAACTGCGTGGCTCGAGTGCGGGAGGGGCAGGCGGAATTCCTGGTGTAGCGGTGAAATGCGTAGATATCAGGAGGAACACCGGCGGCGAAGGCGGCCTGCTGGACCGCGACTGACGTTGAGGCTCGAGAGCGTGGGGAGCAAACAGG	dbj|AB702929.1| Clostridiales bacterium CIEAF 015 gene for 16S rRNA, partial	0.95	Otu206	0	0.000145033	7.37246e-05	0	0	0.000223654	0	0	0	0	0	0	0	0	0	0	0	0	0	0	0	0	0	0	0	0	0	0	0	0	0	0	0	0	0	0	0	0	0	0	0
Firmicutes(100)	Clostridia(100)	Clostridiales(100)	Ruminococcaceae(100)	Clostridium_IV(100)	TACGTAGGGAGCGAGCGTTGTCCGGATTTACTGGGTGTAAAGGGTGCGTAGGCGGGTAAGCAAGTCAGAAGTGAAATCCATGGGCTTAACCCATGAACTGCTTTTGAAACTGTTTATCTTGAGTGAAGTAGAGGTAGGCGGAATTCCCGGTGTAGCGGTGAAATGCGTAGAGATCGGGAGGAACACCAGTGGCGAAGGCGGCCTACTGGGCTTTAACTGACGCTGAAGCACGAAAGCGTGGGTAGCAAACAGG	gb|EU728744.1| Clostridiaceae bacterium DJF_LS40 16S ribosomal RNA gene, partial	0.97	Otu207	0.000160318	7.25163e-05	0	0	0	8.94614e-05	0	0	0	0	0	0	0	0	0	0	0	0	0	0	0	0	0	0	0	0	0	4.27186e-05	0	0	0	0	0	0	0	0	0	0	0	0	0
Firmicutes(100)	Clostridia(100)	Clostridiales(100)	Ruminococcaceae(100)	Pseudoflavonifractor(100)	TACGTAGGTGGCAAGCGTTATCCGGATTTACTGGGTGTAAAGGGCGTGTAGGCGGGACTGCAAGTCAGATGTGAAAACCACGGGCTCAACCTGTGGCCTGCATTTGAAACTGTAGTTCTTGAGTACTGGAGAGGCAGACGGAATTCCTAGTGTAGCGGTGAAATGCGTAGATATTAGGAGGAACACCAGTGGCGAAGGCGGTCTGCTGGACAGCAACTGACGCTGAGGCGCGAAAGCGTGGGGAGCAAACAGG	dbj|AB702938.1| Clostridiales bacterium CIEAF 022 gene for 16S rRNA, partial	1	Otu208	0.00125048	0.00351704	0.00114273	0	0	0.00152084	0.00112697	0	0	0	0	0	0	0	0	0	0	0	0	0	0	0	0	0	0	0	0	4.27186e-05	0	0	0	0.000260661	0.000853825	0	0	0.000294846	0	0	0	0	0
Firmicutes(100)	Clostridia(100)	Clostridiales(100)	Ruminococcaceae(100)	unclassified(100)	TACGTAGGTGGCAAGCGTTGTCCGGAATTACTGGGTGTAAAGGGAGCGTAGGCGGGATGTCAAGTCAGAAGTGAAAATTATGGGCTCAACTCATAACCTGCTTTTGAAACTGATATTCTTGAGTGAAGTAGAGGCAAGCGGAATTCCTAGTGTAGCGGTGAAATGCGTAGATATTAGGAGGAACACCAGTGGCGAAGGCGGCTTGCTGGGCTTTTACTGACGCTGAGGCTCGAAAGCGTGGGGAGCAAACAGG	ref|NR_102935.1| Eubacterium siraeum V10Sc8a strain V10Sc8a 16S ribosomal RNA,	0.98	Otu209	0	0	0.000110587	0	0	0	0.000542616	0	0	0	0	0	0	0	0	0	0.00070497	0	0	0	0	0	0	0	0	0	0.000374672	0	0	0	0	0.00583881	0.000284608	0	0	0	0	0	0	0	0
Firmicutes(100)	Clostridia(100)	Clostridiales(100)	Lachnospiraceae(100)	unclassified(100)	TACGTAGGGGGCAAGCGTTATCCGGATTTACTGGGTGTAAAGGGAGCGTAGACGGTGCAGCAAGTCTGATGTGAAAGGTCGGGGCCCAACCCCGGGACTGCATTGGAAACTGTTGAACTGGAGTACAGGAGAGGTAAGCGGAATTCCTAGTGTAGCGGTGAAATGCGTAGATATTAGGAGGAACACCAGTGGCGAAGGCGGCTTACTGGACTGTAACTGACGTTGAGGCTCGAAAGCGTGGGGAGCAAACAGG	gb|JQ423946.1| Blautia sp. YHC-4 16S ribosomal RNA gene, partial sequence	0.96	Otu210	0	0	0.00545562	0	0	0.00147611	0.000459137	0	0	0	0	0	0	0	0.000430663	0	0	0	0	5.23917e-05	0	0	0	0	0	0	0	0	0	0	0	0.00135544	2.84608e-05	0	0	0	0	0	0	0	0
Proteobacteria(100)	Alphaproteobacteria(100)	Rhodobacterales(100)	Rhodobacteraceae(100)	unclassified(100)	TACGGAGGGGGCTAGCGTTGTTCGGAATTACTGGGCGTAAAGCGCACGTAGGCGGACGGACAAGTCAGAGGTGAAATCCCGGGGCTCAACCCTGGAACTGCCTTTGAAACTGTCTGTCTTGAGGTCGGGAGAGGTGAGTGGAATTCCGAGTGTAGAGGTGAAATTCGTAGATATTCGGAGGAACACCAGTGGCGAAGGCGGCTCACTGGCCCGATACTGACGCTGAGGTGCGAAAGCGTGGGGAGCAAACAGG	gb|KF441647.1| Rhodobacter sp. 7A-384 16S ribosomal RNA gene, partial sequence	0.96	Otu211	0	0	0	0	0	0	0	0.000997375	0	0	0.000643678	0	0	0	0	9.42774e-05	0.000211491	0	0	0	0	0	0	0	0	0	0	0	0	0	0	0	0	0	0	0	0	0	0.000303797	0	0
Proteobacteria(100)	Betaproteobacteria(100)	unclassified(100)	unclassified(100)	unclassified(100)	TACGTAGGGTGCAAGCGTTAATCGGAATTACTGGGCGTAAAGCGAGCGCAGGCGGTTGTGTAAGACAGATGTGAAATCCCCGGGCTCAACCTGGGAACTGCATTTGTGACTGCACGGCTAGAGTGCGTCAGAGGGGGGTGGAACTCCACGTGTAGCAGTGAAATGCGTAGAGATGTGGAAGAACACCGATGGCGAAGGCAGCCCCCTGGGATGACACTGACGCTCATGCTCGAAAGCGTGGGGAGCAAACAGG	dbj|AB599922.1| Beta proteobacterium INB21 gene for 16S ribosomal RNA, partial	0.96	Otu212	0	0.000507614	0	0	0	0	0	0	0	0	0	0	0	4.29221e-05	0	0	0	0.00576815	0	0	0	0	0	0	0.000462412	0	0.000421506	0	0	0	0	0	0	0	0	0	0	0	0	0	0
Proteobacteria(100)	Betaproteobacteria(100)	unclassified(100)	unclassified(100)	unclassified(100)	TACGTAGGGTGCGAGCGTTAATCGGAATTACTGGGCGTAAAGCGTGCGCAGGCGGTTTTGTAAGTCGGATGTGAAATCCCCGGGCTCAACCTGGGAACTGCGTTCGAAACTGCAAGGCTAGAGTGTGTCAGAGGGGGGTAGAATTCCACGTGTAGCAGTGAAATGCGTAGAGATGTGGAGGAATACCAATGGCGAAGGCAGCCCCCTGGGATAACACTGACGCTCATGCACGAAAGCGTGGGGAGCAAACAGG	emb|LN681514.1| Methylophilaceae bacterium MMS-VI-127 partial 16S rRNA gene,	1	Otu213	0	0	0	0	0.000944345	0.00398103	0.000876534	0	0.000800224	0	4.5977e-05	0	0	0	0	0	0.000140994	0	0.000986984	0.000261958	0.000678229	0.000763286	0	0	0	0	0	0	0	0	0	0	0	0	0	0	0.000162617	0.000416761	5.06329e-05	0	0.000251927
Firmicutes(100)	Clostridia(100)	Clostridiales(100)	Lachnospiraceae(100)	unclassified(100)	TACGTAGGGGGCAAGCGTTATCCGGATTTACTGGGTGTAAAGGGAGCGTAGACGGCAGCGCAAGTCTGGAGTGAAATCCCATGGCTTAACCATGGAACTGCTTTGGAAACTGTGCAGCTGGAGTGCAGGAGAGGTAAGCGGAATTCCTAGTGTAGCGGTGAAATGCGTAGATATTAGGAGGAACACCAGTGGCGAAGGCGGCTTACTGGACTGTAACTGACGTTGAGGCTCGAAAGCGTGGGGAGCAAACAGG	gb|DQ789118.1| Lachnospiraceae bacterium A4 16S ribosomal RNA gene, partial	1	Otu214	0.000865718	0.000145033	7.37246e-05	0	0	0.00250492	0	0	0	0	0	0	0	0	0	0	0	0	0	0	0	0	0	0	0	0	0	0.000128156	0	0	0	0	0	0	0	0	0	0	0	0	0
Bacteroidetes(100)	Bacteroidia(100)	Bacteroidales(100)	Porphyromonadaceae(100)	unclassified(100)	TACGGAGGATGCGAGCGTTATCCGGATTTATTGGGTTTAAAGGGTGCGTAGGCGGACTGGAAAGTCAGCGGTAAAATCGAGAGGCTCAACCTCTTTCCGCCGTTGAAACTGTCGGTCTTGAGTGGGCGAGAAGTATGCGGAATGCGTGGTGTAGCGGTGAAATGCATAGATATCACGCAGAACTCCGATTGCGAAGGCAGCATACCGGCGCCCGACTGACGCTGAGGCACGAAAGCGTGGGTATCGAACAGG	gb|AY239469.1| Gram-negative bacterium cL10-2b-4 16S ribosomal RNA gene, complete	0.92	Otu215	0.00134667	0.000797679	0.00228546	0	0	0.00138665	0.00204525	0	0	0	0	0	0.000349539	8.58443e-05	0	0	0	0	0	0	0	0	0	0	0	0	0	0	0	0	0	0.00450944	0.00395606	0	0	0	0	0	0	0	5.03854e-05
Firmicutes(100)	Clostridia(100)	Clostridiales(100)	unclassified(100)	unclassified(100)	TACGTAGGTGGCAAGCGTTATCCGGATTTACTGGGTGTAAAGGGCGTGTAGGCGGGAAAGCAAGTCAGATGTGAAAACCATGGGCTCAACCTGTGGCCTGCATTTGAAACTGTTTTTCTTGAGTACTGGAGAGGCAGACGGAATTCCTAGTGTAGCGGTGAAATGCGTAGATATTAGGAGGAACACCAGTGGCGAAGGCGGTCTGCTGGACAGCAACTGACGCTGAGGCGCGAAAGCGTGGGGAGCAAACAGG	gb|KF447772.1| Lachnospiraceae bacterium BLS21 16S ribosomal RNA gene, partial	1	Otu216	0.000384763	0.00261059	0.000294898	0	0	0.00102881	0.000834794	0	0	0	0	4.66592e-05	0	0	0	0	0	0	0	0	0	0	0	0	0	0	0	0	0	0	0	0.000130331	0.00113843	0	0	0	0	0	0	0	5.03854e-05
Firmicutes(100)	Clostridia(100)	Clostridiales(100)	unclassified(100)	unclassified(100)	TACGTAGGTGGCAAGCGTTGTCCGGATTTACTGGGTGTAAAGGGCGTGCAGCCGGAGAGACAAGTCAGATGTGAAATCCACGGGCTCAACCCGTGAACTGCATTTGAAACTGTTTCCCTTGAGTGTCGGAGAGGTAATCGGAATTCCTAGTGTAGCGGTGAAATGCGTAGATATTAGGAAGAACACCAGTGGCGAAGGCGGATTACTGGACGATAACTGACGGTGAGGCGCGAAAGCGTGGGGAGCAAACAGG	dbj|AB702937.1| Clostridiales bacterium CIEAF 021 gene for 16S rRNA, partial	0.95	Otu217	0	0.000725163	0.000147449	0	0	0.000134192	4.17397e-05	0	0	0	0	0	0	0	0	0	0	0	0	0	0	0	0	0	0	0	0	0	0	0	0	7.81983e-05	0.000199226	0	0	0	0	0	0	0	0
Proteobacteria(100)	Gammaproteobacteria(100)	Enterobacteriales(100)	Enterobacteriaceae(100)	Escherichia_Shigella(100)	TACGGAGGGTGCAAGCGTTAATCGGAATTACTGGGCGTAAAGCGCACGCAGGCGGTTTGTTAAGTCAGATGTGAAATCCCCGGGCTCAACCTGGGAACTGCATCTGATACTGGCAAGCTTGAGTCTCGTAGAGGGGGGTAGAATTCCAGGTGTAGCGGTGAAATGCGTAGAGATCTGGAGGAATACCGGTGGCGAAGGCGGCCCCCTGGACGAAGACTGACGCTCAGGTGCGAAAGCGTGGGGAGCAAACAGT	gb|KJ018072.1| Bacterium CSR-74 16S ribosomal RNA gene, partial sequence	1	Otu218	0	0	0	0	0	0	0	0	0	0	0	0	0	0	0.00430663	0	0	0	0.000123373	0	0	0	0.000110035	0	0.001123	0.000878551	0.00182653	0	5.61388e-05	4.81626e-05	0.000118099	2.60661e-05	2.84608e-05	0.00148334	0.00118667	2.94846e-05	0	0.00015155	0	0.00023406	0.000302313
Bacteroidetes(100)	Flavobacteria(100)	Flavobacteriales(100)	Flavobacteriaceae(100)	Flavobacterium(100)	TACGGAGGATGCAAGCGTTATCCGGAATCATTGGGTTTAAAGGGTCCGTAGGCGGCCAAATAAGTCAGTGGTGAAAGCCCATCGCTCAACGATGGAACGGCCATTGATACTGTTTGGCTTGAATTATTAGGAAGTAACTAGAATATGTAGTGTAGCGGTGAAATGCTTAGAGATTACATGGAATACCAATTGCGAAGGCAGGTTACTACTAATATATTGACGCTGATGGACGAAAGCGTGGGGAGCGAACAGG	gb|HQ663150.1| Bacteroidetes bacterium SCGC AAA027-F20 16S small subunit ribosomal	1	Otu219	0	0	0	0	0	0	0	0	0	0	0	0	0	0	0	0	0	0	0	0	0	0	0	0	0	0	0	0	0	4.81626e-05	0	0	0	0	0	0	0	0	0	0	0
Armatimonadetes(100)	Armatimonadetes_gp5_class_incertae_sedis(100)	Armatimonadetes_gp5_order_incetae_sedis(100)	Armatimonadetes_gp5_family_incetae_sedis(100)	Armatimonadetes_gp5(100)	GACGTAGGGTGCAAGCGTTGTCCGGATTTACTGGGCGTAAAGAGCTCGTAGGCGGTCTGTTAAGTGAGAAGTGAAATCCCCAGCGCTCAACGCGGGAACTGCTTTTCATACTGGCAGACTTGAGGAATGCAGAGGTTAGTAGAATTCCTGGTGTACCGGTGACATGGGTTGATATCAGGAGGAATACCAATGGCGAAGGCAGCTAACTGGGCATTATCTGACGCTGAGGAGCGAAAGCGTGGGTAGCAAACAGG	ref|NR_113009.1| Armatimonas rosea strain YO-36 16S ribosomal RNA gene, partial	0.83	Otu220	0	0	0	0	0	0	0	0	0	0	0	0	0	0	0	0	0	0	0	0	0	0	0	0	0	0	0	0	0	0	0	0	0	0	0	0	0	0	0	0	0
Proteobacteria(100)	Alphaproteobacteria(100)	Caulobacterales(100)	Caulobacteraceae(100)	Brevundimonas(100)	TACGAAGGGGGCTAGCGTTGCTCGGAATTACTGGGCGTAAAGGGCGCGTAGGCGGACATTTAAGTCAGGGGTGAAATCCCAGAGCTCAACTCTGGAACTGCCTTTGATACTGGGTGTCTTGAGTGTGAGAGAGGTATGTGGAACTCCGAGTGTAGAGGTGAAATTCGTAGATATTCGGAAGAACACCAGTGGCGAAGGCGACATACTGGCTCATTACTGACGCTGAGGCGCGAAAGCGTGGGGAGCAAACAGG	dbj|LC015540.1| Brevundimonas bullata gene for 16S ribosomal RNA, partial sequence,	1	Otu221	6.41272e-05	0	0	0	0	0	0	0	0	0	0	0	0.00543375	0	0.0047373	0	0	0	0	0	0	0	0	0	0	0	0	0	0	0	0	0	0	0.00032963	0	0	0	0	0	0	0
Firmicutes(100)	Clostridia(100)	Clostridiales(100)	Lachnospiraceae(100)	unclassified(100)	TACGTAGGGGGCAAGCGTTATCCGGATTTACTGGGTGTAAAGGGAGCGTAGACGGTTGCGCAAGTCTGGAGTGAAAGGCGGGGGCCCAACCCCCGGACTGCTCTGGAAACTGTGTAACTGGAGTGCAGGAGAGGTAAGTGGAATTCCTAGTGTAGCGGTGAAATGCGTAGATATTAGGAGGAACACCAGTGGCGAAGGCGGCTTACTGGACTGTAACTGACGTTGAGGCTCGAAAGCGTGGGGAGCAAACAGG	gb|HQ687763.1| Clostridiaceae bacterium CP19 16S ribosomal RNA gene, partial	0.97	Otu222	0	0	0	0	0	0	0	0	0	0	0	0	0	0	0.000143554	0	0	0	0	0	0	0	0	0	0	0	0	0	0	0	0	7.81983e-05	0	0	0	0	0	0	0	0	0
unclassified(100)	unclassified(100)	unclassified(100)	unclassified(100)	unclassified(100)	TACGTAGGGAGCAAGCGTTGTTCGGAATGACTGGGCGTAAAGGGTGCGTAGGCGGTTGTACAAGTTAGAAGTGAAATACCCAGGGCTCAACTCGGGTGCTGCTTCTAAAACTGTATGACTTGAGTGCAGTAGAGGTTAGTGGAATTCCTAGTGTAGCGGTGGAATGCGTAGATATTAGGAGGAACACCAGAGGCGAAGGCGGCTAACTGGACTGCAACTGACGCTGAGGCACGAAAGTGTGGGGAGCAAACAGG	gb|JN713328.1| Clostridiales bacterium canine oral taxon 162 clone PS005 16S	0.88	Otu223	0.0010581	0.000435098	3.68623e-05	0	0	0	0.000166959	0	0	0	0	0	0	0.00124474	0	0	0	0	0	0	0	0	0	0	0	0	0	0	0	0	0	0	0	0	0	0	0	0	0	0	0
Firmicutes(100)	Clostridia(100)	Clostridiales(100)	unclassified(100)	unclassified(100)	TACGTAGGTGGCAAGCGTTGTCCGGAATTACTGGGTGTAAAGGGAGCGCAGGCGGGAAGCCAAGTCAGCTGTGAAAACTACGGGCTTAACTTGTAGACTGCAGTTGAAACTGGTTTTCTTGAGTGAAGTAGAGGTTGGCGGAATTCCGAGTGTAGCGGTGAAATGCGTAGATATTCGGAGGAACACCGGTGGCGAAGGCGGCCAACTGGGCTTTAACTGACGCTGAGGCTCGAAAGTGTGGGGAGCAAACAGG	ref|NR_104907.1| Eubacterium coprostanoligenes strain HL 16S ribosomal RNA gene,	0.95	Otu224	0.00163524	0.000870196	0.000331761	0	0	0.000178923	0.000208699	0	0	0	0	0	0	0	0	0	0	0	0	0	4.84449e-05	0	0	0	0	0	9.3668e-05	0	0	0	0	0.00268481	0.000170765	0	0	0	0	0	0	0	0
Bacteroidetes(100)	Bacteroidia(100)	Bacteroidales(100)	Porphyromonadaceae(100)	unclassified(100)	TACGGAGGATGCGAGCGTTATCCGGATTTATTGGGTTTAAAGGGTGCGTAGGCGGGACCTTAAGTCAGCGGTAAAATTGCGGTGCTCAACGCCGTAGAGCCGTTGAAACTGGGGTTCTTGAGTGAGCGAGAAGTATGCGGAATGCGTGGTGTAGCGGTGAAATGCATAGATATCACGCAGAACCCCGATTGCGAAGGCAGCATACCGGCGCTCAACTGACGCTGAGGCACGAAAGTGCGGGTATCGAACAGG	gb|AY239469.1| Gram-negative bacterium cL10-2b-4 16S ribosomal RNA gene, complete	0.92	Otu225	0.0038797	0.00246555	0.00335447	0	0	0.00259438	0.00187829	0	0	0	0	0	0	0	0	0	0	0	0	0	0	0	0	0	0	0	0	4.27186e-05	0	0	0	0.00164216	0.00199226	0	0	0	0	3.78874e-05	0	0	0
Firmicutes(100)	Clostridia(100)	Clostridiales(100)	unclassified(100)	unclassified(100)	TACGTAGGGGGCAAGCGTTGTTCGGAATGACTGGGCGTAAAGGGTGTGTAGGCGGTGTAGCAAGTTAGAAGTGAAATACCTAGAGCTTAACTCAGGTGCTGCTTCTAAAACTGCTATACTTGAGTGCAGTAGAGGAAAGTGGAATTCCTAGTGTAGCGGTGGAATGCGTAGATATTAGGAGGAACATCAGTGGCGAAGGCGACTTTCTGGACTGTAACTGACGCTGAGGCACGAAAGTGTGGGGAGCAAACAGG	gb|JN713425.1| Clostridiales bacterium canine oral taxon 260 clone ZJ022 16S	0.94	Otu226	0	0	0.00162194	0	0	0.000492038	0.00125219	0	0	0	0	0	0	0	0	0	0	0	0	0	0	0	0	0	0	0	0	0	0	0	0	0	0.000113843	0	0	0	0	0	0	0	0
Proteobacteria(100)	Alphaproteobacteria(100)	unclassified(100)	unclassified(100)	unclassified(100)	TACGAAGGGGGCTAGCGTTGTTCGGATTTACTGGGCGTAAAGCGCGTGTAGGCGGACTGTTAAGTTGGGGGTGAAATCCCGAGGCTCAACCTCGGAACTGCCTTCAAAACTGGCGGTCTGGAGTGAAGGAGAGGCGAGTGGAATTCCGAGTGTAGAGGTGAAATTCGTAGATATTCGGAGGAACACCAGTGGCGAAGGCGGCTCGCTGGCCTTTTACTGACGCTGAGACGCGAAAGCGTGGGGAGCAAACAGG	gb|KC357903.1| Candidatus Nitrosoarchaeum limnia BG20 clone bBG20-79 16S ribosomal	0.94	Otu227	0	0	0	0	0	0	0	0	0	0	0	0	0	0	7.17772e-05	0	0	0	0	0	0	0	0	0	0	0	0	0	0	0	0	0	0	0	0	0	0	0	0	0	0
Proteobacteria(100)	Betaproteobacteria(100)	Burkholderiales(100)	unclassified(100)	unclassified(100)	TACGTAGGGTGCAAGCGTTAATCGGAATTACTGGGCGTAAAGCGTGCGCAGGCGGTCTTGCAAGACAGATGTGAAATCCCCGGGCTCAACCTGGGAACTGCATTTGTGACTGCAAGGCTAGAGTACGGCAGAGGGGGATGGAATTCCGCGTGTAGCAGTGAAATGCGTAGATATGCGGAGGAACACCGATGGCGAAGGCAATCCCCTGGGCCTGTACTGACGCTCATGCACGAAAGCGTGGGGAGCAAACAGG	gb|KC157041.1| Ideonella sp. HME8550 16S ribosomal RNA gene, partial sequence	1	Otu228	0	0	0	0	0	0	0	0	0	0	0	0	0	0	0	0	0	0	0	0	0	0	0	0	0	0	0	0	0	0	0	0	0	0	0	0	0	0	0	0	0
Bacteroidetes(100)	Bacteroidia(100)	Bacteroidales(100)	unclassified(100)	unclassified(100)	TACGGAGGATGCGAGCGTTATCCGGATTTATTGGGTTTAAAGGGTGCGCAGGCGGAGGCACAAGTCAGCGGTAAAATCGCGGGGCTCAACCCCGCTCCGCCGTTGAAACTGTGTCCCTTGAGTGCGCGAAGGGTAGGCGGAATGCGTGGTGTAGCGGTGAAATGCATAGATATCACGCAGAACTCCGATCGCGAAGGCAGCCTACCGGCGCGCAACTGACGCTCATGCACGAAAGCGTGGGTATCGAACAGG	gb|AY239469.1| Gram-negative bacterium cL10-2b-4 16S ribosomal RNA gene, complete	0.9	Otu229	0.0010581	0.000761421	0.00210115	0	0	0.00281804	0.00400701	0	0	0	0	0	0	0	0	4.71387e-05	0.000211491	0	0	0	0	0	0	0	0	0	0.000187336	0	0	0	2.95247e-05	0.00221562	0.00267532	0	3.04275e-05	0	0	3.78874e-05	0	0	0.000100771
Firmicutes(100)	Clostridia(100)	Clostridiales(100)	Lachnospiraceae(100)	unclassified(100)	TACGTAGGGGGCAAGCGTTATCCGGAATCACTGGGTGTAAAGGGAGCGTAGACGGCTGTGCAAGCCTGAAGTGAAAGGCGGGGGCCCAACCCCTGGACTGCTTTGGGAACTGTACGGCTGGAGTGCAGGAGAGGTAAGTGGAATTCCTAGTGTAGCGGTGAAATGCGTAGATATTAGGAGGAACACCAGTGGCGAAGGCGGCTTACTGGACTGTAACTGACGTTGAGGCTCGAAAGCGTGGGGAGCAAACAGG	gb|JQ608061.1| Bacterium NLAE-zl-C350 16S ribosomal RNA gene, partial sequence	0.95	Otu230	0.00080159	0.000942712	0.00147449	0	0	0.000492038	0.00121045	0	0	0	0	0	0	0	0	0	0	0	0	0	0	0	0	0	0	0	0	0	0	0	0	0.000495256	0.00034153	3.2963e-05	0	0	0	0	0	0	0
Bacteroidetes(100)	unclassified(100)	unclassified(100)	unclassified(100)	unclassified(100)	TACGGAGGATGCGAGCGTTATCCGGATTTATTGGGTTTAAAGGGTGCGCAGGCGGCGTGTCAAGCAAGCGGTAAAATAGCGGGGCTCAACCCCGTCGAGCCGTTTGAACTGGCGCGCTTGAGTTCAGGCGAGGTAGGCGGAATTCGTGGTGTAGCGGTGAAATGCATAGATATCACGAAGAACTCCGATTGCGAAGGCAGCTTACCAGTCTGCGACTGACGCTCAGGCACGAAAGTGTGGGTATCGAACAGG	gb|JX104042.1| Porphyromonadaceae bacterium S4-BM13m-a 16S ribosomal RNA gene,	0.87	Otu231	0.00137874	0.001124	0.0013639	0	0	0.00187869	0.00183655	0	0	0	0	0	0	0	0	0	0	0	0	0	0	0	0	0	0	0	0	0	0	0	0	5.21322e-05	0.000540756	0	0	0	0	0	0	0	0
Firmicutes(100)	unclassified(100)	unclassified(100)	unclassified(100)	unclassified(100)	TACGTAGGGAGCAAGCGTTATCCGGAATTATTGGGTGTAAAGGGTGCGTAGACGGGACAGCAAGTTAGTTGTGAAAGCCCTCGGCTTAACTGAGGAACTGCAACTAAAACTATTGTTCTTGAGTGCAGGAGAGGAAAGCGGAATTCCTAGTGTAGCGGTGAAATGCGTAGATATTAGGAGGAACACCAGTGGCGAAGGCGGCTTTCTGGACTGTAACTGACGTTGAGGCACGAAAGTGTGGGGAGCAAACAGG	gb|HM099644.1| Clostridiales bacterium oral taxon F32 strain VO026 16S ribosomal	0.93	Otu232	0.000192382	3.62582e-05	0.000258036	0	0	0.00165504	0	0	0	0	0	0	0	0	0	0	0	0	0	0	0	0	0	0	0	0	0	0	0	0	0	0	0	0	0	0	0	0	0	0	0
Proteobacteria(100)	unclassified(100)	unclassified(100)	unclassified(100)	unclassified(100)	TACGGAGGGTGCGAGCGTTAATCGGAATTACTGGGCGTAAAGCGCACGTAGGCTGTATGACAAGTCAAGGGTGAAATGCCACGGCTCAACCGTGGAACTGCCTTTGAAACTGTCAAACTGGAGTATGTGAGAGGGCGGCGGAATTCCTGGTGTAGGAGTGAAATCCGTAGATATCAGGAGGAACATCAGTGGCGAAGGCGGCCGCCTGGCACAAAACTGACGCTGAGGTGCGAAAGCGTGGGTAGCAAACAGG	gb|KM461955.1| Desulfovibrio sp. feline oral taxon 347 strain 7062 16S ribosomal	0.9	Otu233	3.20636e-05	0.000253807	0.000294898	0.000782813	0.00493496	0	0	0	0	0	0	0	0	0	0	0	0	0	0	0	0	0	0	0	0	0	0	8.54372e-05	0	0	0	0.000443124	0.000113843	0	0	0	0.00247179	0.00106085	0	0	0
Proteobacteria(100)	Betaproteobacteria(100)	Burkholderiales(100)	Comamonadaceae(100)	unclassified(100)	TACGTAGGGTGCAAGCGTTAATCGGAATTACTGGGCGTAAAGCGTGCGCAGGCGGTTATATAAGTCAGATGTGAAATCCCCGGGCTCAACCTGGGAACTGCATTTGAGACTGTATAGCTAGAGTACGGTAGAGGGGGATGGAATTCCGCGTGTAGCAGTGAAATGCGTAGATATGCGGAGGAACACCGATGGCGAAGGCAATCCCCTGGACCTGTACTGACGCTCATGCACGAAAGCGTGGGGAGCAAACAGG	emb|HE600681.1| Limnohabitans curvus genomic DNA containing partial 16S rRNA	1	Otu234	0	0	0	0	0.000761568	0.00500984	0.00129393	0	0.000800224	0	0	0	0	0	0	0	0	0	0	0.000104783	0.000339114	0.00171739	0	0	0	0	0	0	0	0	0	0	0	0	0	0	6.5047e-05	7.57748e-05	0	0	0
Firmicutes(100)	Clostridia(100)	Clostridiales(100)	Lachnospiraceae(100)	unclassified(100)	TACGTAGGGGGCAAGCGTTATCCGGAATTACTGGGTGTAAAGGGAGCGCAGACGGCAGTGCAAGTCTGGAGTGAAAGCCCGTGGCTTAACTACGGGACTGCTCTGGAAACTGTGCAGCTAGAGTGCAGGAGAGGCAGGCGGAATTCCTAGTGTAGCGGTGAAATGCGTAGATATTAGGAGGAACACCGGTGGCGAAGGCGGCCTGCTGGACTGTAACTGACGTTGAGGCTCGAAAGCGTGGGGAGCAAACAGG	gb|DQ789118.1| Lachnospiraceae bacterium A4 16S ribosomal RNA gene, partial	0.94	Otu235	0	0.000761421	0	0	0	0.000357846	0	0	0	0	0	0	0	0	0	0	0	0	0	0	0	0	0	0	0	0	0	0.000128156	0	0	0	0	0.000227687	0	0	0	0	0	0	0	0
Bacteroidetes(100)	Bacteroidia(100)	Bacteroidales(100)	Porphyromonadaceae(100)	unclassified(100)	TACGGAGGATGCGAGCGTTATCCGGATTTATTGGGTTTAAAGGGTGCGTAGGCGGATCGTTAAGTCAGTGGTCAAATTGAGGGGCTCAACCCCTTCCCGCCATTGAAACTGGCGATCTTGAGTGGAAGAGAAGTATGCGGAATGCGTGGTGTAGCGGTGAAATGCATAGATATCACGCAGAACCCCGATTGCGAAGGCAGCATGCCGGCTTCCTACTGACGCTGAAGCACGAAAGCGTGGGGATCGAACAGG	gb|AY239469.1| Gram-negative bacterium cL10-2b-4 16S ribosomal RNA gene, complete	0.88	Otu236	0.00314223	0.00174039	0.00490268	0	0	0.00469673	0.00463311	0	0	0	0	0	0	0	7.17772e-05	0	0	0	0	0	0	0	0	0	6.60589e-05	0	0	0	2.80694e-05	0	0	0.000182463	0.00176457	0	0	0	0	7.57748e-05	0	0	0
Firmicutes(100)	Clostridia(100)	Clostridiales(100)	Ruminococcaceae(100)	unclassified(100)	TACGTAGGTGGCAAGCGTTGTCCGGATTTACTGGGTGTAAAGGGCGTGTAGCCGGGCTGACAAGTCAGATGTGAAATCCGGGGGCTCAACCCCCGAACTGCATTTGAAACTGTTGGTCTTGAGTATCGGAGAGGCAGGCGGAATTCCTAGTGTAGCGGTGAAATGCGTAGATATTAGGAGGAACACCAGTGGCGAAGGCGGCCTGCTGGACGACAACTGACGGTGAGGCGCGAAAGCGTGGGGAGCAAACAGG	gb|JQ246091.1| Oscillospiraceae bacterium AIP 1035.11 16S ribosomal RNA gene,	0.95	Otu237	0.000288573	0.000435098	0.000700383	0	0	0.00219181	0.00166959	0	0	0	0	0	0	0	0	0	0	0	0	0	0	0	0	0	0	0	0	0	0	0	0	0.000182463	0.000939208	0	0	0	0	0	0	0	5.03854e-05
Proteobacteria(100)	Alphaproteobacteria(100)	Rhodospirillales(100)	Rhodospirillaceae(100)	unclassified(100)	TACGAAGGGGGCTAGCGTTGTTCGGAATTACTGGGCGTAAAGGGCGCGTAGGCGGCTATTCAAGTCAGGCGTGAAAGCCCCGGGCTTAACCTGGGAACTGCGCTTGAGACTGGATGGCTAGAGTACCGGAGAGGTAGGTGGAATTCCCAGTGTAGAGGTGAAATTCGTAGATATTGGGAAGAACACCAGTGGCGAAGGCGGCCTACTGGACGGTAACTGACGCTGAGGCGCGAAAGCGTGGGGAGCAAACAGG	gb|KC248041.1| Azospirillum sp. W39 16S ribosomal RNA gene, partial sequence	1	Otu238	0	0	0	0	0	0	0	0	0	0	0	0	0	0	0	0	0	0	0	0	0	0	0	0	0	0	0	0	0	0	0	0	0	0	0	0	0	0	0	0	0
Firmicutes(100)	Clostridia(100)	Clostridiales(100)	Ruminococcaceae(100)	unclassified(100)	TACGTAGGTGGCAAGCGTTGTCCGGATTTACTGGGTGTAAAGGGCGTGCAGCCGGAGAGGCAAGTCAGATGTGAAATCCGCGGGCTCAACCCGCGAACTGCATTTGAAACTGCTTCCCTTGAGTATCGGAGAGGTAACCGGAATTCCTAGTGTAGCGGTGAAATGCGTAGATATTAGGAAGAACACCAGTGGCGAAGGCGGGTTACTGGACGACAACTGACGGTGAGGCGCGAAAGCGTGGGGAGCAAACAGG	gb|AY581272.1| Lactobacillales bacterium HY-36-1 16S ribosomal RNA gene, partial	0.95	Otu239	0	0.000580131	0.000184311	0	0	8.94614e-05	0.000292178	0	0	0	0	0	0	0	0	0	0	0	0	0	0	0	0	0	0	0	0	0	0	0	0	0.000130331	0.000825364	0	0	0	0	0	0	0	0
Firmicutes(100)	Clostridia(100)	Clostridiales(100)	unclassified(100)	unclassified(100)	TACGTAGGAGGCAAGCGTTATCCGGAATGACTGGGCGTAAAGGGTGCGTAGGTGGTTCGGCAAGTTAGTAGCGTAATTCCGGGGCTCAACCTCGGAACTACTACTAAAACTGTTGGGCTTGAGTGCAGGAGGGGCATATGGAATTCCTAGTGTAGCGGTGGAATGCGTAGATATTAGGAAGAACACCAGTGGCGAAGGCGATATGCTGGACTGTAACTGACACTGAGGCACGAAAGCGTGGGGAGCAAACAGG	gb|JX629260.1| Anaerostipes sp. 992a 16S ribosomal RNA gene, partial sequence	0.87	Otu240	0	0	0	0	0	0	0	0	0	0	0	0	0	0	0	0	0	0	0	0	0	0	0	0	0	0	0	0	0	0	0	0	0	0	0	0	0	0	0	0	0
Firmicutes(100)	Clostridia(100)	Clostridiales(100)	Lachnospiraceae(100)	unclassified(100)	TACGTAGGGGGCAAGCGTTATCCGGATTTACTGGGTGTAAAGGGAGCGTAGACGGTTGCGCAAGTCTGGAGTGAAAGGCGGGGGCTCAACCCCCGGACTGCTCTGGAAACTGTGTAACTGGAGTGCAGGAGAGGTAAGTGGAATTCCTAGTGTAGCGGTGAAATGCGTAGATATTAGGAGGAACACCAGTGGCGAAGGCGGCTTACTGGACTGTAACTGACGTTGAGGCTCGAAAGCGTGGGGAGCAAACAGG	gb|HQ687763.1| Clostridiaceae bacterium CP19 16S ribosomal RNA gene, partial	0.97	Otu241	0	0	0	0	0	0	0	0	0	0	0	0	0	0	0	0	0	0	0	0	0	0	0	0	0	0	0	0	0	0	0	0.000130331	0	0	0	0	0	0	0	0	0
Proteobacteria(100)	Betaproteobacteria(100)	unclassified(100)	unclassified(100)	unclassified(100)	TACGTAGGGTGCGAGCGTTAATCGGAATTACTGGGCGTAAAGCGTGCGCAGGCGGTTGCCTAAGCCAGGCGTGAAATCCCCGGGCTTAACCTGGGAATTGCGCTTGGGACTGGGCGGCTAGAGTACGGCAGAGGGAGGTGGAATTCCACGTGTAGCAGTGAAATGCGTAGATATGTGGAGGAACACCGATGGCGAAGGCAGCCTCCTGGGCCTGTACTGACGCTCATGCACGAAAGCGTGGGGAGCAAACAGG	gb|KF135668.1| Beta proteobacterium NY 16S ribosomal RNA gene, partial sequence	0.96	Otu242	0	0	0	0	0	0	0	0	0	0	0	0	0	0	0	0	0	0.00464266	0	0	0	0	0	0	0	0	0	0	0	0	0	0	0	0	0	0	0	0	0	0	0
Firmicutes(100)	Clostridia(100)	Clostridiales(100)	Lachnospiraceae(100)	unclassified(100)	TACGTAGGGGGCAAGCGTTATCCGGATTTACTGGGTGTAAAGGGAGCGTAGACGGAATTGCAAGTCTGATGTGAAAATCCGGGGCCCAACCCCGGAAGTGCATTGGAAACTGTATTTCTAGAGTGTCGGAGAGGCAAGTGGAATTCCTGGTGTAGCGGTGAAATGCGTAGATATCAGGAGGAACACCAGTGGCGAAGGCGGCTTGCTGGACGATGACTGACGTTGAGGCTCGAAAGCGTGGGGAGCAAACAGG	gb|AF157053.1|AF157053 Clostridium sp. ASF502 16S ribosomal RNA gene, partial sequence	0.97	Otu243	3.20636e-05	0	0	0	0	0	0	0	0	0	0	0	0	0	0	0	0	0	0	0	0	0	0	0	0	0	0	0	0	0	0	0.000182463	0.00458219	0	0	0	0	0	0	0	0
Proteobacteria(100)	Epsilonproteobacteria(100)	Campylobacterales(100)	Helicobacteraceae(100)	Helicobacter(100)	TACGGAGGGTGCAAGCGTTACTCGGAATCACTGGGCGTAAAGAGCGCGTAGGCGGGATAGCAAGTCAGATGTGAAATCCTATGGCTTAACCATAGAACTGCATTTGAAATTGTTATTCTAGAGTATGGGAGAGGTAGGTGGAATTCTTGGTGTAGGGGTAAAATCCGTAGAGATCAAGAGGAATACTCATTGCGAAGGCGACCTGCTAGAACATAACTGACGCTGATGCGCGAAAGCGTGGGGAGCAAACAGG	emb|LK998971.1| Syphacia muris genome assembly S_muris_Valencia ,scaffold SMUV_scaffold0001845	0.99	Otu244	0	0.000543872	7.37246e-05	0.000115972	0.000274165	8.94614e-05	0.000125219	0	0	0	0	0	0	0	0	0	0	0	0	0	0	0	0	0	0	0	0	0	0	0	0	2.60661e-05	5.69217e-05	0	0	0	0.000130094	3.78874e-05	0.000506329	4.68121e-05	0
Proteobacteria(100)	Alphaproteobacteria(100)	Sphingomonadales(100)	Sphingomonadaceae(100)	Sphingomonas(100)	TACGAGGGGAGCTAGCGTTATTCGGAATTACTGGGCGTAAAGCGCACGTAGGCGGCTTTGTAAGTTAGAGGTGAAAGCCCAGAGCTCAACTCTGGAATTGCCTTTAAGACTGCATCGCTTGAATCCAGGAGAGGTGAGTGGAATTCCGAGTGTAGAGGTGAAATTCGTAGATATTCGGAAGAACACCAGTGGCGAAGGCGGCTCACTGGACTGGTATTGACGCTGAGGTGCGAAAGCGTGGGGAGCAAACAGG	gb|KJ016014.1| Sphingomonas sp. Pao18 16S ribosomal RNA gene, partial sequence	1	Otu245	0	0	0	0	0	0	0	0	0	0	0	0	0	0.00454975	0	0	0	0	0	0	0	0	0	0	0	0	0	0	0	0	0	0	0.000142304	0	0	0.00123835	0	0	0	0	0
unclassified(100)	unclassified(100)	unclassified(100)	unclassified(100)	unclassified(100)	TACGGGGGGTGCAAGCGTTGTCCGGAATCATTGGGCGTAAAGCGTTCGTAGGCGGCAAGATAAGTCAGATGTTAAAGCCCGAGGCTCAACTTCGGTTCGGCATTTGATACTGTCTAGCTTGAATGTGGTAGAGGTAAAGGGAATTCCTGGTGTAGCGGTGAAATGCGTAGATATCAGGAGGAACATCGGTGGCGAAAGCGCTTTACTGGGCCATTATTGACGCTGAGGAACGAAAGCCAGGGGAGCAAATGGG	gb|AF544207.1| Rumen bacterium YS2 16S ribosomal RNA gene, partial sequence	0.91	Otu246	0.0007054	0.000471356	0.00350192	0	0	0.000849884	0.00292178	0	0	0	0	0	0	0	0	0	0	0	0	0	0	0	0	0	0	0	0	0	0	0	0	2.60661e-05	0.00068306	0	0	0	0	0	0	0	0
Bacteroidetes(100)	Bacteroidia(100)	Bacteroidales(100)	Rikenellaceae(100)	Rikenella(100)	TACGGAGGATTCGAGCGTTATCCGGATTTATTGGGTTTAAAGGGTGCGTAGGCTGTCGGATAAGTTAGAGGTCAAATGTCGGGGCTTAACCCCGTGCCTGCCTCTGATACTGTTCGACTAGAGAGCGGATGCAGCAGGCGGAATGAGTAGTGTAGCGGTGAAATGCTTAGATATTACTCAGAACACCGATTGCGCAGGCAGCTTGCTAATCCGCATCTGACGCTGATGCACGAAAGCGTGGGTAGCGAACAGG	dbj|AB971798.1| Rikenella microfusus gene for 16S ribosomal RNA, partial sequence,	0.91	Otu247	0	0	0	0	0	0.00125246	0.00275482	0	0	0	0	0	0	0	0	0	0	0	0	0	0	0	0	0	0	0	0	0	0	0	0	0	0	0	0	0	0	0	0	0	0
Firmicutes(100)	Clostridia(100)	Clostridiales(100)	Ruminococcaceae(100)	unclassified(100)	TACGTAGGTGGCAAGCGTTATCCGGATTTACTGGGTGTAAAGGGCGTGTAGGCGGGAAAGCAAGTCAGATGTGAAAACCACGGGCTCAACCTGTGGCCTGCATTTGAAACTGTTTTTCTTGAGTACTGGAGAGGCAGACGGAATTCCTAGTGTAGCGGTGAAATGCGTAGATATTAGGAGGAACACCAGTGGCGAAGGCGGTCTGCTGGACAGCAACTGACGCTGAGGCGCGAAAGCGTGGGGAGCAAACAGG	gb|KF447772.1| Lachnospiraceae bacterium BLS21 16S ribosomal RNA gene, partial	0.99	Otu248	3.20636e-05	0.00228426	0	0	0	0.000402576	0.000208699	0	0	0	0	0	0	0	0	0	0	0	0	0	0	0	0	0	0	0	0	8.54372e-05	0	0	0	0.000130331	0.000825364	0	0	0	0	0	0	0	5.03854e-05
Planctomycetes(100)	Planctomycetacia(100)	Planctomycetales(100)	Planctomycetaceae(100)	Zavarzinella(100)	GACGAACCGAGCGAACGTTGTTCGGAATCACTGGGCTTAAAGGGCGCGTAGGCGGGTAGCCAAGTCCGGGGTGAAATCCTCCAGCTTAACTGGAGAACTGCCTCGGATACTGGTTACCTCGAGGAAGGTAGGGGTGTGTGGAACGTTCAGTGGAGCGGTGAAATGCATTGATATTGAACGGAACTCCGGTGGCGAAGGCGACACACTGGACCTTTTCTGACGCTGAGGCGCGAAAGCTAGGGGAGCAAACGGG	ref|NR_042465.1| Zavarzinella formosa strain A10 16S ribosomal RNA gene, partial	0.91	Otu249	0	0	0	0	0	0	0	0	0	0	0	0	0.00432158	0	0	0	0	0	0	0	0	0	0	0	6.60589e-05	0	0	0	0	0	0	0	0	0	0	0	0	0	0	0	0
Firmicutes(100)	unclassified(100)	unclassified(100)	unclassified(100)	unclassified(100)	TACGTAGGGGGCGAGCGTTGTCCGGAATGACTGGGCGTAAAGGGAGTGTAGGCGGCATATTAAGTTATGTGTGAAAGCCCGCGGCTCAACCGCGGAATTGCACATAAAACTGGTAAGCTGGAGTGCAGGAGAGGTAAGTGGAATTCCCGGTGTAGCGGTGGAATGCGTAGATATCGGGAGGAACACCAGAGGCGAAGGCGACTTACTGGACTGTAACTGACGCTGAGGCTCGAAAGCGTGGGGAGCAAACAGG	gb|HM228390.1| Caloramator australicus strain BF3 16S ribosomal RNA gene, partial	0.89	Otu250	0	0.00101523	3.68623e-05	0	0	4.47307e-05	0	0	0	0	0	0	0	0	0	0	0	0	0	0	0	0	0	0	0	0	0	0	0	0	0	0	0	0	0	0	0	0	0	0	0
Bacteroidetes(100)	Bacteroidia(100)	Bacteroidales(100)	Porphyromonadaceae(100)	unclassified(100)	TACGGAGGATGCGAGCGTTATCCGGATTTATTGGGTTTAAAGGGTGCGCAGGCGGAGGTGCAAGTCAGTGGTCAAATTGCGGGGCTCAACCCCGTACTGCCGTTGAAACTGCATCCCTTGAGTGCGCGAGAAGTATGCGGAATGCGTGGTGTAGCGGTGAAATGCATAGATATCACGCAGAACTCCGATTGCGAAGGCAGCATACCGGCGCGCAACTGACGCTCATGCACGAAAGCGTGGGTATCGAACAGG	gb|AY239469.1| Gram-negative bacterium cL10-2b-4 16S ribosomal RNA gene, complete	0.92	Otu251	0.00160318	0.00279188	0.0013639	0	0	0.000178923	0	0	0	0	0	0	0	0	0	0	0	0	0	0	0	0	0	0	0	0	0	0	0	0	0	7.81983e-05	5.69217e-05	0	0	0	0	0	0	0	0
Bacteroidetes(100)	Bacteroidia(100)	Bacteroidales(100)	Bacteroidaceae(100)	Bacteroides(100)	TACGGAGGATCCGAGCGTTATCCGGATTTATTGGGTTTAAAGGGAGCGTAGGTGGATTGTTAAGTCAGTTGTGAAAGTTTGCGGCTCAACCGTAAAATTGCAGTTGAAATTGGCAGTCTTGAGTACAGTAGAGGTGGGCGGAATTCGTGGTGTAGCGGTGAAATGCTTAGATATCACGAAGAACTCCGATTGCGAAGGCAGCTCACTGGACTGCAACTGACACTGAGGCTCGAAAGTGTGGGTATCAAACAGG	ref|NR_112931.1| Bacteroides acidifaciens strain JCM 10556 16S ribosomal RNA gene,	0.99	Otu252	3.20636e-05	0	7.37246e-05	0.000434896	0	4.47307e-05	4.17397e-05	0	0	0	0	0	0	0	0	0.00424248	0.0022559	0	0	0.00235763	0.00179246	0.00209904	0.000825264	0.00182622	0.000528471	0.00146425	4.6834e-05	0.000256312	0	0	0	0	2.84608e-05	0	0	0	0	0	0.000101266	0	0
Firmicutes(100)	Clostridia(100)	Clostridiales(100)	Lachnospiraceae(100)	unclassified(100)	TACGTAGGGGGCAAGCGTTATCCGGATTTACTGGGTGTAAAGGGAGCGTAGACGGCGCGGCAAGTCTGAAGTGAAAGGCAGGGGCTTAACCCCTGAACTGCTTTGGAAACTGCCATGCTAGAGTGCTGGAGAGGTAAGTGGAATTCCTAGTGTAGCGGTGAAATGCGTAGATATTAGGAGGAACACCAGTGGCGAAGGCGGCTTACTGGACAGTAACTGACGTTGAGGCTCGAAAGCGTGGGGAGCAAACAGG	gb|JX101687.1| Candidatus Dorea massiliensis AP6 16S ribosomal RNA gene, partial	0.96	Otu253	9.61908e-05	0.000290065	0.0013639	0	0	0.00129719	0.000459137	0	0	0	0	0	0	0	0	0	0	0	0	0	0	0	0	0	0	0	0	0	0	0	0	2.60661e-05	0.0042122	0	0	0	0	0	0	0	0
Firmicutes(100)	Clostridia(100)	Clostridiales(100)	unclassified(100)	unclassified(100)	TACGTAGGTGGCAAGCGTTATCCGGAATTATTGGGCGTAAAGGGCGCGTAGGCGGCGTCTTAAGTCAGATGTGAAAACCCGAGGCTCAACTTCGGGCGTGCATTTGAAACTGAGATGCTAGAGTGCAGGAGAGGAAAGTGGAATTCCTAGTGTAGCGGTGAAATGCGTAGAGATTAGGAGGAACACCAGTGGCGAAGGCGACTTTCTGGACTGTAACTGACGCTGAGGCGCGAAAGCGTGGGGAGCAAACAGG	gb|KF228169.1| Lutispora thermophila clone E9-0AF4H_11038 16S ribosomal RNA	0.94	Otu254	0	0	0	0	0	0	0	0	0	0	0	0	0	0	0	0	0	0	0	0	0	0	0	0	0	0	0	0	0	0	0	0	0	0	0	0	0	0	0	0	0
Firmicutes(100)	Clostridia(100)	Clostridiales(100)	Ruminococcaceae(100)	Oscillibacter(100)	TACGTAGGTGGCAAGCGTTGTCCGGATTTACTGGGTGTAAAGGGCGTGCAGCCGGGCTGACAAGTCAGATGTGAAATCCCGCGGCTCAACCGCGGAACTGCATTTGAAACTGTTAGTCTTGAGTACCGGAGAGGTCATCGGAATTCCTTGTGTAGCGGTGAAATGCGTAGATATAAGGAAGAACACCAGTGGCGAAGGCGGATGACTGGACGGCAACTGACGGTGAGGCGCGAAAGCGTGGGGAGCAAACAGG	dbj|AB702937.1| Clostridiales bacterium CIEAF 021 gene for 16S rRNA, partial	0.96	Otu255	0	0	0.000589797	0	0	4.47307e-05	4.17397e-05	0	0	0	0	0	0	0	0	0	0	0	0	0	0	0	0	0	0	0	0	0	0	0	0	2.60661e-05	0.000113843	0	0	0	0	0	0	0	0
unclassified(100)	unclassified(100)	unclassified(100)	unclassified(100)	unclassified(100)	TACGAAGGTGGCGAATGTTGCTCGGATTCACTGGGCGTAAAGCGTCGGTAGGTGGTTTGTTAAGTCAGAGGTGAAAGCCCCGCGCTCAACGTGGGAATTGCCTTTGAAACTAGCAGACTGGAAGGTATGAGAGGATGGCGGAATGACTGGTGTAGAGGTAAAATTCATAGATATCAGTCGGAACACCCAAGGCGAAGGCAGCTATCTGGCATATTCTTGACACTGAGCGACGACAGCGTGGGGAGCAAACAGG	dbj|AB479078.1| Calyptogena sp. KT symbiont gene for 16S rRNA, partial sequence	0.81	Otu256	0	0	0	0	0	0	0	0	0	0	0	0	0	0	0	0	0	0	0	0	0	0	0	0	0	0	0	0	0	0	0	0	0	0	0	0	0	0	0.000101266	0	0
Firmicutes(100)	Clostridia(100)	Clostridiales(100)	unclassified(100)	unclassified(100)	TACATAGGGAGCAAGCGTTATCCGGAATTATTGGGTGTAAAGGGTGCGTAGACGGGAAATTAAGTTAGTTGTGAAATCCCTTGGCTTAACTGAGGAACTGCAACTAAAACTGATTTTCTTGAGTACTGGAGAGGAAAGTGGAATTCCTAGTGTAGCGGTGAAATGCGTAGATATTAGGAGGAACACCAGTGGCGAAGGCGACTTTCTGGACAGTAACTGACGTTGAGGCACGAAAGTGTGGGGAGCAAACAGG	gb|HM099644.1| Clostridiales bacterium oral taxon F32 strain VO026 16S ribosomal	0.97	Otu257	0	0	0	0	0	0	0	0	0	0	0	0	0	0	0	0	0	0	0	0	0	0	0	0	6.60589e-05	0	0	0	0	0	0	0	0	0	0	0	0	0	0	0	0
Proteobacteria(100)	Alphaproteobacteria(100)	unclassified(100)	unclassified(100)	unclassified(100)	TACGAAGGGGGCTAGCGTTGTTCGGAATGACTGGGCGTAAAGGGCGCGTAGGCGGCTGATCAAGTCAGAGGTGAAATCCCCGGGCTCAACCCGGGAATTGCCTTTGAGACTGGTCGGCTTGAGAGCGGGAGAGGTGAGTGGAATTCCCAGTGTAGAGGTGAAATTCGTAGATATTGGGAAGAACACCAGTGGCGAAGGCGGCTCACTGGCCCGTTTCTGACGCTGAGGCGCGAAAGCGTGGGGAGCAAACAGG	gb|HM485596.1| Azospirillum amazonense strain CBAmc 16S ribosomal RNA gene,	0.94	Otu258	0	0	0	0	0	0	0	0	0	0	0	0	0	0	0	0	0	0	0	0	0	0	0	0	0.000990884	0.0040999	0.000796178	0	0	0	0	0	0	0	9.12825e-05	0	0	0	0	0	0
Firmicutes(100)	Clostridia(100)	Clostridiales(100)	Lachnospiraceae(100)	Clostridium_XlVa(100)	TACGTAGGGGGCAAGCGTTATCCGGATTTACTGGGTGTAAAGGGAGCGTAGACGGTGATGCAAGTCAGAAGTGAAAGCCCGGGGCTCAACTCCGGGACTGCTTTTGAAACTGTGTGACTGGAGTGCAGGAGAGGTAAGCGGAATTCCTGGTGTAGCGGTGAAATGCGTAGATATCAGGAGGAACACCAGTGGCGAAGGCGGCTTACTGGACTGTAACTGACGTTGAGGCTCGAAAGCGTGGGGAGCAAACAGG	dbj|AB622849.1| Clostridium sp. Clone-49 gene for 16S ribosomal RNA, partial	0.99	Otu259	0	3.62582e-05	0	0	0	0	0.000125219	0	0	0	0	0	0	0	0	0	0	0	0	0	0	0	0	0	0	0	0	0	0	0	0	2.60661e-05	0.00409836	0	0	8.84538e-05	3.25235e-05	0	0	0	0
Proteobacteria(100)	Alphaproteobacteria(100)	unclassified(100)	unclassified(100)	unclassified(100)	TACGAAGGGGGCTAGCGTTGTTCGGAATTACTGGGCGTAAAGCGCACGTAGGCGGGTTTGTAAGTAGGGGGTGAAATCCCAGGGCTCAACCCTGGAACTGCCTTCTAAACTGCAAGCCTGGAGGTCAGGAGAGGCGAGTGGAATACCGAGTGTAGAGGTGAAATTCGTAGATATTCGGTGGAACACCAGTGGCGAAGGCGACTCGCTGGACTGATACTGACGCTGAGGTGCGAAAGCGTGGGGAGCAAACAGG	gb|KF056993.1| Hirschia sp. DRW22-8 16S ribosomal RNA gene, partial sequence	0.99	Otu260	0	0	0	0	0	0	0	0	0	0	0	0	0	4.29221e-05	0	0	0	0	0	0	0	0	0	0	0.00409565	0.000460193	0	0	0	0	0	0	0	0	0	0	0	0	0	0	0
Bacteroidetes(100)	Bacteroidia(100)	Bacteroidales(100)	Porphyromonadaceae(100)	unclassified(100)	TACGGAGGATGCGAGCGTTATCCGGATTTATTGGGTTTAAAGGGTGCGTAGGCGGGATGCCAAGTCAGCGGTCAAATACGGGGGCTCAACCTGCGTCCGCCGTTGAAACTGGCGTTCTTGAGTGGGCGAGAAGTACGCGGAATGCGTGGTGTAGCGGTGAAATGCATAGATATCACGCAGAACCCCGATTGCGAAGGCAGCGTACCGGCGCCCAACTGACGCTGAAGCACGAAAGCGTGGGTATCGAACAGG	gb|AY239469.1| Gram-negative bacterium cL10-2b-4 16S ribosomal RNA gene, complete	0.9	Otu261	0.000641272	0.000108774	0.000147449	0	0	4.47307e-05	4.17397e-05	0	0	0	0	0	0	0	0	0	0	0	0	0	0	0	0	0	0	0	0	0	0	0	2.95247e-05	0.000573454	0.000256148	0	0	0	0	0	0	0	0
Firmicutes(100)	Clostridia(100)	Clostridiales(100)	Lachnospiraceae(100)	unclassified(100)	TACGTAGGGGGCAAGCGTTATCCGGAATCACTGGGTGTAAAGGGAGCGTAGACGGCTGAGCAAGCCTGAAGTGAAAGGCGGGGGCCCAACCCCTGGACTGCTTTGGGAACTGTACGGCTGGAGTGCAGGAGAGGTAAGTGGAATTCCTAGTGTAGCGGTGAAATGCGTAGATATTAGGAGGAACACCAGTGGCGAAGGCGGCTTACTGGACTGTAACTGACGTTGAGGCTCGAAAGCGTGGGGAGCAAACAGG	gb|JQ608061.1| Bacterium NLAE-zl-C350 16S ribosomal RNA gene, partial sequence	0.95	Otu262	0	0	7.37246e-05	0	0	0.000223654	0.000125219	0	0	0	0	0	0	0	0	0	0	0	0	0	0	0	0	0	0	0	0	0	0	0	0	0.000260661	0	0	0	0	0	0	0	0	0
unclassified(100)	unclassified(100)	unclassified(100)	unclassified(100)	unclassified(100)	CACGAACCGTACGAACGTTATTCGGAATTACTGGGCTTAAAGGGTTTGTAGGCGGCCTTGTAAGTCAGGTGTGAAAGCCCTCGGCTCAACCGAGGAACAGCGCTTGATACTGCAAGGCTTGAGGGAGACAGGGGTAAGCGGAACTGATGGTGGAGCGGTGAAATGCGTTGATATCATCAGGAACACCGGTGGCGAAAGCGGCTTACTGGGTCTCTTCTGACGCTGAGGAACGAAAGCTAGGGTAGCGAACGGG	emb|AJ231182.1| planctomycete str. 292 16S rRNA gene, partial	0.94	Otu263	0	0	0	0	0	0	0	0	0	0	0	0	0	0	0	0	0	0	0	0	0	0	0	0	0	0	0	0	0	0	0	0	0	0	0	0	0	0	0	0	0
Firmicutes(100)	Bacilli(100)	Lactobacillales(100)	Streptococcaceae(100)	Lactococcus(100)	TACGTAGGTCCCGAGCGTTGTCCGGATTTATTGGGCGTAAAGCGAGCGCAGGTGGTTTATTAAGTCTGGTGTAAAAGGCAGTGGCTCAACCATTGTATGCATTGGAAACTGGTAGACTTGAGTGCAGGAGAGGAGAGTGGAATTCCATGTGTAGCGGTGAAATGCGTAGATATATGGAGGAACACCGGTGGCGAAAGCGGCTCTCTGGCCTGTAACTGACACTGAGGCTCGAAAGCGTGGGGAGCAAACAGG	gb|KP256013.1| Lactococcus sp. QAULL04 16S ribosomal RNA gene, partial sequence	1	Otu264	3.20636e-05	0	0	0	0	0	0	0	8.00224e-05	0	0	0	0	0	0	4.71387e-05	0	0	0	0	0	4.77054e-05	0	0.000672818	0	0	0	0	0	2.40813e-05	0	0.000130331	0	0	0	0	3.25235e-05	0	0	0	0.000151156
Firmicutes(100)	Bacilli(100)	Bacillales(100)	Staphylococcaceae(100)	Staphylococcus(100)	TACGTAGGTGGCAAGCGTTATCCGGAATTATTGGGCGTAAAGCGCGCGTAGGCGGTTTTTTAAGTCTGATGTGAAAGCCCACGGCTCAACCGTGGAGGGTCATTGGAAACTGGAAAACTTGAGTGCAGAAGAGGAAAGTGGAATTCCATGTGTAGCGGTGAAATGCGCAGAGATATGGAGGAACACCAGTGGCGAAGGCGACTTTCTGGTCTGTAACTGACGCTGATGTGCGAAAGCGTGGGGATCAAACAGG	gb|KP224306.1| Staphylococcus aureus strain RW-302 16S ribosomal RNA gene, partial	1	Otu265	0	0	0	0	0	0	0	0	4.00112e-05	0	0	0	0	0	0	0	0	0	0	0	0	0	0	0	0	0	0	0.00029903	0	0	0	0	0	0	3.04275e-05	0	0	0	0	0	0
Firmicutes(100)	Clostridia(100)	Clostridiales(100)	Lachnospiraceae(100)	Clostridium_XlVb(100)	TACGTAGGGGGCAAGCGTTATCCGGAATTACTGGGTGTAAAGGGTGAGTAGGCGGCATGGTAAGCCAGATGTGAAAGCCTTGGGCTTAACCCGAGGATTGCATTTGGAACTATCAAGCTAGAGTACAGGAGAGGAAAGCGGAATTCCTAGTGTAGCGGTGAAATGCGTAGATATTAGGAAGAACACCAGTGGCGAAGGCGGCTTTCTGGACTGAAACTGACGCTGAGGCACGAAAGCGTGGGGAGCGAACAGG	gb|HQ452858.1| Clostridiales bacterium 21-4c 16S ribosomal RNA gene, partial	0.98	Otu266	0	0.00177665	0.000331761	0	0	0.000805153	0.000626096	0	0	0	0	0	0	0	0	0	0	0	0	0	0	0	0	0	0	0	0	0	0	0	0	5.21322e-05	0.000227687	0	0	0	0	0	0	0	0
Firmicutes(100)	Clostridia(100)	Clostridiales(100)	Lachnospiraceae(100)	unclassified(100)	TACGTAGGGGGCAAGCGTTATCCGGATTTACTGGGTGTAAAGGGAGCGTAGACGGTTATGTAAGTCTGGAGTGAAAGCCCGGGGCCCAACCCCGGGACTGCTTTGGAAACTGTGTAACTGGAGTACAGGAGGGGCAGGCGGAATTCCTGGTGTAGCGGTGAAATGCGTAGATATCAGGAGGAACACCGGCGGCGAAGGCGGCCTGCTGGACTGAAACTGACGTTGAGGCTCGAAAGCGTGGGGAGCAAACAGG	dbj|AB702929.1| Clostridiales bacterium CIEAF 015 gene for 16S rRNA, partial	0.95	Otu267	0.000929845	0.00163162	0.000147449	0	0	0.000447307	0.00154437	0	0	0	0	0	0	0	0	0	0	0	0	0	0	0	0	0	0	0	0	4.27186e-05	5.61388e-05	0	0	0.0016943	0.00173611	0	0	0	0	0	0	0	0
Firmicutes(100)	Clostridia(100)	Clostridiales(100)	unclassified(100)	unclassified(100)	TACGTAAGGGGCGAGCGTTATCCGGAATTACTGGGTGTAAAGGGTGAGTAGGCGGCTGGGCAAGTCATATGTGAAATACCGGGGCTCAACTTCGGGGCTGCATAAGAAACTGTCCGGCTAGAGTGCAGGAGAGGCAAGCGGAATTCCCAGTGTAGCGGTGAAATGCGTAGATATTGGGAAGAACACCGGTGGCGAAGGCGGCTTGCTGGACTGAAACTGACGCTGAGTCACGAAAGCGTGGGGAGCGAACAGG	dbj|LC011040.1| [Clostridium] colinum gene for 16S ribosomal RNA, partial sequence,	0.92	Otu268	0.000320636	3.62582e-05	0.000552934	0	0	0.000178923	0.00125219	0	0	0	0	0	0	0	0	0	0	0	0	0	0	0	0	0	0	0	0	0	0	0	0	7.81983e-05	0.00068306	0	0	0	0	0	0	0	0
Firmicutes(100)	Clostridia(100)	Clostridiales(100)	Lachnospiraceae(100)	unclassified(100)	TACGTAGGGGGCAAGCGTTATCCGGAATTACTGGGTGTAAAGGGAGCGTAGACGGTAATGCAAGTCTGGAGTGAAAGGCGGGGGCCCAACCCCCGGACTGCTCTGGAAACTGTGTAACTGGAGTGCAGGAGAGGCAGGCGGAATTCCTAGTGTAGCGGTGAAATGCGTAGATATTAGGAGGAACACCAGTGGCGAAGGCGGCCTGCTGGACTGTAACTGACGTTGAGGCTCGAAAGCGTGGGGAGCAAACAGG	dbj|AB702928.1| Clostridiales bacterium CIEAF 020 gene for 16S rRNA, partial	0.96	Otu269	0	0	0.0016588	0	0	0.000670961	0	0	0	0	0	0	0	0.000214611	0	0	0	0	0	0	0	0	0	0	0	0	0	0	0	0	0	0	0	0	0	0	0	0	0	0	0
Firmicutes(100)	Clostridia(100)	Clostridiales(100)	unclassified(100)	unclassified(100)	TACGTAGGGAGCAAGCGTTATCCGGATTTATTGGGTGTAAAGGGTGCGTAGACGGGAAGGCAAGTTGGTTGTGAAATCCCTCGGCTTAACTGAGGAACTGCAACCAAAACTATCTTTCTTGAGTGCTGGAGAGGAAAGTGGAATTCCTAGTGTAGCGGTGAAATGCGTAGATATTAGGAGGAACACCAGTGGCGAAGGCGACTTTCTGGACAGTAACTGACGTTGAGGCACGAAAGTGTGGGGAGCAAACAGG	gb|HM099644.1| Clostridiales bacterium oral taxon F32 strain VO026 16S ribosomal	0.94	Otu270	3.20636e-05	0	0.000516072	0	0	0.000492038	0.000876534	0	0	0	0	0	0	0	0	0	0	0	0	0	0	0	0	0	0	0	0	0	0	0	0	0.000417058	2.84608e-05	0	0	0	0	0	0	0	0
Bacteroidetes(100)	Flavobacteria(100)	Flavobacteriales(100)	Cryomorphaceae(100)	unclassified(100)	TACGGAGGGTGCAAGCGTTATCCGGAATCATTGGGTTTAAAGGGTCCGCAGGCGGATTTATAAGTCAGTGGTGAAATCCTATCGCTTAACGATAGAACTGCCATTGATACTGTAAGTCTTGAATTCGGTCGGAGTGGGCGGAATGTGTAGTGTAGCGGTGAAATGCATAGATATTACACAGAACACCGATAGCGAAGGCAGCTCACTAGGCCTGAATTGACGCTCAGGGACGAAAGCGTGGGGATCAAACAGG	gb|HQ663127.1| Bacteroidetes bacterium SCGC AAA027-D14 16S small subunit ribosomal	0.99	Otu271	0	0	0	0	6.09255e-05	0.0039363	8.34794e-05	0	0	0	0	0	0	0	0	0	0	0	0	0	0.000339114	0	0	0	0	0	0	0	0	4.81626e-05	0	0	0	0	0	0	3.25235e-05	0	0	0	5.03854e-05
Bacteroidetes(100)	Bacteroidia(100)	Bacteroidales(100)	Bacteroidaceae(100)	Bacteroides(100)	TACGGAGGATCCGAGCGTTATCCGGATTTATTGGGTTTAAAGGGAGCGTAGGTGGATTGTTAAGTCAGTTGTGAAAGTTTGCGGCTCAACCGTAAAATTGCAGTTGAAACTGGCAGTCTTGAGTACAGTAGAGGTGGGCGGAATTCGTGGTGTAGCGGTGAAATGCTTAGATATCACGAAGAACTCCGATTGCGAAGGCAGCTTACTGGACTGTAACTGACGCTGATGCTCGAAAGTGTGGGTATCAAACAGG	dbj|AB021165.1| Bacteroides acidofaciens DNA for 16S rRNA, strain A43	0.99	Otu272	0	0	0	0.000115972	0	0	0	0	0	0	0	0	0.000222434	0.000515066	0	0	0	0	0	0	0	0.000381643	0.000165053	0.000192234	0	0.000125507	4.6834e-05	0	0.00359288	0.00392525	0.000501919	2.60661e-05	0	0.000857039	0.00164309	0.00165114	0	0	0	0.000187248	0
Bacteroidetes(100)	unclassified(100)	unclassified(100)	unclassified(100)	unclassified(100)	TACGGAGGATCCGAGCGTTATCCGGATTCATTGGGTTTAAAGGGTGCGTAGGTTGTTTTATAAGTTAGCGGTGAAATACCGATGCTCAACATCGGGGCTGCCGCTAATACTGTAGGACTAGAGATCGGATGCAGCAGGCGGAATGTGTAGTGTAGCGGTGAAATGCATAGATATTACACAGAACACCGATTGCGAAGGCAGCTTGCTAGGCCGGATCTGACACTGATGCACGAAAGCGTGGGGATCGAACAGG	emb|HF969313.2| Porphyromonadaceae bacterium LMM 41 partial 16S rRNA gene, isolate	0.87	Otu273	3.20636e-05	7.25163e-05	0.00140077	0	0	0.000805153	0.00229568	0	0	0	0	0	0	0	0	0	0	0	0	0	0	0	0	0	0	0	0	4.27186e-05	0	0	0	0.000834115	0.000398452	0	0	0	0	0	0	0	0
Bacteroidetes(100)	Bacteroidia(100)	Bacteroidales(100)	Bacteroidaceae(100)	Bacteroides(100)	TACGGAGGATCCGAGCGTTATCCGGATTTATTGGGTTTAAAGGGAGCGTAGGCGGAAGCTTAAGTCAGTTGTGAAAGTTTGCGGCTCAACCGTAAAATTGCAGTTGATACTGGGTTTCTTGAGTGCAGTAGAGGTAGGCGGAATTCGTGGTGTAGCGGTGAAATGCTTAGATATCACGAAGAACTCCGATTGCGAAGGCAGCTCACTGGACTGCAACTGACACTGATGCTCGAAAGTGTGGGTATCAAACAGG	ref|NR_113207.1| Bacteroides stercorirosoris strain JCM 17103 16S ribosomal RNA	0.99	Otu274	0	0	0	0	0	0	0	0	0	0	0	0	0.000476644	0.000643832	0	0	0.000140994	0	0	0	0	0.000238527	0.00022007	0	0	0.000209179	4.6834e-05	0	0.00384551	0.00390117	0.00124004	0	0	0.00075815	0.00203864	0.00173959	0	7.57748e-05	0	4.68121e-05	0
Proteobacteria(100)	Betaproteobacteria(100)	unclassified(100)	unclassified(100)	unclassified(100)	TACGTAGGGTGCAAGCGTTAATCGGAATTACTGGGCGTAAAGCGTGCGCAGGCGGCTATGCAAGACAGGTGTGAAATCCCCGGGCTCAACCTGGGAACTGCATTTGTGACTGCATGGCTAGAGTTTGTCAGAGGGGGGTGGAATTCCACGTGTAGCAGTGAAATGCGTAGAGATGTGGAGGAACACCGATGGCGAAGGCAGCCCCCTGGGACCTGACTGACGCTCATGCACGAAAGCGTGGGGAGCAAACAGG	dbj|AB127735.1| Bacterium PE03-7G16 gene for 16S rRNA, partial sequence	0.97	Otu275	0	0	0	0	0	0	0	0.00388451	0	0.000224098	0	0	0	0	0	0.000659942	0	0	0	0	0	0	0	0	0	0	0	0	0	0	0	0	0	0	0	0	0	0	0.000101266	0	0
Firmicutes(100)	Clostridia(100)	Clostridiales(100)	Lachnospiraceae(100)	unclassified(100)	TACGTAGGGGGCGAGCGTTATCCGGAATTACTGGGTGTAAAGGGAGCGTAGACGGCGAGGTAAGCCTGAAGTGGAAGCCCGCGGCCCAACCGCGGAACTGCTTTGGGAACTGTTTTGCTGGAGTATGGGAGGGGTAAGCGGAATTCCTGGTGTAGCGGTGAAATGCGTAGATATCAGGAGGAACACCGGTGGCGAAGGCGGCTTACTGGACCATAACTGACGTTGAGGCTCGAAAGCGTGGGGAGCGAACAGG	dbj|AB622837.1| Clostridium sp. Clone-17 gene for 16S ribosomal RNA, partial	0.92	Otu276	0.000256509	0.000761421	0.000663521	0	0	0.000268384	0.000125219	0	0	0	0	0	0	0	0	0	0	0	0	0	0	0	0	0	0	0	0	0	0	0	0	0.000130331	0.000284608	0	0	0	0	0	0	0	0
Firmicutes(100)	Clostridia(100)	Clostridiales(100)	Ruminococcaceae(100)	unclassified(100)	TACGTAGGTGGCAAGCGTTGTCCGGATTTACTGGGTGTAAAGGGCGTGTAGCCGGGTTGACAAGTCAGATGTGAAATCCTGCGGCTTAACCGCAGAACTGCATTTGAAACTGTTGATCTTGAGTACTGGAGAGGCAGACGGAATTCCTAGTGTAGCGGTGAAATGCGTAGATATTAGGAGGAACACCAGTGGCGAAGGCGGTCTGCTGGACAGCAACTGACGGTGAGGCGCGAAAGCGTGGGGAGCAAACAGG	dbj|AB739698.1| Clostridium sp. 619 gene for 16S ribosomal RNA, partial sequence	0.93	Otu277	0.000416827	0.00174039	0.000589797	0	0	0.000268384	0.00100175	0	0	0	0	0	0	0	0	0	0	0	0	0	0	0	0	0	0	0	0	0	0	0	0	0.000104264	0.00102459	0	0	0	0	0	0	0	0
Firmicutes(100)	Clostridia(100)	Clostridiales(100)	Ruminococcaceae(100)	Oscillibacter(100)	TACGTAGGTGGCAAGCGTTGTCCGGATTTACTGGGTGTAAAGGGCGTGCAGCCGGGACTGCAAGTCAGATGTGAAATCCGCGGGCTTAACCCGCGAACTGCATTTGAAACTGCGGATCTTGAGTACCGGAGAGGTTATCGGAATTCCTTGTGTAGCGGTGAAATGCGTAGATATAAGGAAGAACACCAGTGGCGAAGGCGGATAACTGGACGGCAACTGACGGTGAGGCGCGAAAGCGTGGGGAGCAAACAGG	dbj|AB040499.1| Oscillospira guilliermondii gene for 16S rRNA, partial sequence,	0.96	Otu278	0	0.000108774	7.37246e-05	0	0	0.000447307	0.000166959	0	0	0	0	0	0	0	0	0	0	0	0	0	0	0	0	0	0	0	0	0.000128156	0	0	0	0	0	0	0	0	0	0	0	0	0
Actinobacteria(100)	Actinobacteria(100)	Actinomycetales(100)	unclassified(100)	unclassified(100)	TACATAGGGTGCAAGCGTTGTCCGGAATTATTGGGCGTAAAGAGCTCGTAGGTGGTTCGTCACGTCGGATGTGAAACTCTGGGGCTTAACCCCAGACCTGCATTCGATACGGGCGAGCTTGAGTATGGTAGGGGAGTCTGGAATTCCTGGTGTAGCGGTGGAATGCGCAGATATCAGGAGGAACACCAATGGCGAAGGCAGGACTCTGGGCCATTACTGACACTGAGGAGCGAAAGCGTGGGGAGCGAACAGG	gb|HQ663632.1| Actinobacterium SCGC AAA280-L02 16S small subunit ribosomal RNA	1	Otu279	0	0	0	0	0.00067018	0.00161031	0.00171133	0	0.00156044	0	0	0	0	0	0	4.71387e-05	0	0	0.000740238	0.000209567	0.00029067	0.00219445	0	0	0	0	0	0	0	2.40813e-05	0	0	0	0	0	0	0.000325235	0.000378874	0	0	0.000403084
Proteobacteria(100)	Deltaproteobacteria(100)	Desulfovibrionales(100)	Desulfovibrionaceae(100)	unclassified(100)	TACGGAGGGTGCGAGCGTTAATCGGAATCACTGGGCGTAAAGCGCACGTAGGCTGTTATGTAAGTCAGGGGTGAAATCCCACCGCTTACCGGTGGAATTGCCTTTGATACTGTGTAACTTGAGTTCGTAAGAGGGTGGCGGAATTCCAGGTGTAGGAGTGAAATCCGTAGAGATCTGGAGGAACATCAGTGGCGAAGGCGGCCACCTGGTGCGACACTGACGCTGAGGTGCGAAAGCGTGGGGAGCAAACAGG	gb|KM461955.1| Desulfovibrio sp. feline oral taxon 347 strain 7062 16S ribosomal	0.92	Otu280	0	0	0	5.79861e-05	0.000182776	0	0	0	0	0	0	0	0	0	0	0	0	0	0	0	0	0	0	0	0	0	0	0	0	0	0	0	0	0	0	0	0.000682993	0.000340987	0	0	0
unclassified(100)	unclassified(100)	unclassified(100)	unclassified(100)	unclassified(100)	TACAGAGGCCACGAGCATTAGTCGGAATCACTGGGCTTAAAGGGTGCGTAGGTGGCTTGCCAAGTGCTTTGTGAAATCCCACGGCTCAACCGTGGAACAGCAGGGCATACTGGCAGGCTTGAGGCAAGTAGGGGCTGACGGAACAGTAGGTGGAGCGGTGAAATGCGTAGATATCTACTGGAACGCCGATGGTGAAGACGGTCAGCTGGGCTTGTCCTGACACTGAGGCACGAAAGCGTGGGGAGCAAACAGG	gb|HQ663340.1| Planctomycetes bacterium SCGC AAA041-F18 16S small subunit ribosomal	0.83	Otu281	0	0	0	0	0	0	0	0	0	0	0	0	0	0	0	0	0	0	0	0	0	0	0	0	0	0	0	0	0	0	0	0	0	0	0	0	0	0	0	0	0
Firmicutes(100)	Clostridia(100)	Clostridiales(100)	Ruminococcaceae(100)	Oscillibacter(100)	TACGTAGGTGGCAAGCGTTGTCCGGATTTACTGGGTGTAAAGGGCGTGCAGCCGGGCTGACAAGTCAGATGTGAAATCCCGCGGCTCAACCGCGGAACTGCATTTGAAACTGTCAGTCTTGAGTACCGGAGAGGTCATCGGAATTCCTTGTGTAGCGGTGAAATGCGTAGATATAAGGAAGAACACCAGTGGCGAAGGCGGATGACTGGACGGCAACTGACGGTGAGGCGCGAAAGCGTGGGGAGCAAACAGG	dbj|AB702937.1| Clostridiales bacterium CIEAF 021 gene for 16S rRNA, partial	0.96	Otu282	3.20636e-05	0.00235678	0.000147449	0	0	0	0	0	0	0	0	0	0	0	0	0	0	0	0	0	0	0	0	0	0	0	0	0	0	0	0	7.81983e-05	0.000142304	0	0	0	0	0	0	0	0
Firmicutes(100)	Clostridia(100)	Clostridiales(100)	Lachnospiraceae(100)	unclassified(100)	TACGTAGGGGGCAAGCGTTATCCGGATTTACTGGGTGTAAAGGGTGCGTAGGTGGCAGGGCAAGTCAGATGTGAAAGCCCGGGGCTCAACCCCGGTACTGCATTTGAAACTGTCCAGCTGGAGTGCAGGAGAGGTAAGCGGAATTCCTAGTGTAGCGGTGAAATGCGTAGATATTAGGAGGAACACCAGTGGCGAAGGCGGCTTACTGGACTGTAACTGACACTGAGGCACGAAAGCGTGGGGAGCAAACAGG	ref|NR_113319.1| Anaerostipes butyraticus strain JCM 17466 16S ribosomal RNA gene,	0.97	Otu283	0.00080159	0.00163162	0	0	0	0.00120773	0.00150263	0	0	0	0	0	0	0	0	0	0	0	0	0	0	0	0	0	0	0	0	0	0	0	0	0.000208529	0.00375683	0	0	0	0	0	0	0	0
Gemmatimonadetes(100)	Gemmatimonadetes(100)	Gemmatimonadales(100)	Gemmatimonadaceae(100)	Gemmatimonas(100)	TACGGAGGGTGCGAGCGTTGTCCGGAATCACTGGGCGTAAAGGGCGCGTAGGTGGTCTGCTAAGCGTGCGGTGAAAGCCTGGGGCTCAACCCCAGGTCGGCCGTGCGAACTGGTGGACTGGAGCACTGTAGAGGCAGGTGGAATTCCGGGTGTAGCGGTGGAATGCGTAGAGATCCGGAAGAACACCGGTGGCGAAGGCGGCCTGCTGGGCAGTTGCTGACACTGAGGCGCGACAGCGTGGGGAGCAAACAGG	gb|KF481682.1| Gemmatimonas sp. AP64 16S ribosomal RNA gene, complete sequence	0.99	Otu284	0.00144286	0	0	0	0	0	0	0	0	0	0	0	0	0	0	0	0	0	0	0	0	0	0	0	0.000660589	4.18358e-05	0	0	0	0	0	0	0	0	0	0	0	0	0	0	0
unclassified(100)	unclassified(100)	unclassified(100)	unclassified(100)	unclassified(100)	TACGGGGGGTGCAAGCGTTGTCCGGAATCATTGGGCGTAAAGCGTTCGTAGGCGGTAAAGTAAGTCAGATGTTAAAGCCCGGGGCTCAACTCCGGTTCGGCATTTGATACTACTTAACTGGAATGCGGTAGAGGTAAAGGGAATTCCTGGTGTAGCGGTGAAATGCGTAGATATCAGGAGGAACATCGGTGGCGAAAGCGCTTTACTGGGCCGTTATTGACGCTGAGGAACGAAAGCCGGGGGAGCAAATGGG	gb|AF544207.1| Rumen bacterium YS2 16S ribosomal RNA gene, partial sequence	0.94	Otu285	0.000609209	0.000290065	0.00372309	0	0	0.000939345	0.000918274	0	0	0	0	0	0	0	0	0	0	0	0	0	0	0	0	0	0	0	0	4.27186e-05	0	0	0	0	0.000142304	0	0	0	0	0	0	0	0
Firmicutes(100)	Clostridia(100)	Clostridiales(100)	Lachnospiraceae(100)	unclassified(100)	TACGTAGGGGGCAAGCGTTATCCGGATTTACTGGGTGTAAAGGGAGCGTAGACGGACTTGCAAGTCTGATGTGAAAATCCGGGGCCCAACCCCGGAACTGCATTGGAAACTGTATATCTAGAGTGTCGGAGAGGCAAGTGGAATTCCTGGTGTAGCGGTGAAATGCGTAGATATCAGGAGGAACACCAGTGGCGAAGGCGGCTTGCTGGACGATGACTGACGTTGAGGCTCGAAAGCGTGGGGAGCAAACAGG	gb|AF157053.1|AF157053 Clostridium sp. ASF502 16S ribosomal RNA gene, partial sequence	0.98	Otu286	0	0	0	0	0	0	0	0	0	0	0	0	0	0	0	0	0	0	0	0	0	0	0	0	0	0	0	0	0	0	0	0.000808049	0.000199226	0	0	0	0	0	0	0	5.03854e-05
Bacteroidetes(100)	unclassified(100)	unclassified(100)	unclassified(100)	unclassified(100)	TACGGAGGATGCGAGCGTTATCCGGATTTATTGGGTTTAAAGGGTGCGTAGGCGGTCCGGAAAGTCAGCGGTAAAAGCCCGGGGCTCAACCCCGGCGAGCCGTTGAAACTGTCGGACTAGAGACGGCGAGAAGTACGCGGAATGCGCGGTGTAGCGGTGAAATGCATAGATATCGCGCAGAACTCCGATTGCGAAGGCAGCGTACCGGCGCCGGACTGACGCTGAGGCACGAAAGCGTGGGTATCGAACAGG	gb|AY239461.1| Gram-negative bacterium cTPY-13 16S ribosomal RNA gene, complete	0.9	Otu287	0.00109016	0.001124	0.00125332	0	0	0.00254965	0.0024209	0	0	0	0	0	0	0	0	0	0	0	0	0	0	0	0	0	0	0	0	0	0	0	0	0.00312793	0.00241917	0	0	0	0	0	0	0	5.03854e-05
Firmicutes(100)	Clostridia(100)	Clostridiales(100)	unclassified(100)	unclassified(100)	TACGTAGGGAGCAAGCGTTATCCGGATTTATTGGGTGTAAAGGGTGCGTAGACGGAGAAGCAAGTTAGTTGTGAAATCCCTCGGCTTAACTGAGGAACTGCAACTAAAACTACTTCCCTTGAGTACTGGAGAGGAAAGTGGAATTCCTAGTGTAGCGGTGAAATGCGTAGATATTAGGAGGAACACCAGTGGCGAAGGCGACTTTCTGGACAGTAACTGACGTTGAGGCACGAAAGTGTGGGGAGCAAACAGG	gb|HM099644.1| Clostridiales bacterium oral taxon F32 strain VO026 16S ribosomal	0.95	Otu288	0	0	0	0	0	0	0	0	0	0	0	0	0	0	0	0	0	0	0	0	0	0	0	0	0	0	0	0	0	0	0	0.000703785	0.000369991	0	0	0	0	0	0	0	0
Bacteroidetes(100)	unclassified(100)	unclassified(100)	unclassified(100)	unclassified(100)	TACGGAGGATCCGAGCGTTATCCGGATTCATTGGGTTTAAAGGGTGCGTAGGTTGTTTTATAAGTTAGCGGTGAAATACCGATGCTCAACATCGGGGCTGCCGCTGATACTGTAGGACTAGAGATCGGATGCAGCAGGCGGAATGTGTAGTGTAGCGGTGAAATGCATAGATATTACACAGAACACCGATTGCGAAGGCAGCTTGCTAGGCCGGATCTGACACTGATGCACGAAAGCGTGGGGATCGAACAGG	emb|HF969313.2| Porphyromonadaceae bacterium LMM 41 partial 16S rRNA gene, isolate	0.88	Otu289	0.000545081	0.00097897	0.000221174	0	0	0.000268384	0.000751315	0	0	0	0	0	0	0	0	0	0	0	0	0	0	0	0	0	0	0	0	4.27186e-05	0	0	0	0.00367532	0.00136612	0	0	0	0	0	0	0	0
Proteobacteria(100)	Alphaproteobacteria(100)	Caulobacterales(100)	Caulobacteraceae(100)	Phenylobacterium(100)	TACGAAGGGGGCTAGCGTTGCTCGGAATTACTGGGCGTAAAGGGCGCGTAGGCGGATCGTTAAGTTAGAGGTGAAAGCCCAGGGCTCAACCTTGGAACTGCCTTTGATACTGGCGATCTGGAGTACGGGAGAGGTGTGTGGAACTCCGAGTGTAGAGGTGAAATTCGTAGATATTCGGAAGAACACCAGTGGCGAAGGCGACACACTGGCCCGTTACTGACGCTGAGGCGCGAAAGCGTGGGGAGCAAACAGG	dbj|AB607297.1| Alpha proteobacterium KAS2 gene for 16S ribosomal RNA, partial	1	Otu290	0	0.00134155	0.00158508	0	0	0	4.17397e-05	0.00367454	4.00112e-05	0	0.0011954	0	0.000190658	0	0.000574218	0.000282832	0.000422982	0	6.16865e-05	0	0	0	0	0	0.000132118	0.000251015	0.00149869	0.000427186	0	0.000120406	0	0	0.000796903	0	0.00216035	0	0	0	0.000202532	0	0
Actinobacteria(100)	Actinobacteria(100)	Actinomycetales(100)	Mycobacteriaceae(100)	Mycobacterium(100)	TACGTAGGGTCCGAGCGTTGTCCGGAATTACTGGGCGTAAAGAGCTCGTAGGTGGTTTGTCGCGTTGTTCGTGAAAACTCACAGCTTAACTGTGGGCGTGCGGGCGATACGGGCAGACTAGAGTACTGCAGGGGAGACTGGAATTCCTGGTGTAGCGGTGGAATGCGCAGATATCAGGAGGAACACCGGTGGCGAAGGCGGGTCTCTGGGCAGTAACTGACGCTGAGGAGCGAAAGCGTGGGGAGCGAACAGG	gb|KP262026.1| Mycobacterium neoaurum strain ZAD 16S ribosomal RNA gene, partial	1	Otu291	0	0	0	0	0	0	0	0	0	0	0	0	0	0	0	0	0	0	0	0	0	0	0	0	0	0	0	0	0	0	0	0	0	0	0	0	0	0.000113662	0	0	0
Firmicutes(100)	Clostridia(100)	unclassified(100)	unclassified(100)	unclassified(100)	TACGTAGGGGGCGAGCGTTGTCCGGAATCACTGGGCGTAAAGGGCGCGTAGGCGGTTTAATAAGTCAGTGGTGAAAACTGAGGGCTCAACCCTCAGCCTGCCACTGATACTGTTAGACTTGAGTATGGAAGAGGAGAATGGAATTCCTAGTGTAGCGGTGAAATGCGTAGATATTAGGAGGAACACCAGTGGCGAAGGCGATTCTCTGGGCCAAGACTGACGCTGAGGCGCGAAAGCGTGGGGAGCAAACAGG	gb|KF007177.1| Peptococcus sp. S9 Pr-12 16S ribosomal RNA gene, partial sequence	0.9	Otu292	0	0	0	0	0	0	0	0	0	0.000149399	0	0.000186637	0	0	0	0	0	0	0	0	9.68898e-05	9.54107e-05	0	0.000288351	0	0	0	0	0	0	0	0.000182463	0	0	0	0	0	0	0	0	5.03854e-05
Firmicutes(100)	Clostridia(100)	Clostridiales(100)	Lachnospiraceae(100)	Clostridium_XlVa(100)	TACGTAGGGGGCAAGCGTTATCCGGATTTACTGGGTGTAAAGGGAGCGTAGACGGTGATGCAAGTCAGAAGTGAAAGCCCGGGGCTCAACTCCGGGACTGCTTTTGAAACTGTGTAACTGGAGTGCAGGAGAGGTAAGCGGAATTCCTAGTGTAGCGGTGAAATGCGTAGATATTAGGAGGAACACCAGTGGCGAAGGCGGCTTACTGGACTGTAACTGACGTTGAGGCTCGAAAGCGTGGGGAGCAAACAGG	dbj|AB622838.1| Clostridium sp. Clone-24 gene for 16S ribosomal RNA, partial	1	Otu293	6.41272e-05	3.62582e-05	0	0	0	4.47307e-05	0	0	0	0	0	0	0	0	0	0	0	0	0	0	0	0	0	0	0	0	0	0	0	0	0	2.60661e-05	0	0	0	0	0	0	0	0	0
Tenericutes(100)	Mollicutes(100)	Mycoplasmatales(100)	Mycoplasmataceae(100)	Mycoplasma(100)	TACATAGGATGCAAGCGTTATCCGGATTTACTGGGCGTAAAGCGAGCGCGGGCGGATTTGCAAGCCTGGTGTTAAATACAACTGCTTAACGGTTGTATGCATTGGAAACTGCAAGTCTAGAGTGTAGTAGGGAGTTTTGGAACTCCATGTGGAGCGGTGGAATGCGTAGATATATGGAAGAACACCAGTGGCGAAGGCGAAAACTTAGGCTACAACTGACGCTTAGGCTCGAAAGTGTGGGGAGCAAATAGG	ref|NR_044664.2| Mycoplasma muris strain RIII-4 16S ribosomal RNA gene, partial	0.98	Otu294	0	0	0	0	0	0	0	0	0	0.000149399	0	0	0.000127105	0	0	0	0	0	0	0	0	0	0	0	0	0	0	0	0	0	0	0	0	3.2963e-05	0	0	0	0	0	0	0
unclassified(100)	unclassified(100)	unclassified(100)	unclassified(100)	unclassified(100)	TACGTAGGTGGCGAGCGTTGTCCGGAATAACTGGGCGTAAAGGGAGCGTAGGTGGTTGATTAAGTTAAATGTGAAAGCCCAGGGCTCAACTCTGGAATTGCATTTAATACTGGTCGGCTAGAGTACAGGAGGGGTAAACGGAATTTCTAGTGTAGCGGTGAAATGCGTAGATATTAGGAAGAACACCGGAGGCGAAGGCGGTTTACTGGACTGCAACTGACACTGAGGCTCGAAAGCGTGGGGAGCAAACAGG	ref|NR_115693.1| Gracilibacter thermotolerans strain JW/YJL-S1 16S ribosomal RNA	0.89	Otu295	9.61908e-05	7.25163e-05	0.000110587	0	0	0	0	0	0	0	0	0	0	0	0	0	0	0	0	0	0	0	0	0	0	0	0	0	0	0	0	0	0	0	0	0	0	0	0	0	0
Proteobacteria(100)	Alphaproteobacteria(100)	Rhodospirillales(100)	Acetobacteraceae(100)	Roseomonas(100)	TACGAAGGGGGCTAGCGTTGCTCGGAATTACTGGGCGTAAAGGGCGCGTAGGCGGCTTAGTCAGTCAGGCGTGAAATTCCTGGGCTTAACCTGGGGGCTGCGTTTGAGACGGCTATGCTAGAGGGTAGGAGAGGGTCGTGGAATTCCCAGTGTAGAGGTGAAATTCGTAGATATTGGGAAGAACACCGGTGGCGAAGGCGGCGACCTGGCCTATTACTGACGCTGAGGCGCGACAGCGTGGGGAGCAAACAGG	gb|KJ016007.1| Roseomonas sp. Pao11 16S ribosomal RNA gene, partial sequence	0.95	Otu296	0	0	0	0	0	0	0	0	0	0	0	0	0.00365427	0	0	0	0	0	0.000123373	0	0	0	0	0	0.00297265	0.00217546	0	0.000726216	0	0.00019265	0	0	8.53825e-05	3.2963e-05	0.000182565	0	0	0	0	0	0
Firmicutes(100)	Clostridia(100)	Clostridiales(100)	unclassified(100)	unclassified(100)	TACGTAGGTGGCAAGCGTTATCCGGAATTATTGGGTGTAAAGGGTGCGTAGGCGGGATGTAAAGTCAGATGTGAAATGCCGCAGCTTAACTGCGGAGCTGCATTTGAAACTTATGTTCTTGAGTGAAGTAGAGGCAAGCGGAATTCCTAGTGTAGCGGTGGAATGCGTAGATATTAGGAGGAACACCGGTGGCGAAGGCGGCTTGCTGGGCTTTTACTGACGCTGAGGCACGAAAGTGTGGGGAGCAAACAGG	gb|GU324374.1| Rumen bacterium NK4A78 16S ribosomal RNA gene, partial sequence	0.91	Otu297	0	0	0.00184311	0	0	0.00362319	0	0	0	0	0	0	0	0	0	0	0	0	0	0	0	0	0	0	0	0	0	0	0	0	0	0	0	0	0	0	0	0	0	0	0
Bacteroidetes(100)	unclassified(100)	unclassified(100)	unclassified(100)	unclassified(100)	TACGTAGGTGGCAAGCGTTGTCCGGATTTATTGGGTTTAAAGGGTGCGTAGGCGGCTTATTAAGTCAGTGGTGAAAGACGGTAGCTTAACTATCGAGGTGCCATTGATACTGATGAGCTTGAGTACAGTTGAGGTAGGCGGAATGGACGGTGTAGCGGTGAAATGCATAGATATCGTCCAGAACACCGATAGTGAAGACAGCTTACCAAGCTGTAACTGACGCTGAGGCACGAAAGTGTGGGGATCAAACAGG	gb|HQ341648.1| Bacteroidetes bacterium WD317 16S ribosomal RNA gene, partial	0.97	Otu298	0.00362319	0	0	0	0	0	0	0.00136483	0	0	0	0	0	0	0	0.000141416	0.000140994	0	0	0	0	0	0	0	0	0	0	0	0	0	0	0	0	0	0	0	0	0	0	0	0
Firmicutes(100)	Clostridia(100)	Clostridiales(100)	Lachnospiraceae(100)	Clostridium_XlVa(100)	TACGTAGGGGGCAAGCGTTATCCGGATTTACTGGGTGTAAAGGGAGCGTAGACGGCGAAGCAAGTCTGAAGTGAAAACCCAGGGCTCAACCCTGGGACTGCTTTGGAAATTGTTTTGCTAGAGTGTCGGAGAGGTAAGTGGAATTCCTAGTGTAGCGGTGAAATGCGTAGATATTAGGAGGAACACCAGTGGCGAAGGCGGCTTACTGGACGATAACTGACGTTGAGGCTCGAAAGCGTGGGGAGCAAACAGG	gb|KC143063.1| Clostridium clostridioforme strain D4 16S ribosomal RNA gene,	0.99	Otu299	0	0	0	0.00142066	0.00109666	0	0	0	0	0	0	0	0	0	0	0	0	0	0	0	0	0.00238527	0.00308099	0.000768935	0.00270842	0	0	0.000128156	0	0	0	0	0	0	0	2.94846e-05	9.75705e-05	0	0.000101266	4.68121e-05	0.000100771
Proteobacteria(100)	Betaproteobacteria(100)	Burkholderiales(100)	Comamonadaceae(100)	unclassified(100)	TACGTAGGGTGCGAGCGTTAATCGGAATTACTGGGCGTAAAGCGTGCGCAGGCGGTGATGTAAGACAGATGTGAAATCCCCGGGCTCAACCTGGGACCTGCATTTGTGACTGCATCGCTAGAGTACGGTAGAGGGGGATGGAATTCCGCGTGTAGCAGTGAAATGCGTAGATATGCGGAGGAACACCGATGGCGAAGGCAATCCCCTGGACCTGTACTGACGCTCATGCACGAAAGCGTGGGGAGCAAACAGG	emb|HE814761.2| Curvibacter sp. S2H46 partial 16S rRNA gene, isolate S2H46	1	Otu300	0	0	0	0	0	0	0	0	0	0	0	0	0.00359072	0	0	0	0	0	0	0	0	0	0	0	0	0	0	0	0	0	0	0	0	0	0	0	0	0	0	0	0
Firmicutes(100)	Clostridia(100)	Clostridiales(100)	Ruminococcaceae(100)	unclassified(100)	TACGTAGGTGGCAAGCGTTATCCGGATTTACTGGGTGTAAAGGGCGTGTAGGCGGGACTGCAAGTCAGATGTGAAAACCATGGGCTCAACCCATGGCCTGCATTTGAAACTGTAGTTCTTGAGTGTTGGAGAGGCAGGCGGAATTCCGTGTGTAGCGGTGAAATGCGTAGATATACGGAGGAACACCAGTGGCGAAGGCGGCCTGCTGGACAATAACTGACGCTGAGGCGCGAAAGCGTGGGGAGCAAACAGG	gb|KM043761.1| Bacterium P1C2 16S ribosomal RNA gene, partial sequence	0.97	Otu301	0	0.000181291	3.68623e-05	0	0	0	0	0	0	0	0	0	0	0	0	0	0	0	0	0	0	0	0	0	0	0	0	4.27186e-05	0	0	0	5.21322e-05	0	0	0	0	0	0	0	0	0
Firmicutes(100)	Clostridia(100)	Clostridiales(100)	Ruminococcaceae(100)	unclassified(100)	TACGTAGGGAGCGAGCGTTGTCCGGATTTACTGGGTGTAAAGGGCGTGCAGCCGGGAGTACAAGTCAGATGTGAAATCCCGCGGCTCAACCGCGGAACTGCATTTGAAACTGTATTTCTTGAGTACTGGAGAGGCAGACGGAATTCCTAGTGTAGCGGTGAAATGCGTAGATATTAGGAGGAACACCAGTGGCGAAGGCGGTCTGCTGGACAGCAACTGACGGTGAGGCGCGAAAGCGTGGGGAGCAAACAGG	dbj|AB702937.1| Clostridiales bacterium CIEAF 021 gene for 16S rRNA, partial	0.93	Otu302	6.41272e-05	0	0	0	0	0	0	0	0	0	0	0	0	0	0	0	0	0	0	0	0	0	0	0	0	0	0	0	0	0	0	0	0	0	0	0	0	0	0	0	0
Verrucomicrobia(100)	Subdivision3(100)	Subdivision3_order_incertae_sedis(100)	Subdivision3_family_incertae_sedis(100)	3_genus_incertae_sedis(100)	TACAGAGGTCCCGAGCGTTGTTCGGATTCACTGGGCGTAAAGGGTGCGTAGGTGGTTGGTTAAGTTTGAGGTGAAAGCTCCGAGCTCAACTCGGAAAATGCCTTGAAGACTATCTGACTAGAGGATTGGAGGGGAGATTGGAATTCTCGGTGTAGCAGTGAAATGCGTAGATATCGAGAGGAACACCAGTGGCGAAGGCGAATCTCTGGACAATTCCTGACACTGAGGCACGAAAGCCAAGGGAGCAAACGGG	gb|JF488119.1| Verrucomicrobia bacterium SCGC AAA204-K10 16S ribosomal RNA gene,	1	Otu303	0	0	0	0	3.04627e-05	0.003489	0	0	0	0.000149399	0	0	0	0	0	0	0	0	0	0	0	0	0	0	0	0	0	0	0	0	0	0	0	0	0	0	0.000260188	0	0	0	0
Proteobacteria(100)	Alphaproteobacteria(100)	Caulobacterales(100)	Hyphomonadaceae(100)	Hyphomonas(100)	TACGAAGGGGGCTAGCGTTGTTCGGAATTACTGGGCGTAAAGCGCACGTAGGCGGATTTTTAAGTCAGGTGTGAAATCCCGGGGCTCAACCTCGGAACTGCATTTGAAACTGGAAGTCTTGAGACCAGGAGAGGTTAGCGGAATACCGAGTGTAGAGGTGAAATTCGTAGATATTCGGTGGAACACCAGTGGCGAAGGCGGCTAACTGGACTGGTACTGACGCTGAGGTGCGAAAGTGTGGGGAGCAAACAGG	gb|AY145565.1| Hyphomonas sp. AP-32 16S ribosomal RNA gene, partial sequence	0.99	Otu304	0	0	0	0	0	0	0	0	0	0	0	0	0	0	0	0	0	0	0	0	0	0	0	0	0	0	0	0	0	0	0	0	0	0	0	0	0	0	0	0	0
Bacteroidetes(100)	Bacteroidia(100)	Bacteroidales(100)	Porphyromonadaceae(100)	unclassified(100)	TACGGAGGATGCGAGCGTTATCCGGATTTATTGGGTTTAAAGGGTGCGCAGGCGGAGGTGCAAGTCAGCGGTCAAATTGCGGGGCTCAACCCCGTACTGCCGTTGAAACTGCATCCCTTGAGTGCGCGAGAAGTATGCGGAATGCGTGGTGTAGCGGTGAAATGCATAGATATCACGCAGAACTCCGATTGCGAAGGCAGCATACCGGCGCGCAACTGACGCTCATGCACGAAAGCGTGGGTATCGAACAGG	gb|AY239469.1| Gram-negative bacterium cL10-2b-4 16S ribosomal RNA gene, complete	0.92	Otu305	0.00157112	0.00300943	0.000626659	0	0	4.47307e-05	0	0	0	0	0	0	0	0	0	0	0	0	0	5.23917e-05	0	0	0	0	0	0	0	0	0	0	0	0.000260661	2.84608e-05	0	3.04275e-05	0	0	0	0	0	0
Bacteroidetes(100)	Bacteroidia(100)	Bacteroidales(100)	Porphyromonadaceae(100)	unclassified(100)	TACGGAGGATGCGAGCGTTATCCGGATTTATTGGGTTTAAAGGGTGCGCAGGCGGGCTGTTAAGCCGGCGGTAAAAATTCAGGGCTCAACCCTGTCGAGCCGTCGGAACTGGCAGTCTTGAGTGGGCGAGAAGTATGCGGAATGCGTGGTGTAGCGGTGAAATGCATAGATATCACGCAGAACGCCGATTGCGAAGGCAGCATACCGGCGCCCAACTGACGCTGAGGCACGAAAGCGTGGGGATCGAACAGG	gb|AY239469.1| Gram-negative bacterium cL10-2b-4 16S ribosomal RNA gene, complete	0.92	Otu306	0.00131461	0.000906454	0.000663521	0	0	0.000402576	0.000709575	0	0	0	0	0	0	0	0	0	0	0	0	0	0	0	0	0	0	0	0	0	0	0	0	0.000703785	0.00193534	0	0	0	0	0	0	0	0
Firmicutes(100)	Bacilli(100)	Lactobacillales(100)	Lactobacillaceae(100)	Lactobacillus(100)	TACGTAGGTGGCAAGCGTTGTCCGGATTTATTGGGCGTAAAGCGAGTGCAGGCGGTTCAATAAGTCTGATGTGAAAGCCTTCGGCTCAACCGGAGAATTGCATCAGAAACTGTTGAACTTGAGTGCAGAAGAGGAGAGTGGAACTCCATGTGTAGCGGTGGAATGCGTAGATATATGGAAGAACACCAGTGGCGAAGGCGGCTCTCTGGTCTGCAACTGACGCTGAGGCTCGAAAGCATGGGTAGCGAACAGG	gb|JF923644.1| Lactobacillus johnsonii strain Lj16 16S ribosomal RNA gene, partial	1	Otu307	0	3.62582e-05	0.000110587	0	0	0.000760422	0	0	0.00032009	0	0	0.00055991	3.17763e-05	0.000128766	0	0.000282832	0	0	6.16865e-05	0	4.84449e-05	0	0	0.000576701	0	0	0.000140502	0.000683498	8.42082e-05	4.81626e-05	0	0.000729851	0.000199226	0	0	0	0.000390282	0.00344775	0	0	0
Firmicutes(100)	Clostridia(100)	Clostridiales(100)	unclassified(100)	unclassified(100)	TACGTAGGAGGCAAGCGTTATCCGGAATGACTGGGCGTAAAGGGTGCGTAGGTGGTTCAGCAAGTTAGTAGCGTAACTCCGGGGCTCAACCTCGGCACTACTACTAAAACTGTTGGACTTGAGTGCAGGAGGGGCAACTGGAATTCCTAGTGTAGCGGTGGAATGCGTAGATATTAGGAGGAACACCAGTGGCGAAGGCGAGTTGCTGGACTGTAACTGACACTGAGGCACGAAAGCGTGGGGAGCAAACAGG	gb|JX629260.1| Anaerostipes sp. 992a 16S ribosomal RNA gene, partial sequence	0.89	Otu308	0	7.25163e-05	0.000147449	0	0	0	4.17397e-05	0	0	0.000224098	0	0	0.00343184	8.58443e-05	0	0	0	0	0	0	0	0	0	0	0	0	0	0	0	0	0	0	8.53825e-05	0	0	0	0	0	0	0	0
Proteobacteria(100)	Alphaproteobacteria(100)	Caulobacterales(100)	Caulobacteraceae(100)	Brevundimonas(100)	TACGAAGGGGGCTAGCGTTGCTCGGAATTACTGGGCGTAAAGGGAGCGTAGGCGGACATTTAAGTCAGAGGTGAAATCCCGGAGCTTAACTTCGGAACTGCCTTTGATACTGGATGTCTTGAGTGTGAGAGAGGTATGTGGAACTCCGAGTGTAGAGGTGAAATTCGTAGATATTCGGAAGAACACCAGTGGCGAAGGCGACATACTGGCTCATTACTGACGCTGAGGCTCGAAAGCGTGGGGAGCAAACAGG	gb|KF295413.1| Brevundimonas sp. B744_3 16S ribosomal RNA gene, partial sequence	1	Otu309	0	0	0	0	0	0	0	0.000104987	0	0	0	0	0	0	0	0	0.000140994	0	0	0	0	0	0	0	0	0	0	0	0	0	0	0	0	0	0	0	0	0	0	0	0
Firmicutes(100)	Clostridia(100)	Clostridiales(100)	Lachnospiraceae(100)	unclassified(100)	TACGTAGGGGGCAAGCGTTATCCGGATTTACTGGGTGTAAAGGGAGCGTAGACGGCTGTGCAAGTCAGAAGTGAAAGCCCGGGGCTCAACCCCGGGACTGCTTTTGAAACTGCGTGGCTGGAGTGCAGGAGAGGTAAGCGGAATTCCTGGTGTAGCGGTGAAATGCGTAGATATCAGGAGGAACACCAGTGGCGAAGGCGGCTTACTGGACTGTAACTGACGTTGAGGCTCGAAAGCGTGGGGAGCAAACAGG	dbj|AB622849.1| Clostridium sp. Clone-49 gene for 16S ribosomal RNA, partial	0.97	Otu310	0	0	0	0	0	0.000134192	0.000166959	0	0	0	0	0	0	0	0	0	0	0	0	0	0	0	0	0	0	0	0	0	0	0	0	5.21322e-05	0	0	0	0	0	0	0	0	0
Proteobacteria(100)	Alphaproteobacteria(100)	Caulobacterales(100)	Caulobacteraceae(100)	Caulobacter(100)	TACGAAGGGGGCTAGCGTTGCTCGGAATTACTGGGCGTAAAGGGAGCGTAGGCGGACTGTTTAGTCAGAGGTGAAAGCCCAGGGCTCAACCTTGGAATTGCCTTTGATACTGGCAGTCTTGAGTACGGAAGAGGTATGTGGAACTCCGAGTGTAGAGGTGAAATTCGTAGATATTCGGAAGAACACCAGTGGCGAAGGCGACATACTGGTCCGTTACTGACGCTGAGGCTCGAAAGCGTGGGGAGCAAACAGG	gb|KM672510.1| Caulobacter sp. MR54 16S ribosomal RNA gene, partial sequence	1	Otu311	0	0	0	0	0	0	0	0	0	0	0	0	0	0	0	0	0	0	0	0	0	0	0	0	0	0	0	0	0	0	0	0	0	0	0	0	0	0	0	0	0
Proteobacteria(100)	Betaproteobacteria(100)	unclassified(100)	unclassified(100)	unclassified(100)	TACGTAGGGTGCAAGCGTTAATCGGAATTACTGGGCGTAAAGCGAGCGCAGGCGGTTATGTAAGACAGATGTGAAATCCCAGGGCTTAACCTTGGAACTGCATTTGTGACTGCATGGCTAGAGTGTGTCAGAGGGGGGTGGAACTCCACGTGTAGCAGTGAAATGCGTAGAGATGTGGAAGAACACCGATGGCGAAGGCAGCCCCCTGGGATAACACTGACGCTCATGCTCGAAAGCGTGGGGAGCAAACAGG	ref|NR_118029.1| Actimicrobium antarcticum strain KOPRI 25157 16S ribosomal RNA	0.96	Otu312	0.00125048	0	0	0	0	0	0	0	0	0	0	0	0	0.000472144	0	0	0	0	0	0	0	0	0	0	0.000396354	0.000794879	0	0.000469905	0	0	0	0	0	0	0.000395558	0.000501238	0	0	0	0	0
Firmicutes(100)	Clostridia(100)	Clostridiales(100)	Lachnospiraceae(100)	unclassified(100)	TACGTAGGGGGCAAGCGTTATCCGGATTTACTGGGTGTAAAGGGAGCGTAGACGGCTGAGCAAGTCTGAAGTGAAAGGCGGGGGCCCAACCCCCGGACTGCTTTGGAAACTGTATAGCTAGAGTGCAGGAGAGGTAAGTGGAATTCCTAGTGTAGCGGTGAAATGCGTAGATATTAGGAGGAACACCAGTGGCGAAGGCGGCTTACTGGACTGTAACTGACGTTGAGGCTCGAAAGCGTGGGGAGCAAACAGG	gb|KJ194926.1| Clostridium xylanolyticum strain ai24 16S ribosomal RNA gene,	0.96	Otu313	0	0.000145033	0.000847832	0	0	0.000357846	0.000292178	0	0	0	0	0	0	0	0	0	0	0	0	0	0	0	0	0	0	0	0	0	0	0	0	0.000104264	2.84608e-05	0	0	0	0	0	0	0	0
Firmicutes(100)	Clostridia(100)	Clostridiales(100)	unclassified(100)	unclassified(100)	TACATAGGGGGCAAGCGTTATCCGGATTTATTGGGTGTAAAGGGTGCGTAGACGGAGAAACAAGTTGGTTGTGAAATCCCTCGGCTCAACTGAGGAACTGCAACCAAAACTATTTCCCTTGAGTGTCGGAGAGGAAAGTGGAATTCCTAGTGTAGCGGTGAAATGCGTAGATATTAGGAGGAACACCAGTGGCGAAGGCGACTTTCTGGACGATAACTGACGTTGAGGCACGAAAGTGTGGGGAGCAAACAGG	gb|HM099644.1| Clostridiales bacterium oral taxon F32 strain VO026 16S ribosomal	0.92	Otu314	3.20636e-05	0.000435098	0.000442347	0	0	0.00304169	0	0	0	0	0	0	0	0	0	0	0	0	0	0	0	0	0	0	0	0	0	0	0	0	0	0.00286727	0.000853825	0	0	0	0	0	0	0	0
Firmicutes(100)	Clostridia(100)	Clostridiales(100)	Lachnospiraceae(100)	unclassified(100)	TACGTAGGGGGCAAGCGTTATCCGGAATCACTGGGTGTAAAGGGAGCGTAGACGGCTGAGCAAGCCTGAAGTGAAAGGCGGGGGCCCAACCCCCGGACTGCTTTGGGAACTGTACGGCTGGAGTGCAGGAGAGGTAAGTGGAATTCCTAGTGTAGCGGTGAAATGCGTAGATATTAGGAGGAACACCAGTGGCGAAGGCGGCTTACTGGACTGTAACTGACGTTGAGGCTCGAAAGCGTGGGGAGCAAACAGG	gb|JQ608061.1| Bacterium NLAE-zl-C350 16S ribosomal RNA gene, partial sequence	0.95	Otu315	0.000480954	0.000725163	0.000405485	0	0	0.00134192	0.000250438	0	0	0	0	0	0	0	0	0	0	0	0	0	0	0	0	0	0	0	0	0	0	0	0	0.000443124	0.000227687	0	0	0	0	0	0	0	0
unclassified(100)	unclassified(100)	unclassified(100)	unclassified(100)	unclassified(100)	TACGTAGGGGGCGAGCGTTATCCGGAATTACTGGGTGTAAAGGGTGTGTAGGCGGCTAGGCAAGTCAGGCGTGAAATGTACAGGCTTAACCTGTGAACTGCGTTTGAAACTGCATAGCTTGAGTAGAGTAGAGGCAAGCGGAATTTCCGGTGTAGCGGTGAAATGCGTAGAGATCGGAAGGAACACCAGTGGCGAAGGCGGCTTGCTGGGCTCAAACTGACGCTGAGGCACGAAAGCATGGGGAGCAAACAGG	gb|DQ882650.1| Ruminococcus sp. YE281 16S ribosomal RNA gene, partial sequence	0.89	Otu316	0.000480954	0.00123278	0.000442347	0.000173958	0.000182776	4.47307e-05	0.000709575	0	0	0	0	0	0	0	0	0	0	0	0	0	0	0	0	0	0	0	0	0	0	0	0	0.000182463	0	0	0	0	0	7.57748e-05	0	0	0
Firmicutes(100)	Clostridia(100)	Clostridiales(100)	Lachnospiraceae(100)	unclassified(100)	TACGTAGGGGGCAAGCGTTATCCGGATTTACTGGGTGTAAAGGGGGCGCAGACGGCGATGCAAGCCAGGAGTGAAAGCCCGGGGCCCAACCCCGGGACTGCTCTTGGAACTGCGTGGCTGGAGTGCAGGAGGGGCAGGCGGAATTCCTGGTGTAGCGGTGAAATGCGTAGATATCAGGAGGAACACCGGTGGCGAAGGCGGCCTGCTGGACTGCAACTGACGTTGAGGCCCGAAAGCGTGGGGAGCAAACAGG	gb|EF098757.1| Uncultured bacterium clone SWPT16_aaa04e03 16S ribosomal RNA	1	Otu317	0.000224445	0.00333575	0.000847832	0	0	0.00246019	0.000166959	0	0	0	0	0.000139978	0	0	7.17772e-05	0	7.0497e-05	0	0	0	9.68898e-05	0	0	0.000192234	0	0	0	0	2.80694e-05	0	0	0.00172036	0	0	0	2.94846e-05	0	0	0	0	0
Bacteroidetes(100)	Bacteroidia(100)	Bacteroidales(100)	Porphyromonadaceae(100)	unclassified(100)	TACGGAGGATGCGAGCGTTATCCGGATTTATTGGGTTTAAAGGGTGCGTAGGCGGAGTGTCAAGTCAGCGGTAAAATTTCGGGGCTCAACCCCGTCGTGCCGTTGAAACTGACACCCTTGAGTGAGTGAGAAGTAAGCGGAATGCGTGGTGTAGCGGTGAAATGCATAGATATCACGCAGAACGCCGATTGCGAAGGCAGCTTACCGGCGCTCAACTGACGCTGAGGCACGAAAGTGCGGGTATCGAACAGG	gb|AY239469.1| Gram-negative bacterium cL10-2b-4 16S ribosomal RNA gene, complete	0.93	Otu318	0.000577145	0.000362582	0.00228546	0	0	0	0	0	0	0	0	0	0	0	0	0	0	0	0	0	0	0	0	0	0	0	0	0	0	0	0	0.00190283	0.00190688	0	0	0	0	0	0	0	0
Bacteroidetes(100)	Bacteroidia(100)	Bacteroidales(100)	Bacteroidaceae(100)	Bacteroides(100)	TACGGAGGATCCGAGCGTTATCCGGATTTATTGGGTTTAAAGGGAGCGTAGGTGGATTGTTAAGTCAGTTGTGAAAGTTTGCGGCTCAACCGTAAAATTGCAGTTGATACTGGGTTTCTTGAGTGCAGTAGAGGTAGGCGGAATTCGTGGTGTAGCGGTGAAATGCTTAGATATCACGAAGAACTCCGATTGCGAAGGCAGCTTACTGGACTGTAACTGACGCTGATGCTCGAAAGTGTGGGTATCAAACAGG	ref|NR_113207.1| Bacteroides stercorirosoris strain JCM 17103 16S ribosomal RNA	0.98	Otu319	0	0	0	0	0	0	0	0	0	0	0	0	0.000285987	0.00060091	0	0	0	0	0	0	0	0.00062017	0.00022007	0	0	0.000167343	0	0	0.00331219	0.00221548	0.000620018	0	0	0.000659261	0.00100411	0.00150372	0	0	0	0	0
Actinobacteria(100)	Actinobacteria(100)	Actinomycetales(100)	unclassified(100)	unclassified(100)	TACATAGGGTGCAAGCGTTGTCCGGAATTATTGGGCGTAAAGAGCTCGTAGGTCGTTTGCCACGTCGATTGTGAAAATCTGAGGCTCAACCTCAGACCTGCAGTCGATACGGGCAAACTAGAGTGTGGTAGGGGAGACTGGAATTCCTGGTGTAGCGGTGGAATGCGCAGATATCAGGAGGAACACCAATGGCGAAGGCAGGTCTCTGGGCCATAACTGACACTGAGGAGCGAAAGCGCGGGGAGCGAACAGG	gb|HQ663405.1| Actinobacterium SCGC AAA043-L13 16S small subunit ribosomal RNA	0.95	Otu320	0	0	0	0	9.13882e-05	0	0.000166959	0.000104987	0	0	0	0	0	0	0	4.71387e-05	0	0	0.00166554	0.000209567	0	0	0	0	0	0	0	0	0	0	0	0	0	0	0	0	0	0	0	0	0.000352698
Firmicutes(100)	Bacilli(100)	Lactobacillales(100)	Streptococcaceae(100)	Streptococcus(100)	TACGTAGGTCCCGAGCGTTGTCCGGATTTATTGGGCGTAAAGCGAGCGCAGGCGGTTTGATAAGTCTGAAGTTAAAGGCTGTGGCTCAACCATAGTTCGCTTTGGAAACTGTCAAACTTGAGTGCAGAAGGGGAGAGTGGAATTCCATGTGTAGCGGTGAAATGCGTAGATATATGGAGGAACACCGGTGGCGAAAGCGGCTCTCTGGTCTGTAACTGACGCTGAGGCTCGAAAGCATGGGGAGCGAACAGG	gb|KF928788.1| Streptococcus salivarius strain GD32 16S ribosomal RNA gene,	0.99	Otu321	0	0	0	0	0	0	0	0	0	0	0	0	0	0	0	0	0	0	0	0	0	0	0	0	0	0	0	0	0	0	0	0	0	0	0	0	0	0	0	0	0
Firmicutes(100)	Clostridia(100)	Clostridiales(100)	unclassified(100)	unclassified(100)	TACGTATGGAGCAAGCGTTATCCGGATTTACTGGGTGTAAAGGGAGCGTAGGCGGCCTGCCAAGTCTGATGTGAAATACCGGGGCTCAACCCCGGGGCTGCATTGGAAACTGGCAGGCTGGAGTGTCGGAGAGGCAGGCGGAATTCCTAGTGTAGCGGTGAAATGCGTAGATATTAGGAGGAACACCAGTGGCGAAGGCGGCCTGCTGGACGATGACTGACGCTGAGGCTCGAAAGCGTGGGGAGCAAACAGG	dbj|AB702931.1| Clostridiales bacterium CIEAF 017 gene for 16S rRNA, partial	1	Otu322	0	0	0	0	0	0	0	0	0	7.46993e-05	0	0	0	0	0	0	0	0	0	0	0	0	0	0.000192234	0	0	0	0	5.61388e-05	0	0	0	0	0	0	0	0	0	0	0	0
Proteobacteria(100)	Betaproteobacteria(100)	Burkholderiales(100)	Comamonadaceae(100)	Pelomonas(100)	TACGTAGGGTGCAAGCGTTAATCGGAATTACTGGGCGTAAAGCGTGCGCAGGCGGTTATGCAAGACAGAGGTGAAATCCCCGGGCTCAACCTGGGAACTGCCTTTGTGACTGCATGGCTAGAGTACGGTAGAGGGGGATGGAATTCCGCGTGTAGCAGTGAAATGCGTAGATATGCGGAGGAACACCGATGGCGAAGGCAATCCCCTGGACCTGTACTGACGCTCATGCACGAAAGCGTGGGGAGCAAACAGG	gb|JQ660112.1| Pelomonas puraquae strain S3-119 16S ribosomal RNA gene, partial	1	Otu323	0	0	0	0	0	0	0	0	8.00224e-05	0	0	0	0	0	0.000287109	4.71387e-05	0.000140994	0.000140687	0	0.000523917	0.000145335	4.77054e-05	5.50176e-05	0.000576701	0.000198177	0	0.00023417	8.54372e-05	0	0	0	2.60661e-05	0	0	0	0	0	0	5.06329e-05	4.68121e-05	0
Actinobacteria(100)	Actinobacteria(100)	Actinomycetales(100)	Corynebacteriaceae(100)	Turicella(100)	TACGTAGGGTGCGAGCGTTGTCCGGATTTACTGGGCGTAAAGAGCTCGTAGGTGGCTTGTCGCGTCGTCTGTGAAAGTCTGGGGCTTAACTCCGGGTGTGCAGGCGATACGGGCTGGCTTGAGTGCTGTAGGGGAGACTGGAATTCCTGGTGTAGCGGTGGAATGCGCAGATATCAGGAGGAACACCGATGGCGAAGGCAGGTCTCTGGGCAGCCACTGACGCTGAGGAGCGAGAGCATGGGTAGCGAACAGG	ref|NR_026120.1| Turicella otitidis strain 234/92 16S ribosomal RNA gene, partial	0.99	Otu324	0	0	0	0	0	0	0	0	0	0	0	0	0	0	0	0	0	0	0	0	0	0	0	0	0	0	0	0	0	0	0	0	0	0	0	0	0	0	0	0	0
Firmicutes(100)	Clostridia(100)	Clostridiales(100)	Lachnospiraceae(100)	unclassified(100)	TACGTAGGGGGCAAGCGTTATCCGGATTTACTGGGTGTAAAGGGAGCGTAGACGGATGGATAAGTCTGAAGTGAAAGCCCGCGGCTCAACTGCGGGACTGCTTTGGAAACTGTGCATCTTGAGTACGGGAGGGGCAGGCGGAATTCCTGGTGTAGCGGTGAAATGCGTAGATATCAGGAGGAACACCGGCGGCGAAGGCGGCCTGCTGGACCGAAACTGACGTTGAGGCTCGAAAGCGTGGGGAGCAAACAGG	dbj|AB702929.1| Clostridiales bacterium CIEAF 015 gene for 16S rRNA, partial	0.94	Otu325	0	0.000253807	0.00081097	0	0	0.000357846	0	0	0	0	0	0	0	0	0	0	0	0	0	0	0	0	0	0	0	0	0	0	0	0	0	0.000156397	5.69217e-05	0	0	0	0	0	0	0	0
Firmicutes(100)	Bacilli(100)	Bacillales(100)	Staphylococcaceae(100)	Staphylococcus(100)	TACGTAGGTGGCAAGCGTTATCCGGAATTATTGGGCGTAAAGCGCGCGTAGGCGGTTTCTTAAGTCTGATGTGAAAGCCCACGGCTCAACCGTGGAGGGTCATTGGAAACTGGGAAACTTGAGTGCAGAAGAGGAAAGTGGAATTCCATGTGTAGCGGTGAAATGCGCAGAGATATGGAGGAACACCAGTGGCGAAGGCGACTTTCTGGTCTGTAACTGACGCTGATGTGCGAAAGCGTGGGGATCAAACAGG	gb|KJ540938.1| Staphylococcus xylosus strain RJ21 16S ribosomal RNA gene, partial	1	Otu326	0	0	0	0	0	4.47307e-05	0	0	0	0	0	0	3.17763e-05	0	0	0	0	0	0	0	0	0	0	0	0	0	0	4.27186e-05	0	4.81626e-05	0	0.000443124	0.000540756	3.2963e-05	0.00012171	8.84538e-05	0.000325235	0.00246268	0	4.68121e-05	0.000151156
Firmicutes(100)	Clostridia(100)	Clostridiales(100)	Lachnospiraceae(100)	unclassified(100)	TACGTAGGGGGCAAGCGTTATCCGGATTTACTGGGTGTAAAGGGAGCGTAGGTGGCAGGGCAAGTCAGATGTGAAAACCCGGGGCTCAACCCCGGGAGTGCATTTGAAACTGTCCGGCTGGAGTGCAGGAGAGGTAAGCGGAATTCCTAGTGTAGCGGTGAAATGCATAGATATTAGGAGGAACACCAGTGGCGAAGGCGGCTTACTGGACTGTAACTGACACTGAGGCTCGAAAGCGTGGGGAGCAAACAGG	dbj|AB298768.2| Clostridiaceae bacterium FH052 gene for 16S rRNA, partial sequence	0.97	Otu327	0.000833654	0.000688905	0.0019537	0	0	0.00326534	0.00112697	0	0	0	0	0	0	0	0	0	0	0	0	0	0	0	0	0	0	0	0	0	0	0	0	0	0	0	0	0	0	0	0	0	0
Firmicutes(100)	Clostridia(100)	Clostridiales(100)	Ruminococcaceae(100)	Oscillibacter(100)	TACGTAGGTGGCAAGCGTTGTCCGGATTTACTGGGTGTAAAGGGCGTGCAGCCGGGAAGACAAGTCAGATGTGAAATCCCGCGGCTCAACCGCGGAACTGCATTTGAAACTGTTTTTCTTGAGTACCGGAGAGGTCATCGGAATTCCTTGTGTAGCGGTGAAATGCGTAGATATAAGGAAGAACACCAGTGGCGAAGGCGGATGACTGGACGGCAACTGACGGTGAGGCGCGAAAGCGTGGGGAGCAAACAGG	dbj|AB702937.1| Clostridiales bacterium CIEAF 021 gene for 16S rRNA, partial	0.98	Otu328	0	0.000108774	0.000184311	0	0	0.000849884	8.34794e-05	0	0	0	0	0	0	0	0	0	0	0	0	0	0	0	0	0	0	0	0	0	0	0	0	0	0.000227687	0	0	0	0	0	0	0	0
unclassified(100)	unclassified(100)	unclassified(100)	unclassified(100)	unclassified(100)	TACGGAGGATGCAAGCGTTATCCGGAATTATTGGGCGTAAAGCGTACGTAGGCTGTTTGATAAGTCTGTTGTCAAAGCCCGAGGCTCAACCTTGGATCGGCAATGGAAACTGTGAGACTAGAGAGAGATAGGGGCAGGAGGAATTCCAGGTGTAGCGGTGAAATGCGTAGATATCTGGAAGAACACCAGTGGCGAAAGCGTCCTGCTGGATCTCAACTGACGCTGAAGTACGAAAGCTAGGGGAGCGAATGGG	dbj|AB936777.1| Pseudanabaena sp. 0830-3 gene for 16S ribosomal RNA, partial	1	Otu329	0	0	0	0	0	0	0	0	0	0	0	0	0	0	0	0	0	0.00323579	0	0	0	0	0	0	0.000858766	0	0	0	0	0	0	0	0	0	0	0	0	0	0	0	0
Proteobacteria(100)	Betaproteobacteria(100)	Burkholderiales(100)	Comamonadaceae(100)	Albidiferax(100)	TACGTAGGGTGCGAGCGTTAATCGGAATTACTGGGCGTAAAGCGTGCGCAGGCGGTTATATAAGACAGATGTGAAATCCCCGGGCTCAACCTGGGACCTGCATTTGTGACTGTATAGCTAGAGTACGGTAGAGGGGGATGGAATTCCGCGTGTAGCAGTGAAATGCGTAGATATGCGGAGGAACACCGATGGCGAAGGCAATCCCCTGGACCTGTACTGACGCTCATGCACGAAAGCGTGGGGAGCAAACAGG	gb|KF441679.1| Albidiferax sp. 7B-403 16S ribosomal RNA gene, partial sequence	1	Otu330	0	0	0	0	0.000121851	0.00322061	4.17397e-05	0	0	0	0	0	0	0	0	0	0	0	0	0	0	0.000238527	0	0	0	0	0	0	0	7.22439e-05	0	0	0	0	0	0	3.25235e-05	0	0	0	0
Firmicutes(100)	Clostridia(100)	Clostridiales(100)	unclassified(100)	unclassified(100)	TACGTAGGGAGCAAGCGTTATCCGGATTTATTGGGTGTAAAGGGTGCGTAGACGGGAAGGCAAGTTAGTTGTGAAATCCCTCGGCTTAACTGAGGAACTGCAACTAAAACTATCTTTCTTGAGTGCTGGAGAGGAAAGTGGAATTCCTAGTGTAGCGGTGAAATGCGTAGATATTAGGAGGAACACCAGTGGCGAAGGCGACTTTCTGGACAGTAACTGACGTTGAGGCACGAAAGTGTGGGGAGCAAACAGG	gb|HM099644.1| Clostridiales bacterium oral taxon F32 strain VO026 16S ribosomal	0.95	Otu331	0	0	0.00129018	0	0	0.000492038	0.000250438	0	0	0	0	4.66592e-05	0	0	0	0	0	0	0	0	0	0	0	0	0	0	0	0	0	0	0	0.000860181	0.000455373	0	0	0	0	0	0	0	5.03854e-05
Firmicutes(100)	unclassified(100)	unclassified(100)	unclassified(100)	unclassified(100)	TACGTAGGTGGCAAGCGTTGTTCGGAATAACTGGGCGTAAAGGATGCGTAGGCGGTTAAACAAGTTATATGTTAAATATATAGGCTTAACCTGTAGAAAGCATATAAAACTGTTTAACTAGAGTGCAGGAGAGGTAAGTGGAATTCCTAGTGTAGCGGTGAAATGCGTAGAGATTAGGAAGAACACCAGTGGCGAAGGCGACTTACTGGACTGTAACTGACGCTGAGGCATGAGAGCATGGGGAGCAAACAGG	emb|LK932435.1| Peptoclostridium difficile genome assembly 7032994 ,scaffold	1	Otu332	0.000320636	0.000145033	0	0	0	0.001163	0.00141915	0	0	0	0	0	0	0	0	0	0	0	0	0	0	0	0	0	0	0	0	0	0	0	0	2.60661e-05	0	0	0	0	0	0	5.06329e-05	0	0
Bacteroidetes(100)	Bacteroidia(100)	Bacteroidales(100)	Rikenellaceae(100)	Alistipes(100)	TACGGAGGATCCAAGCGTTATCCGGATTTATTGGGTTTAAAGGGTGCGTAGGCGGTTTGATAAGTTAGAGGTGAAATACCGGTGCTCAACACCGGAACTGCCTCTAATACTGTTGGACTAGAGAGTAGTTGCGGTAGGCGGAATGTATGGTGTAGCGGTGAAATGCTTAGAGATCATACAGAACACCGATTGCGAAGGCAGCTTACCAAACTATATCTGACGTTGAGGCACGAAAGCGTGGGTAGCAAACAGG	ref|NR_102861.1| Alistipes shahii strain WAL 8301 16S ribosomal RNA gene, complete	0.99	Otu333	0	0	0.000995282	0	0	0.000805153	0.00254612	0	0	0	0	0	0	0	0	0	0	0	0	0	0	0	0	0	0	0	0	0	0	0	0	0	0	0	0	0	0	0	0	0	0
Proteobacteria(100)	Gammaproteobacteria(100)	Enterobacteriales(100)	Enterobacteriaceae(100)	unclassified(100)	TACGGAGGGTGCAAGCGTTAATCGGAATTACTGGGCGTAAAGCGCACGCAGGCGGTCTGTCAAGTCGGATGTGAAATCCCCGGGCTCAACCTGGGAACTGCATTCGAAACTGGCAGGCTGGAGTCTTGTAGAGGGGGGTAGAATTCCAGGTGTAGCGGTGAAATGCGTAGAGATCTGGAGGAATACCGGTGGCGAAGGCGGCCCCCTGGACAAAGACTGACGCTCAGGTGCGAAAGCGTGGGGAGCAAACAGT	gb|JN644608.1| Enterobacter cloacae strain HG13_4B 16S ribosomal RNA gene, partial	1	Otu334	0	0	0	0	3.04627e-05	0	0	0.000262467	0.000160045	0	0.000137931	0.000466592	0.00127105	0	7.17772e-05	4.71387e-05	0.000211491	0	0	5.23917e-05	4.84449e-05	0	0	0	0.000330295	0.000711208	0.00112402	4.27186e-05	0	0	2.95247e-05	0	5.69217e-05	0.00316445	0.00200822	0	0	3.78874e-05	0	0	0
Firmicutes(100)	Clostridia(100)	Clostridiales(100)	Lachnospiraceae(100)	unclassified(100)	TACGTAGGGGGCAAGCGTTATCCGGATTTACTGGGTGTAAAGGGAGCGTAGACGGCTGTGCAAGTCTGAAGTGAAAGCCCAGGGCTCAACCCTGGGACTGCTTTGGAAACTGTGGAGCTAGAGTGCTGGAGAGGTAAGTGGAATTCCTAGTGTAGCGGTGAAATGCGTAGATATTAGGAGGAACACCAGTGGCGAAGGCGGCTTACTGGACAGTAACTGACGTTGAGGCTCGAAAGCGTGGGGAGCAAACAGG	gb|KJ194926.1| Clostridium xylanolyticum strain ai24 16S ribosomal RNA gene,	0.98	Otu335	0.000256509	0.000688905	0.00187998	0	0	0.00313115	0.000667835	0	0	0	0	0	0	0	0	0	0	0	0	0	0	0	0	0	0	0	0	0	0	0	0	7.81983e-05	0.000256148	0	0.000578123	0.00274207	0	0	0	0	0
Proteobacteria(100)	Gammaproteobacteria(100)	Pseudomonadales(100)	Pseudomonadaceae(100)	Pseudomonas(100)	TACAGAGGGTGCAAGCGTTAATCGGAATTACTGGGCGTAAAGCGCGCGTAGGTGGTTTGTTAAGTTGGATGTGAAAGCCCCGGGCTCAACCTGGGAACTGCATCCAAAACTGGCAAGCTAGAGTACGGTAGAGGGTGGTGGAATTTCCTGTGTAGCGGTGAAATGCGTAGATATAGGAAGGAACACCAGTGGCGAAGGCGACCACCTGGACTGATACTGACACTGAGGTGCGAAAGCGTGGGGAGCAAACAGG	dbj|LC015579.1| Pseudomonas putida gene for 16S ribosomal RNA, partial sequence,	1	Otu336	0	0	0	0	0	0	4.17397e-05	0	0	0	0	0	0	0	0	0	0	0	0	5.23917e-05	0	0	0	0	0	0	0	0	0	0	0	0	0	0	0	0	0	0	0	0	0
Bacteroidetes(100)	Sphingobacteria(100)	Sphingobacteriales(100)	Chitinophagaceae(100)	Sediminibacterium(100)	TACGGAGGGTGCAAGCGTTATCCGGATTCACTGGGTTTAAAGGGTGCGTAGGCGGGCAGGTAAGTCAGTGGTGAAATCCTAGAGCTTAACTCTAGAACTGCCATTGATACTATCTGTCTTGAATATTGTGGAGGTAAGCGGAATATGTCATGTAGCGGTGAAATGCTTAGATATGACATAGAACACCTATTGCGAAGGCAGCTTACTACGCATATATTGACGCTGAGGCACGAAAGCGTGGGGATCAAACAGG	ref|NR_114255.1| Sediminibacterium salmoneum strain NBRC 103935 16S ribosomal	1	Otu337	0	0	0	0	3.04627e-05	0	0	0	0	0	0	0	0	0	0	0	0	0	0	0	0	0	0	0	0	0	0	0	0	0	0	0	0	0	0	0	0	0	0	0	0
Firmicutes(100)	Clostridia(100)	Clostridiales(100)	Ruminococcaceae(100)	Flavonifractor(100)	TACGTAGGTGGCAAGCGTTATCCGGATTTATTGGGTGTAAAGGGCGTGTAGGCGGGAGCGCAAGTCAGATGTGAAAACTCAGGGCTCAACCCTGAGCCTGCATTTGAAACTGTGTTTCTTGAGTGCTGGAGAGGCAATCGGAATTCCGTGTGTAGCGGTGAAATGCGTAGATATACGGAGGAACACCAGTGGCGAAGGCGGATTGCTGGACAGTAACTGACGCTGAGGCGCGAAAGCGTGGGGAGCAAACAGG	dbj|AB702935.1| Clostridiales bacterium CIEAF 013 gene for 16S rRNA, partial	0.97	Otu338	0.000256509	0.000688905	0.000884695	0	0	0.00241546	0.000208699	0	0	0	0	0	0	0	0	0	0	0	0	0	0	0	0	0.000192234	0	0	0	0	0	0	0	0.00200709	0.00253301	0	0	0	0	0	5.06329e-05	0	0.000100771
Gemmatimonadetes(100)	Gemmatimonadetes(100)	Gemmatimonadales(100)	Gemmatimonadaceae(100)	Gemmatimonas(100)	TACGGAGGGTGCGAGCGTTGTCCGGAATCACTGGGCGTAAAGGGCGCGTAGGCGGTCTGCTAAGCGTGTGGTGAAAGCTCGGGGCTCAACCCTGAGTCGGCCATGCGAACTGGTGGACTGGAGCACTGTAGAGGCAGGTGGAATTCCGGGTGTAGCGGTGGAATGCGTAGAGATCCGGAAGAACACCGGTGGCGAAGGCGGCCTGCTGGGCAGTAGCTGACGCTGAGGCGCGACAGCGTGGGGAGCAAACAGG	ref|NR_074708.1| Gemmatimonas aurantiaca strain T-27 16S ribosomal RNA gene, complete	0.98	Otu339	0	0	0	0	0	0	0	0	0	0	0	0	0	0	0	0	0	0.0030951	0	0	0	0	0	0	0	0	0	0	0	0	0	0	0	0	0	0	0	0	5.06329e-05	4.68121e-05	0
unclassified(100)	unclassified(100)	unclassified(100)	unclassified(100)	unclassified(100)	GACAGAGGCCCCAAGCGTTAATCGGAATCACTGGGCTTAAAGGGTGCGTAGGCGGATCTGCAAGTGTCGTGTGAAAGCCCACTGCTCAACGGTGGAACAGCACGGCAAACTGCAAATCTTGAGGAATCTAGAGGCCGGTAGAACGATTGGTGGAGCGGTGGAATGCGTAGATATCAATCGGAATGCCAAAGGTGAAGACAGCCGGCTGGGGATTTCCTGACGCTGAGGCACGAAAGCGTGGGGAGCAAACAGG	ref|NR_125472.1| Algisphaera agarilytica strain 06SJR6-2 16S ribosomal RNA gene,	0.83	Otu340	0	0	0	0	0	0	0	0	0	0	0	0	0	0	0	0	0	0	0	0	0	0	0	0	0	0	0	0	0	0	0	0	0	0	0	0	0	0	0	0	0
Firmicutes(100)	Clostridia(100)	Clostridiales(100)	Lachnospiraceae(100)	unclassified(100)	TACGTATGGGGCAAGCGTTATCCGGATTTACTGGGTGTAAAGGGAGCGTAGGCGGCCTGGCAAGCCTGATGTGAAATACCGGGGCCCAACCCCGGGGCTGCATTGGGAACTGCCAGGCTGGAGTGCCGGAGAGGCAGGCGGAATTCCTAGTGTAGCGGTGAAATGCGTAGATATTAGGAGGAACACCAGTGGCGAAGGCGGCCTGCTGGACGGTGACTGACGCTGAGGCTCGAAAGCGTGGGGAGCAAACAGG	dbj|AB700360.1| Lachnospiraceae bacterium 538 gene for 16S ribosomal RNA, partial	1	Otu341	3.20636e-05	0.00308194	0	0	0	0.000313115	4.17397e-05	0	0	0	0	0	0	0	0	0	0	0	0	0	0	0	0	0	0	0	0	0	0	0	0	0	0	0	0	0	0	0	0	0	0
Firmicutes(100)	Clostridia(100)	Clostridiales(100)	Lachnospiraceae(100)	unclassified(100)	TACGTAGGGGGCAAGCGTTATCCGGATTTACTGGGTGTAAAGGGAGCGTAGACGGCAATGCAAGTCCGGAGTGAAAGCCCGGGGCCCAACCCCGGGACTGCTCTGGAAACTGTAGAGCTGGAGTGCGGGAGGGGCAGGCGGAATTCCTAGTGTAGCGGTGAAATGCGTAGATATTAGGAGGAACACCGGCGGCGAAGGCGGCCTGCTGGACCGAAACTGACGTTGAGGCTCGAAAGCGTGGGGAGCAAACAGG	dbj|AB702929.1| Clostridiales bacterium CIEAF 015 gene for 16S rRNA, partial	0.96	Otu342	0	0	0	0	0	0.000134192	0	0	0	0	0	0	0	0	0	0	0	0	0	0	0	0	0	0	0	0	0	0	0	0	0	2.60661e-05	0.000284608	0	0	0	0	0	0	0	0
Firmicutes(100)	Clostridia(100)	Clostridiales(100)	Ruminococcaceae(100)	unclassified(100)	TACGTAGGTGGCAAGCGTTATCCGGATTTATTGGGTGTAAAGGGCGTGTAGGCGGGAAAGCAAGTCAGATGTGAAAACTATGGGCTCAACCCATAGCCTGCATTTGAAACTGTTTTTCTTGAGTGCTGGAGAGGCAATCGGAATTCCGTGTGTAGCGGTGAAATGCGTAGATATACGGAGGAACACCAGTGGCGAAGGCGGATTGCTGGACAGTAACTGACGCTGAGGCGCGAAAGCGTGGGGAGCAAACAGG	gb|KM043767.1| Bacterium P1D11 16S ribosomal RNA gene, partial sequence	0.99	Otu343	0.000160318	0	0.000184311	0	0	0.000447307	8.34794e-05	0	0	0	0	0	0	0	0	0	0	0	0	0	0	0	0	0	0	0	0	0	0	0	0	0.000547388	0.000426913	0	0	0	0	0	0	0	0
unclassified(100)	unclassified(100)	unclassified(100)	unclassified(100)	unclassified(100)	TACAGAGAGGGCGAGCGTTATTCACATTGATTAGGCGTAAAGGGTGCGTAGGTGGTGCAGTGGAATTTCTTGTGAAAGTTCAAATCAAAGTTTGAAAGTGCATTTAATAAACATAGCGCTTGAGTTTTTATAAGGTTATTAGAATTGCTATAGTAGAGGTAAAATTCCGCGATAATAGTAGGAATTCCAGTGGTGAAGACGTTTAACTAGGAAAAACTGACATTGAGGCACGAAGGTTTGGGTATCGAACAGG	gb|EU203323.1| Clostridiales bacterium W060 16S ribosomal RNA gene, partial	0.7	Otu344	0	0	0	0	0	0	0	0	0	0	0	0	0	0	0	0	0	0	0	0	0	0	0	0	0.00303871	0	0	0	0	0	0	0	0	0	0	0	0	0	0	0	0
Firmicutes(100)	unclassified(100)	unclassified(100)	unclassified(100)	unclassified(100)	TACATAGGGAGCGAGCGTTATCCGGATTTATTGGGTGTAAAGGGTGCGTAGACGGGAATACAAGTTGGTTGTGAAAGCCCTCGGCTTAACTGAGGAACTGCAACCAAAACTATATTTCTTGAGTATCGGAGAGGAAAGTGGAATTCCTAGTGTAGCGGTGAAATGCGTAGATATTAGGAGGAACACCAGTGGCGAAGGCGACTTTCTGGACGAAAACTGACGTTGAGGCACGAAAGTGTGGGGAGCAAACAGG	gb|HM099644.1| Clostridiales bacterium oral taxon F32 strain VO026 16S ribosomal	0.94	Otu345	0	0	0	0	0	0	0	0	0	0	0	0	0	0	0	0	0	0	0	0	0	0	0	0	0	0	0	0	0	0	0	0	0	0	0	0	0	0	0	0	0
Firmicutes(100)	Erysipelotrichia(100)	Erysipelotrichales(100)	Erysipelotrichaceae(100)	unclassified(100)	TACGTAGGTGGCGAGCGTTATCCGGAATCATTGGGCGTAAAGAGGGAGCAGGCGGCAGCAAGGGTCTGCGGTGAAAGACCGAAGCTAAACTTCGGTAAGCCGTGGAAACCGGGCAGCTAGAGAGCATCAGAGGATCGCGGAATTCCATGTGTAGCGGTGAAATGCGTAGATATATGGAGGAACACCAGTGGCGAAGGCGGCGATCTGGGGTGCAACTGACGCTCAGTCCCGAAAGCGTGGGGAGCAAATAGG	gb|KC523278.1| Clostridium sp. AUH-JLC39 16S ribosomal RNA gene, partial sequence	0.96	Otu346	0.000224445	0	0	0	0	0	4.17397e-05	0	0	0	0	0	0	0	0	0	0	0	0	0	0	0	0	0	0	0	0	0	0	0	0	0.000130331	2.84608e-05	0	0	0	0	0	0	0	0
Bacteroidetes(100)	Flavobacteria(100)	Flavobacteriales(100)	Flavobacteriaceae(100)	Chryseobacterium(100)	TACGGAGGGTGCAAGCGTTATCCGGATTTATTGGGTTTAAAGGGTCCGTAGGCGGACTCGTAAGTCAGTGGTGAAATCTCATAGCTTAACTATGAAACTGCCATTGATACTGCGGGTCTTGAGTAAAGTAGAAGTGGCTGGAATAAGTAGTGTAGCGGTGAAATGCATAGATATTACTTAGAACACCAATTGCGAAGGCAGGTCACTATGTTTTAACTGACGCTGATGGACGAAAGCGTGGGGAGCGAACAGG	gb|KF295296.1| Chryseobacterium sp. Y4_361_2 16S ribosomal RNA gene, partial	1	Otu347	0	0	0	0	0	0	0	0	0	0	0	0	0	0	0	0	0	0	0	0	0	0	0	0	0	0	0	0	0	0	0	0	0	0	0	0	0	0	0	0	0
Bacteroidetes(100)	Bacteroidia(100)	Bacteroidales(100)	Porphyromonadaceae(100)	Odoribacter(100)	TACGGAGGATGCGAGCGTTATCCGGATTTATTGGGTTTAAAGGGTGCGTAGGCGGTATTTTAAGTTAGTGGTAAAACGTCGGGGCTTCACCTTGATTGGCCATTAAAACTGGAGTACTAGAGTACAGACGAGGTAGGCGGAATAAGTTAAGTAGCGGTGAAATGCTTAGATATAACTTAGAACCCCGATAGCGAAGGCAGCTTACCAGACTGTTACTGACGCTGAAGCACGAGAGCGTGGGTAGCGAACAGG	gb|EU728709.1| Bacteroides splanchnicus 16S ribosomal RNA gene, partial sequence	0.91	Otu348	0.000448891	0.000543872	0.00232232	0	0	0.001163	0.00133567	0	0	0	0	0	0	0	0	0	0	0	0	0	0	0	0	0	0	0	0	4.27186e-05	0	0	0	0.00093838	0.000256148	0	0	0	0	0	0	0	0.000100771
Firmicutes(100)	Bacilli(100)	Lactobacillales(100)	Lactobacillaceae(100)	Lactobacillus(100)	TACGTAGGTGGCAAGCGTTGTCCGGATTTATTGGGCGTAAAGCGAGTGCAGGCGGCTCGATAAGTCTGATGTGAAAGCCTTCGGCTCAACCGGAGAATTGCATCAGAAACTGTCGAGCTTGAGTACAGAAGAGGAGAGTGGAACTCCATGTGTAGCGGTGAAATGCGTAGATATATGGAAGAACACCGGTGGCGAAGGCGGCTCTCTGGTCTGTTACTGACGCTGAGGCTCGAAAGCGTGGGGAGCGAACAGG	gb|AY283275.1| Lactobacillus iners clone FX81-4 16S ribosomal RNA gene, partial	0.99	Otu349	0	0	0	0	0	0	0	0	0	0	0	0	0	0	0	0	0	0.00295442	0	0	0	0	0	0	0	0	0	0	0	0	0	0	0	0	0	0	0	0	0	0	0
Bacteroidetes(100)	unclassified(100)	unclassified(100)	unclassified(100)	unclassified(100)	TACGGAGGGTGCAAGCGTTGTCCGGATTCATTGGGTTTAAAGGGTGCGTAGGCGGTACGCTAAGTCAGTGGTGAAATCCTGGGGCTCAACCCCTGAATTGCCATAGATACTGGCGTGCTTGAGTTCGACCGAGGCGGTTGGAATGCGTGGTGTAGCGGTGAAATGCTTAGATATCACGCGGAACACCGATTGCGAAGGCAGATCGCTAGGTCGCGACTGACGCTGAGGCACGAAAGTGCGGGGATCAAACAGG	gb|KF660586.1| Pontibacter sp. 9-2 16S ribosomal RNA gene, partial sequence	0.87	Otu350	0	0.00293691	0	0	0	0	0	0	0	0	0	0	0	0	0	0	0	0	0	0	0	0	0	0	0	0	0	0	0	0	0	0	0	0	0	0	0	0	0	0	0
Firmicutes(100)	Bacilli(100)	Lactobacillales(100)	Streptococcaceae(100)	Lactococcus(100)	TACGTAGGTCCCGAGCGTTGTCCGGATTTATTGGGCGTAAAGCGAGCGCAGGTGGTTTAATAAGTCTGATGTAAAAGGCAGTGGCTCAACCATTGTGTGCATTGGAAACTGTTAGACTTGAGTGCAGTAGAGGAGAGTGGAATTCCATGTGTAGCGGTGAAATGCGTAGATATATGGAGGAACACCGGTGGCGAAAGCGGCTCTCTGGACTGTAACTGACACTGAGGCTCGAAAGCGTGGGTAGCAAACAGG	gb|JN226415.1| Lactococcus piscium strain MARL41 16S ribosomal RNA gene, partial	1	Otu351	0	0	0	0	0	0	0	0	0	0	0.000137931	0	6.35526e-05	4.29221e-05	0	0	0	0	0	0	0	0	0	0	0	0	0	0	0	0	2.95247e-05	2.60661e-05	0	0	0	0	0	0	0	9.36242e-05	0
Proteobacteria(100)	Gammaproteobacteria(100)	Pseudomonadales(100)	Moraxellaceae(100)	Acinetobacter(100)	TACAGAGGGTGCAAGCGTTAATCGGATTTACTGGGCGTAAAGCGCGCGTAGGCGGCTAATTAAGTCAAATGTGAAATCCCCGAGCTTAACTTGGGAATTGCATTCGATACTGGTTAGCTAGAGTGTGGGAGAGGATGGTAGAATTCCAGGTGTAGCGGTGAAATGCGTAGAGATCTGGAGGAATACCGATGGCGAAGGCAGCCATCTGGCCTAACACTGACGCTGAGGTGCGAAAGCATGGGGAGCAAACAGG	gb|KP170504.1| Acinetobacter calcoaceticus strain 3S1 16S ribosomal RNA gene,	1	Otu352	0	0	3.68623e-05	0	0	0	0	0	0	7.46993e-05	0	0	0	0.000515066	0	0	0	0	0	0	0	0	0	0	0	0	0	0	0	4.81626e-05	0	0	0	0	0	0	0	0	0	0	5.03854e-05
Bacteroidetes(100)	Bacteroidia(100)	Bacteroidales(100)	Porphyromonadaceae(100)	unclassified(100)	TACGGAGGATGCGAGCGTTATCCGGATTTATTGGGTTTAAAGGGTGCGCAGGCGGAGGCACAAGTCAGCGGTAAAATCGCGGGGCTCAACCCCGCTCCGCCGTTGAAACTGTGTCCCTTGAGTGCGCGAAGGGTAGGCGGAATGCGTGGTGTAGCGGTGAAATGCATAGATATCACGCAGAACTCCGATCGCGAAGGCAGCCTACCGGCGCGCTACTGACGCTCATGCACGAAAGCGTGGGTATCGAACAGG	gb|AY239469.1| Gram-negative bacterium cL10-2b-4 16S ribosomal RNA gene, complete	0.9	Otu353	0.000480954	0.000435098	0.000405485	0	0	0.00156558	0.00225394	0	0	0	0	0	0	0	0	0	0	0	0	0	0	0	0	0	0	0	0	0	0	0	0	0.000364925	0.000540756	0	0	0	0	0	0	0	0
Firmicutes(100)	Clostridia(100)	Clostridiales(100)	unclassified(100)	unclassified(100)	TACGTAGGGGGCGAGCGTTATCCGGAATGATTGGGTGTAAAGGGTGAGTAGGCGGCTAGCCAAGTCATATGTTAAAGGCTGTAGCTTAACTGCAGTAAGGCATAAGAAACTGGATAGCTAGAGTGCAGGAGAGGTAAGCGGAATTTCTAGTGTAGCGGTGAAATGCGTAGATATTAGGAAGAACACCAGTGGCGAAGGCGGCTTACTGGACTGTAACAGACGCTGAGGCACGAAAGCGTGGGGAGCGAACAGG	gb|JN801139.1| Clostridiales bacterium APG2 16S ribosomal RNA gene, partial	0.89	Otu354	3.20636e-05	0.000435098	7.37246e-05	2.89931e-05	0.000396015	8.94614e-05	8.34794e-05	0	0	0	0	0	0	0	0	0	0	0	0	0	0	0	0	0	0	0	0	0	0	0	0	0	0	0	0	0	0	0	0	0	0
Bacteroidetes(100)	Bacteroidia(100)	Bacteroidales(100)	Porphyromonadaceae(100)	Odoribacter(100)	TACGGAGGATGCGAGCGTTATCCGGATTTATTGGGTTTAAAGGGTGCGTAGGCGGTATTTTAAGTTAGTGGTAAAATGTCGGGGCTTCACCTTGATTGGCCATTAAAACTGGAGTACTAGAGTACAGACGAGGTAGGCGGAATAAGTTAAGTAGCGGTGAAATGCTTAGATATAACTTAGAACCCCGATAGCGAAGGCAGCTTACCAGACTGTTACTGACGCTGAAGCACGAGAGCGTGGGTAGCGAACAGG	gb|EU728709.1| Bacteroides splanchnicus 16S ribosomal RNA gene, partial sequence	0.92	Otu355	0.000480954	0.000507614	0.00169566	0	0	0.00102881	0.00166959	0	0	0	0	0	0	0	0	0	0	0	0	0	0	0	0	0	0	0	0	4.27186e-05	0	0	0	0.000703785	0.000142304	0	0	0	0	0	0	0	0
Firmicutes(100)	Clostridia(100)	Clostridiales(100)	Lachnospiraceae(100)	unclassified(100)	TACGTAGGGGGCAAGCGTTATCCGGAATTACTGGGTGTAAAGGGAGCGTAGACGGTTAAGTAAGTCTGGAGTGAAAGGCCGGGGCCCAACCCCGGGACTGCTCTGGAAACTATTCAACTTGAGTGCAGGAGAGGTAAGCGGAATTCCTAGTGTAGCGGTGAAATGCGTAGATATTAGGAGGAACACCAGTGGCGAAGGCGGCTTACTGGACTGTAACTGACGTTGAGGCTCGAAAGCGTGGGGAGCAAACAGG	dbj|AB702928.1| Clostridiales bacterium CIEAF 020 gene for 16S rRNA, partial	0.96	Otu356	0.000993972	0.000290065	0.000147449	0	0	0.000313115	0.000876534	0	0	0	0	0	0	0	0	0	0	0	0	0	0	0	0	0	0	0	0	0	0	0	0	0.0029194	0.000739982	0	0	0	0	0	0	0	0
Proteobacteria(100)	Alphaproteobacteria(100)	Rhodobacterales(100)	Rhodobacteraceae(100)	Rhodobacter(100)	TACGGAGGGGGCTAGCGTTGTTCGGAATTACTGGGCGTAAAGCGCACGTAGGCGGACTGGAAAGTCAGGGGTGAAATCCCGGGGCTCAACCCCGGAACTGCCTTTGAAACTCCCAGTCTTGAGGTCGAGAGAGGTGAGTGGAATTCCGAGTGTAGAGGTGAAATTCGTAGATATTCGGAGGAACACCAGTGGCGAAGGCGGCTCACTGGCTCGATACTGACGCTGAGGTGCGAAAGCGTGGGGAGCAAACAGG	gb|KJ776419.1| Rhodobacter blasticus strain DBNRh22 16S ribosomal RNA gene,	1	Otu357	0	3.62582e-05	0	0	0	0	0	0	0	0	0	0	0	0.00291871	0	0	0	0	0	0	0	0	0	0	0	0	0	0	0	0	0	0	0	0	0	0	0	0	0	0	0
Bacteroidetes(100)	Bacteroidia(100)	Bacteroidales(100)	Porphyromonadaceae(100)	unclassified(100)	TACGGAGGATGCGAGCGTTATCCGGATTTATTGGGTTTAAAGGGGTGCGTAGGCGGGGAGCCAAGTCAGCGGTAAAATCGTGGGGCTCAACCCCATCCCGCCGTTGAAACTGGTTTTCTTGAGTGGATGAGAAGTATGCGGAATGCGTGGTGTAGCGGTGAAATGCATAGATATCACGCAGAACTCCGATTGCGAAGGCAGCATACCGGCATCCAACTGACGCTGAAGCACGAAGGCGTGGGTATCAAACAGG	gb|AY239469.1| Gram-negative bacterium cL10-2b-4 16S ribosomal RNA gene, complete	0.89	Otu358	9.61908e-05	7.25163e-05	3.68623e-05	0	0	4.47307e-05	4.17397e-05	0	0	0	0	0	0	0	0	0	0	0	0	0	0	0	0	0	0	0	0	0	0	0	0	0	0	0	0	0	0	0	0	0	0
Firmicutes(100)	Clostridia(100)	Clostridiales(100)	Ruminococcaceae(100)	Subdoligranulum(100)	AACGTAGGGTGCAAGCGTTGTCCGGAATTACTGGGTGTAAAGGGAGCGCAGGCGGAATGACAAGTTGGGAGTGAAATCTATGGGCTCAACCCATAAATTGCTTTCAAAACTGCCATTCTTGAGTGGTGTAGAGGTAGGCGGAATTCCCGGTGTAGCGGTGGAATGCGTAGATATCGGGAGGAACACCAGTGGCGAAGGCGGCCTACTGGGCACTAACTGACGCTGAGGCTCGAAAGTATGGGTAGCAAACAGG	gb|KM098110.1| Ruminococcaceae bacterium 668 16S ribosomal RNA gene, partial	0.98	Otu359	0	0	0	0	0	8.94614e-05	0	0	0	0	0	0	0	0	0	0	0	0	0	0	0	0	0	0	0	0	0	0	0	0	0	0	0	0	0	0	0	0	0	0	0
Bacteroidetes(100)	Bacteroidia(100)	Bacteroidales(100)	Rikenellaceae(100)	Rikenella(100)	TACGGAGGATTCGAGCGTTATCCGGATTTATTGGGTTTAAAGGGTGCGTAGGCGGTTAGGTAAGTTAGAGGTGAAAGGTCAGGGCTTAACCCTGGGACTGCCTCTGATACTGTCTGACTGGAGAATAGATGCAGCAGGCGGAATGAGTAGTGTAGCGGTGAAATGCTTAGATATTACTCAGAACACCGATTGCGAAGGCAGCTTGCTAATCTATGTCTGACGCTGATGCACGAAAGCGTGGGTAGCGAACAGG	dbj|AB971798.1| Rikenella microfusus gene for 16S ribosomal RNA, partial sequence,	0.94	Otu360	6.41272e-05	3.62582e-05	0.00117959	0	0	4.47307e-05	0.000125219	0	0	0	0	0	0	0	0	0	0	0	0	0	0	0	0	0	0	0	0	0	0	0	0	0.00286727	0	0	0	0	0	0	0	0	0
Firmicutes(100)	Bacilli(100)	Bacillales(100)	Paenibacillaceae_1(100)	unclassified(100)	TACGTAGGGGGCAAGCGTTGTCCGGAATTATTGGGCGTAAAGCGCGCGCAGGCGGTTGTTTAAGTCTGGTGTTTAAACCATGGGCTCAACTCATGGTCGCACTGGAAACTGGGCAACTTGAGTGCAGAAGAGGAGAGTGGAATTCCACGTGTAGCGGTGAAATGCGTAGATATGTGGAGGAACACCAGTGGCGAAGGCGACTCTCTGGGCTGTAACTGACGCTGAGGCGCGAAAGCGTGGGGAGCAAACAGG	gb|KJ469905.1| Paenibacillus sp. CNM1-02 16S ribosomal RNA gene, partial sequence	1	Otu361	0	0	0	0	0	0	0	0	0	0	0	0	0	0	0	0	0	0	0	0	0	0	0	0	0	0	0	0	0	0	0	0	0	0	0	0.00286001	3.25235e-05	0	0	0	0
unclassified(100)	unclassified(100)	unclassified(100)	unclassified(100)	unclassified(100)	TACGTAGGTGGCAAGCGTTATCCGGAATTACTGGGTGTAAAGGGTGTGTAGGCGGGGCTGCAAGTCAGATGTGAAAATTATGGGCTCAACCCATAACCTGCGTCTGAAACTGTAGCTCTTGAGAGTGGGAGAGGTAAACGGAATTCCCGGTGTAGCGGTGAAATGCGTAGATATCGGGAGGAACACCAGTGGCGAAGGCGGTTTACTGGACCACAACTGACGCTGAGACACGAAAGCGTGGGGAGCAAACAGG	gb|GU128175.1| Clostridium sp. AUH-JLC235 16S ribosomal RNA gene, partial sequence	0.9	Otu362	0.000769527	0.00101523	0	0	0	0	0.00166959	0	0	0	0	0	0	0	0	0	0	0	0	0	0	0	0	0	0	0	0	0	0	0	0	5.21322e-05	0.000199226	0	0	0	0	0	0	0	0
Proteobacteria(100)	Betaproteobacteria(100)	Burkholderiales(100)	unclassified(100)	unclassified(100)	TACGTAGGGTGCAAGCGTTAATCGGAATTACTGGGCGTAAAGCGTGCGCAGGCGGTTTTGTAAGACAGAGGTGAAATCCCCGGGCTTAACCTGGGAACTGCCTTTGTGACTGCAAAGCTTGAGTGCGGCAGAGGGGGATGGAATTCCGCGTGTAGCAGTGAAATGCGTAGATATGCGGAGGAACACCGATGGCGAAGGCAATCCCCTGGGCCTGCACTGACGCTCATGCACGAAAGCGTGGGGAGCAAACAGG	dbj|AB529673.1| Bacterium YO-19 gene for 16S ribosomal RNA, partial sequence	0.99	Otu363	0	0	0	0	0	0	0	0	0	0	0	0	0	0	0	0.000235693	0	0	0	0	0	0	0	0	0	0	0	0	0	0	0	0	0	0	0	0	0	0	0	0	0
Proteobacteria(100)	Alphaproteobacteria(100)	Caulobacterales(100)	Caulobacteraceae(100)	unclassified(100)	TACGAAGGGGGCTAGCGTTGCTCGGAATTACTGGGCGTAAAGGGCGCGTAGGCGGACATTTAAGTCGGGGGTGAAATCCCAGGGCTCAACCCTGGAACTGCCTTCGATACTGGATGTCTTGAGTGCGGGAGAGGTGTGTGGAACTCCGAGTGTAGAGGTGAAATTCGTAGATATTCGGAAGAACACCAGTGGCGAAGGCGACACACTGGCCCGTTACTGACGCTGAGGCGCGAAAGCGTGGGGAGCAAACAGG	emb|LN651199.1| Brevundimonas sp. FDRGB2b partial 16S rRNA gene, strain FDRGB2b,	1	Otu364	0	0	3.68623e-05	0	0	0	0	0	0	0	0	0	0	0	0	0	7.0497e-05	0	0	0	0	0	0	0	0	0	0	0	0	0	0	0	0	0	0	0	0	0	0	0	0
Proteobacteria(100)	Deltaproteobacteria(100)	Desulfovibrionales(100)	Desulfovibrionaceae(100)	unclassified(100)	TACGGAGGGTGCGAGCGTTAATCGGAATCACTGGGCGTAAAGCGCGCGTAGGCGGCTTTTCAAGTCAGGGGTGAAATCCCACGGCCCAACCGTGGAACTGCCTTTGAAACTGTAGAGCTTGAGTGTCGGAGAGGGTGGCGGAATTCCAGGTGTAGGAGTGAAATCCGTAGATATCTGGAGGAACACCGGTGGCGAAGGCGGCCACCTGGACGACAACTGACGCTGAGGTGCGAAAGCGTGGGTAGCAAACAGG	gb|JX006745.1| Bacterium NLAE-zl-H542 16S ribosomal RNA gene, partial sequence	0.94	Otu365	3.20636e-05	0.000906454	0.000294898	0.000347917	0.000731105	4.47307e-05	0.000125219	0	0	0	0	0	0	0	0	0	0	0	0	0	0	0	0	0	0	0	0	0	0	0	0	0.000104264	0	0	0	0	0.000325235	0.00015155	0	0	0
Proteobacteria(100)	Betaproteobacteria(100)	Burkholderiales(100)	Comamonadaceae(100)	unclassified(100)	TACGTAGGGTGCGAGCGTTAATCGGAATTACTGGGCGTAAAGCGTGCGCAGGCGGTTATATAAGACAGATGTGAAATCCCCGGGCTCAACCTGGGAACTGCATTTGTGACTGTATAGCTAGAGTGCGGCAGAGGGGGATGGAATTCCGCGTGTAGCAGTGAAATGCGTAGATATGCGGAGGAACACCGATGGCGAAGGCAATCCCCTGGGCCTGCACTGACGCTCATGCACGAAAGCGTGGGGAGCAAACAGG	gb|HQ663200.1| Beta proteobacterium SCGC AAA027-M23 16S small subunit ribosomal	1	Otu366	0	0	0	0	0.000152314	0.0027733	0.000250438	0	0.000240067	7.46993e-05	0	0	0	0	0	0	0	0	0	0.000157175	0.000145335	0.000381643	0	0	0	0	0	0	0	2.40813e-05	0	0	0	0	0	0	3.25235e-05	0.000113662	0	0	0
Bacteroidetes(100)	Bacteroidia(100)	Bacteroidales(100)	Porphyromonadaceae(100)	unclassified(100)	TACGGAGGATGCGAGCGTTATCCGGATTTATTGGGTTTAAAGGGTGCGCAGGCGGCGTGTCAAGTCAGCGGTAAAATGTCGGGGCTCAACCCCGGCCGGCCGTTGAAACTGGCGTGCTCGAGTTGGAGAGAAGTATGCGGAATTCGTGGTGTAGCGGTGAAATGCATAGATATCACGAAGAACCCCGATTGCGAAGGCAGCATACCGGCTCCACACTGACGCTGAGGCACGAAAGCGTGGGTATCGAACAGG	gb|AY239469.1| Gram-negative bacterium cL10-2b-4 16S ribosomal RNA gene, complete	0.92	Otu367	0.000288573	0.000145033	0.000847832	0	0	0.000313115	0.00192003	0	0	0	0	0	0	0	0	0	0	0	0	0	0	0	0	0	0	0	0.000140502	0	0	0	0	0.00140757	0.000284608	0	6.0855e-05	0	0	0	0	0	5.03854e-05
Bacteroidetes(100)	Bacteroidia(100)	Bacteroidales(100)	Rikenellaceae(100)	Alistipes(100)	TACGGAGGATTCAAGCGTTATCCGGATTTATTGGGTTTAAAGGGTGCGTAGGCGGTTGGATAAGTTAGAGGTGAAATACCGGGGCTCAACTCCGGAACTGCCTCTGATACTGTTCGGCTAGAGTGTAGTTGCGGTAGGCGGAATGTATGGTGTAGCGGTGAAATGCTTAGAGATCATACAGAACACCGATTGCGAAGGCAGCTTACCAAACTATTACTGACGTTGAGGCACGAAAGCGTGGGTAGCAAACAGG	ref|NR_102944.1| Alistipes finegoldii strain DSM 17242 16S ribosomal RNA gene,	0.96	Otu368	0	0.000543872	0.00276467	0	0	0.000223654	0.000125219	0	0	0	0	0	0	0	0	0	0	0	0	0	0	0	0	0	0	0	0	0	0	0	0	0	8.53825e-05	0	0	0	0	0	0	0	0
Bacteroidetes(100)	Bacteroidia(100)	Bacteroidales(100)	Porphyromonadaceae(100)	Paludibacter(100)	TACGGAGGATCCAAGCGTTATCCGGATTTATTGGGTTTAAAGGGTGCGTAGGCGGAAGATTAAGTCAGTGGTGAAAGTTTGCGGCTCAACCGTAAAATTGCCATTGAAACTGATTTTCTTGAGTGTAAATGAGGTAGGCGGAATGTGTTGTGTAGCGGTGAAATGCTTAGATATAACACAGAACACCAATTGCGAAGGCAGCTTACTGGGATACAACTGACGCTGAGGCACGAAAGCGTGGGGATCAAACAGG	dbj|AB910740.1| Paludibacter propionicigenes gene for 16S ribosomal RNA, partial	0.97	Otu369	0	0	0	0	0	0	0	0	0	0	0	0	0	0	0	0	0	0	0	0	0	0	0	0	0	0	0	0	0	0	0	0	0	0	0	0	0	0	0	0	0
Bacteroidetes(100)	Bacteroidia(100)	Bacteroidales(100)	Prevotellaceae(100)	Prevotella(100)	TACGGAAGGTCCGGGCGTTATCCGGATTTATTGGGTTTAAAGGGAGCGTAGGCTGTCTATTAAGCGTGTTGTGAAATTTACCGGCTCAACCGGTGGCTTGCAGCGCGAACTGGTCGACTTGAGTATGCAGGAAGTAGGCGGAATTCATGGTGTAGCGGTGAAATGCTTAGATATCATGACGAACTCCGATTGCGCAGGCAGCTTACTGTAGCATAACTGACGCTGATGCTCGAAAGTGCGGGTATCAAACAGG	gb|KF007179.1| Prevotella timonensis strain S9 Pr-14 16S ribosomal RNA gene,	1	Otu370	0	0	0	0	0	0	0	0	0	0	0	0	0	0	0	0	0	0	0	0	0	0	0	0	0	0.000125507	0	0.00273399	0	0	0	0	0	0	0	0	0	0	0	0	0
Bacteroidetes(100)	Bacteroidia(100)	Bacteroidales(100)	Rikenellaceae(100)	Alistipes(100)	TACGGAGGATTCAAGCGTTATCCGGATTTATTGGGTTTAAAGGGTGCGTAGGCGGTTTGATAAGTTAGAGGTGAAATACCGGTGCTTAACACCGGAACTGCCTCTAATACTGTTGAGCTAGAGAGTAGTTGCGGTAGGCGGAATGTATGGTGTAGCGGTGAAATGCTTAGAGATCATACAGAACACCGATTGCGAAGGCAGCTTACCAAACTATATCTGACGTTGAGGCACGAAAGCGTGGGGAGCAAACAGG	gb|KF809885.1| Alistipes sp. CC-5826-wt-bac 16S ribosomal RNA gene, partial	1	Otu371	0.000256509	0.000435098	0	0	0	0	0	0	0	0	0	0	0	0	0	0	0	0	0	0	0	0	0	0	0	0	0	0	0	0	0	0.000417058	0.00034153	0	0.000334703	0	0	0	0	0	0
Firmicutes(100)	Clostridia(100)	Clostridiales(100)	Lachnospiraceae(100)	unclassified(100)	TACGTAGGGGGCAAGCGTTATCCGGATTTACTGGGTGTAAAGGGAGCGTAGACGGCAGTGCAAGTCCGGAGTGAAAGCCCGGGGCTCAACCCTGGGACTGCTCTGGAAACTGTAAAGCTGGAGTGCGGGAGGGGCAGGCGGAATTCCTGGTGTAGCGGTGAAATGCGTAGATATCAGGAGGAACACCGGCGGCGAAGGCGGCCTGCTGGACCGTAACTGACGTTGAGGCTCGAAAGCGTGGGGAGCAAACAGG	dbj|AB702929.1| Clostridiales bacterium CIEAF 015 gene for 16S rRNA, partial	0.98	Otu372	0	0	0	0	0	8.94614e-05	0.000542616	0	0	0	0	0	0	0	0	0	0	0	0	0	0	0	0	0	0	0	0	0	0	0	0	0.000130331	8.53825e-05	0	0	0	0	0	0	0	5.03854e-05
Firmicutes(100)	Clostridia(100)	Clostridiales(100)	Lachnospiraceae(100)	unclassified(100)	TACGTAGGGGGCAAGCGTTATCCGGATTTACTGGGTGTAAAGGGAGCGTAGGCGGCGATGCAAGTCAGAAGTGAAAGCCCGGGGCTCAACTCCGGGACTGCTTTTGAAACTGTGTTGCTAGATTGCAGGAGAGGTAAGTGGAATTCCTAGTGTAGCGGTGAAATGCGTAGATATTAGGAGGAACACCAGTGGCGAAGGCGGCTTACTGGACTGTAAATGACGCTGAGGCTCGAAAGCGTGGGGAGCAAACAGG	gb|KJ722504.1| Clostridium amygdalinum strain 48AGP6-ana3-2 16S ribosomal RNA	0.97	Otu373	0.000192382	0.000253807	3.68623e-05	0	0	4.47307e-05	0.000166959	0	0	0	0	0	0	0	0	0	0	0	0	0	0	0	0	0	0	0	0	0	0	0	0	0.000104264	0.000512295	0	0	0	0	0	0	0	0
Bacteroidetes(100)	Sphingobacteria(100)	Sphingobacteriales(100)	unclassified(100)	unclassified(100)	GACGAAGGATCCAAGCGTTGTCCGGATTTACTGGGTTTAAAGGGTGCGTAGGCGGAAAATTAAGTCAGTGGTGAAAGCCCGCAGCTCAACTGTGGAACTGCCATTGAAACTGGTTTTCTTGAATATAGCTGAGGCAGATGGAATATAACATGTAGCGGTGAAATGCTTAGATATGTTATAGAACACCGATTGCGAAGGCAGTCTGCTAAACTATTATTGACGCTGAGGCACGAAAGCGTGGGGAGCGAACAGG	gb|HQ663373.1| Bacteroidetes bacterium SCGC AAA041-P17 16S small subunit ribosomal	0.94	Otu374	0	0	0	0	0.00033509	0.00161031	0.000459137	0	8.00224e-05	0	0	0	0	0	0	0	7.0497e-05	0	0.000431806	0	0.000532894	0.000143116	0	0	0	0	0	0	0	7.22439e-05	0	0	0	0	0	0	6.5047e-05	0	0	9.36242e-05	0.000100771
Bacteroidetes(100)	Bacteroidia(100)	Bacteroidales(100)	Porphyromonadaceae(100)	unclassified(100)	TACGGAGGATGCGAGCGTTATCCGGATTTATTGGGTTTAAAGGGTGCGTAGGCGGACAGTCAAGTCAGCGGTAAAAATGCGGTGCTCAACGCCGTACAGCCGTTGAAACTGGCAGTCTTGAGTGGGCGAGAAGTATGCGGAATGCGTGGTGTAGCGGTGAAATGCATAGATATCACGCAGAACTCCGATTGCGAAGGCAGCATACCGGCGCCCTACTGACGCTGAGGCACGAAAGCGTGGGTATCGAACAGG	gb|AY239469.1| Gram-negative bacterium cL10-2b-4 16S ribosomal RNA gene, complete	0.94	Otu375	0.000833654	0.000362582	0.000847832	0	0	0.000134192	0.000667835	0	0	0	0	0	0	0	0	0	0	0	0	0	0	0	0	0	0	0	0	0	2.80694e-05	0	0	0.000729851	0.00267532	0	0	0	0	0	0	0	0
Bacteroidetes(100)	Bacteroidia(100)	Bacteroidales(100)	Bacteroidaceae(100)	Bacteroides(100)	TACGGAGGATCCGAGCGTTATCCGGATTTATTGGGTTTAAAGGGAGCGTAGGTGGATTGTTAAGTCAGTTGTGAAAGTTTGCGGCTCAACCGTAAAATTGCAGTTGAAACTGGCAGTCTTGAGTACAGTAGAGGTGGGCGGAATTCGTGGTGTAGCGGTGAAATGCTTAGATATCACGAAGAACTCCGATTGCGAAGGCAGCCCACTGGACTGCAACTGACACTGATGCTCGAAAGTGTGGGTATCAAACAGG	dbj|AB021165.1| Bacteroides acidofaciens DNA for 16S rRNA, strain A43	0.99	Otu376	0	0	0	0.000405903	0.000396015	0	0	0	0.000120034	0	0	0	0.000635526	0.000386299	0	0	0.000211491	0.00267304	6.16865e-05	0.000104783	0	0	0.000275088	0.000480584	0.000198177	0.000125507	0	8.54372e-05	0.000645596	0.000698358	0.000560968	0	0	0.000494446	0.00024342	0.000147423	0.000878134	0.000454649	0.000303797	4.68121e-05	0
Firmicutes(100)	Clostridia(100)	Clostridiales(100)	Lachnospiraceae(100)	unclassified(100)	TACGTAGGGGGCAAGCGTTATCCGGATTTACTGGGTGTAAAGGGAGCGTAGACGGCAGGGCAAGTCTGAAGTGAAAGCCCGGGGCCCAACCCCGGGACTGCTTTGGAAACTGTCCGGCTGGAGTGCAGGAGGGGTGGGCGGAATTCCTAGTGTAGCGGTGAAATGCGTAGATATTAGGAGGAACACCGGCGGCGAAGGCGGCCCACTGGACTGTAACTGACGTTGAGGCTCGAAAGCGTGGGGAGCAAACAGG	gb|JX006319.1| Bacterium NLAE-zl-H75 16S ribosomal RNA gene, partial sequence	0.95	Otu377	0	0	0	0	0	0	0	0	0	0	0	0	0	0	0	0	0	0	0	0	0	0	0	0	0	0	0	0	0	0	0	0.000860181	0.00264686	0	0	0	0	0	0	0	0
Proteobacteria(100)	Betaproteobacteria(100)	Burkholderiales(100)	Burkholderiaceae(100)	Polynucleobacter(100)	TACGTAGGGTGCGAGCGTTAATCGGAATTACTGGGCGTAAAGCGTGCGCAGGCGGTTATACAAGACAGGCGTGAAATCCCCGGGCTTAACCTGGGAATGGCGTCTGTGACTGTATAGCTAGAGTGTGTCAGAGGGGGGTGGAATTCCACGTGTAGCAGTGAAATGCGTAGATATGTGGAGGAACACCAATGGCGAAGGCAGCCCCCTGGGATAACACTGACGCTCATGCACGAAAGCGTGGGGAGCAAACAGG	ref|NR_125545.1| Polynucleobacter acidiphobus strain MWH-PoolGreenA3 16S ribosomal	1	Otu378	0	0	0	0	0.000152314	0.00263911	0.000500877	5.24934e-05	0.000560157	0	0	0	0	0	0	0	0	0	0.000555179	0	0.000339114	0.000381643	0	0	0	0	0	0	0	7.22439e-05	0	0	0	0	0	0	0.000195141	0.000416761	0	0	0.000100771
Bacteroidetes(100)	Bacteroidia(100)	Bacteroidales(100)	unclassified(100)	unclassified(100)	TACGGAGGATGCGAGCGTTATCCGGATTTATTGGGTTTAAAGGGTGCGCAGGCGGGAGATCAAGTCAGCGGTAAAATGTCGGGGCTCAACCCCGGCCGGCCGTTGAAACTGGTTTTCTAGAGTTGGAGAGAAGTATGCGGAATTCGTGGTGTAGCGGTGAAATGCATAGATATCACGAAGAACTCCGATTGCGAAGGCAGCATACCGGCTCCATACTGACGCTGAGGCACGAAAGCGTGGGGATCGAACAGG	gb|AY239469.1| Gram-negative bacterium cL10-2b-4 16S ribosomal RNA gene, complete	0.91	Otu379	0.00134667	0.00039884	0.00110587	0	0	0.000402576	0.00125219	0	0	0	0	0	0	0	0	0	0	0	0	0	0	0	0	0	0	0	0	0	0	0	0	0.000312793	0.000910747	0	0	0	0	0	0	0	0
Proteobacteria(100)	Alphaproteobacteria(100)	Caulobacterales(100)	Caulobacteraceae(100)	Brevundimonas(100)	TACGAAGGGGGCTAGCGTTGCTCGGAATTACTGGGCGTAAAGGGAGCGTAGGCGGACATTTAAGTCAGGGGTGAAATCCCGGGGCTCAACCTCGGAACTGCCCTTGATACTGGATGTCTTGAGTGTGAGAGAGGTATGTGGAACTCCGAGTGTAGAGGTGAAATTCGTAGATATTCGGAAGAACACCAGTGGCGAAGGCGACATACTGGCTCATTACTGACGCTGAGGCTCGAAAGCGTGGGGAGCAAACAGG	emb|AJ227795.1| Brevundimonas sp. DNA for 16S ribosomal RNA, strain FWC14	1	Otu380	0	0	0	0	0	0	0	0	0	0	0	0	0	0.00261825	0	0	0	0	0	0	0	0	0	0	0	0	0	4.27186e-05	0	0	0	0	0	0	0	8.84538e-05	0	0	0	0	0
Firmicutes(100)	unclassified(100)	unclassified(100)	unclassified(100)	unclassified(100)	TACGTAGGAGGCAAGCGTTATCCGGAATGACTGGGCGTAAAGGGTGCGTAGGTGGTTTGACAAGTTAGTAGCGCAACTCCGGAGCTCAACTTCGGAACTACTACTAAAACTGTTGGACTTGAGTGCAGGAGGGGCAATCGGAATTCCTAGTGTAGCGGTGGAATGCGTAGATATTAGGAGGAACACCAGTGGCGAAGGCGGATTGCTAGACTGTAACTGACACTGAGGCACGAAAGCGTGGGGAGCAAACAGG	gb|JX629260.1| Anaerostipes sp. 992a 16S ribosomal RNA gene, partial sequence	0.89	Otu381	0	0	7.37246e-05	0	0	4.47307e-05	8.34794e-05	0	0	0	0	0	0	0.00261825	0	0	0	0	0	0	0	0	0	0	0	0	0	0	0	0	0	7.81983e-05	0	0	0	0	0	0	0	0	0
Proteobacteria(100)	Alphaproteobacteria(100)	Sphingomonadales(100)	Sphingomonadaceae(100)	unclassified(100)	TACGGAGGGAGCTAGCGTTGTTCGGAATTACTGGGCGTAAAGCGCACGTAGGCGGCTATTCAAGTCAGAGGTGAAAGCCCGGGGCTCAACCCCGGAACTGCCTTTGAAACTAGATAGCTTGAATCTTGGAGAGGCGAGTGGAATTCCGAGTGTAGAGGTGAAATTCGTAGATATTCGGAAGAACACCAGTGGCGAAGGCGACTCGCTGGACAAGTATTGACGCTGAGGTGCGAAAGCGTGGGGAGCAAACAGG	gb|KJ528316.1| Blastomonas sp. PE4-5 16S ribosomal RNA gene, partial sequence	1	Otu382	0	0	0	0	0	0	0	0	0	0	0	0	0	0	0	0	0	0	0	0	0	0	0	0	0	0	0	0	0	0	0	0	0	0	0	0	0	0	0	0	0
Firmicutes(100)	Clostridia(100)	Clostridiales(100)	Ruminococcaceae(100)	unclassified(100)	TACGTAGGTGGCAAGCGTTATCCGGATTTATTGGGTGTAAAGGGCGTGTAGGCGGGATAGCAAGTCAGATGTGAAAACTATGGGCTCAACCCATAGCCTGCATTTGAAACTGTTATTCTTGAGTGCTGGAGAGGCAATCGGAATTCCGTGTGTAGCGGTGAAATGCGTAGATATACGGAGGAACACCAGTGGCGAAGGCGGATTGCTGGACAGTAACTGACGCTGAGGCGCGAAAGCGTGGGGAGCAAACAGG	gb|KM043767.1| Bacterium P1D11 16S ribosomal RNA gene, partial sequence	0.98	Otu383	0	0.000145033	0	0	0	0.000268384	0	0	0	0	0	0	0	0	0	0	0	0	0	0	0	0	0	0	0	0	0	0	0	0	0	0.000104264	0.000170765	0	0	0	0	0	0	0	0
Actinobacteria(100)	Actinobacteria(100)	Actinomycetales(100)	unclassified(100)	unclassified(100)	TACGTAGGGTGCGAGCGTTGTCCGGAATTACTGGGCGTAAAGAGCTCGTAGGCGGTTTGTCACGTCGTCTGTGAAATCCTAGGGCTTAACCCTGGACGTGCAGGCGATACGGGCTGACTTGAGTACTACAGGGGAGACTGGAATTTCTGGTGTAGCGGTGGAATGCACAGATATCAGGAAGAACACCGATGGCGAAGGCAGGTCTCTGGGTAGTAACTGACGCTGAGGAGCGAAAGCATGGGTAGCGAACAGG	gb|KM401816.1| Corynebacterineae bacterium X1698 16S ribosomal RNA gene, partial	1	Otu384	0	0	0	0	3.04627e-05	0	0	0	0	0	0	0	0	0	0	0	0.000281988	0	0	0.000209567	0	0	0	0	0.000264236	0	0	4.27186e-05	0	0	0	0	0	0	0	0	0	7.57748e-05	0	0	5.03854e-05
Actinobacteria(100)	Actinobacteria(100)	Coriobacteriales(100)	Coriobacteriaceae(100)	Enterorhabdus(100)	TACGTAGGGGGCGAGCGTTATCCGGATTCATTGGGCGTAAAGCGCGCGTAGGCGGCCGCCTAAGCGGAACCTCTAACCCCGGGGCTCAACCTCGGGCCGGGTTCCGGACTGGGCGGCTCGAGTGCGGTAGAGGAGAGCGGAATTCCCGGTGTAGCGGTGGAATGCGCAGATATCGGGAAGAACACCGATGGCGAAGGCAGCTCTCTGGGCCGTCACTGACGCTGAGGCGCGAAAGCTGGGGGAGCGAACAGG	gb|KC206034.1| Enterorhabdus mucosicola strain S11 16S ribosomal RNA gene, partial	1	Otu385	0	0	7.37246e-05	0	0	8.94614e-05	4.17397e-05	0	0	0	0	4.66592e-05	0	0	0	0	0	0	0	0	9.68898e-05	0	0	0.000288351	0	0	0	0	0	0	0	0.000104264	0	0	0	2.94846e-05	0	0	0	0	5.03854e-05
Firmicutes(100)	Bacilli(100)	Lactobacillales(100)	Streptococcaceae(100)	Streptococcus(100)	TACGTAGGTCCCGAGCGTTGTCCGGATTTATTGGGCGTAAAGCGAGCGCAGGCGGTTTGATAAGTCTGAAGTTAAAGGCTGTGGCTCAACCATAGTTCGCTTTGGAAACTGTCAAACTTGAGTGCAGAAGGGGAAAGTGGAATTCCATGTGTAGCGGTGAAATGCGTAGATATATGGAGGAACACCGGTGGCGAAAGCGGCTCTCTGGTCTGTAACTGACGCTGAGGCTCGAAAGCGTGGGGAGCGAACAGG	gb|KF928788.1| Streptococcus salivarius strain GD32 16S ribosomal RNA gene,	0.99	Otu386	0	0	0	0	0	0	0	0	0	0	0	0	0	0	0	0	0	0	0	0	0	0	0	0	0	0	0	0	0	0	0	0	0	0	0	0	0	0	0	0	0
Proteobacteria(100)	Gammaproteobacteria(100)	Pseudomonadales(100)	Moraxellaceae(100)	Acinetobacter(100)	TACAGAGGGTGCGAGCGTTAATCGGATTTACTGGGCGTAAAGCGTGCGTAGGCGGCTTTTTAAGTCGGATGTGAAATCCCTGAGCTTAACTTAGGAATTGCATTCGATACTGGGAAGCTAGAGTATGGGAGAGGATGGTAGAATTCCAGGTGTAGCGGTGAAATGCGTAGAGATCTGGAGGAATACCGATGGCGAAGGCAGCCATCTGGCCTAATACTGACGCTGAGGTACGAAAGCATGGGGAGCAAACAGG	gb|KM007065.1| Acinetobacter johnsonii strain G4 16S ribosomal RNA gene, partial	1	Otu387	0	0	0	0	0	0	8.34794e-05	0	0	0	0	0	0	0	0	0	0	0	0	0	0	0	0	0	0	0	0	0	0	0.000144488	0	0	0	0	0	0	0	0	0	0	0
Firmicutes(100)	Clostridia(100)	Clostridiales(100)	unclassified(100)	unclassified(100)	TACGTAGGGGGCAAGCGTTATCCGGATTTACTGGGTGTAAAGGGAGCGTAGGCGGCAAGGTAAGCCAGAAGTGAAAGCCCGCGGCTCAACTGCGGGACTGCTTTTGGAACTATCTAGCTAGATTGCAGGAGAGGTAAGTGGAATTCCTAGTGTAGCGGTGAAATGCGTAGATATTAGGAGGAACACCAGTGGCGAAGGCGGCTTACTGGACTGTAAATGACGCTGAGGCTCGAAAGCGTGGGGAGCAAACAGG	gb|JQ608303.1| Bacterium NLAE-zl-C613 16S ribosomal RNA gene, partial sequence	0.96	Otu388	0	0.000290065	0	0	0	4.47307e-05	4.17397e-05	0	0	0	0	0	0	0	0	0	0	0	0	0	0	0	0	0	0	0	0	0	0	0	0	0.000417058	0	0	0	0	0	0	0	0	0
Fusobacteria(100)	Fusobacteria(100)	Fusobacteriales(100)	Leptotrichiaceae(100)	Sneathia(100)	TACGTATGTCGCGAGCGTTATCCGGAATTATTGGGCTTAAAGGGCATCTAGGCGGTTAAACAAGTTGAAGGTGAAAACCTGTGGCTCAACCATAGGCTTGCCTACAAAACTGTATAACTAGAGTACTGGAAAGGTGGGTGGAACTACACGAGTAGAGGTGAAATTCGTAGATATGTGTAGGAATGCCGATGATGAAGATAACTCACTGGACAGCAACTGACGCTGAAGTGCGAAAGCTAGGGGAGCAAACAGG	ref|NR_118342.1| Sneathia sanguinegens strain CCUG 41628 16S ribosomal RNA gene,	1	Otu389	0	0	0	0	0	0	0	0	0	0	0	0	0	0	0	0	0	0.00253236	0	0	0	0	0	0	0	0	0	0	0	0	0	0	0	0	0	0	0	0	0	0	0
Bacteroidetes(100)	unclassified(100)	unclassified(100)	unclassified(100)	unclassified(100)	GACGAAGGATGCAAGCGTTATCCGGATTCATTGGGTTTAAAGGGTGCGTAGGCGGACCTGTAAGTCAGTGGTGAAATCTCTTTGCTTAACAAAGAAACTGCCATTGATACTGCAAGTCTAGAGTATAGATGACGTTGGCGGAATATGACATGTAGTGGTGAAATACTTAGATATGTCATAGAACACCGATTGCGAAGGCAGCTAACGAAACTATAACTGACGCTGAGGCACGAAAGTGCGGGGATCAAACAGG	gb|AF233293.1|AF233293 Tuber borchii symbiont b-1BO 16S ribosomal RNA gene, partial	0.93	Otu390	0	0	0	0	0.000243702	0	0.000125219	0	0	0	0	0	0	0	0	0	0	0	0	0	0.000532894	0	0	0	0	0	0	0	0	0	0	0	0	0	0	0	0	0	0	0	0
unclassified(100)	unclassified(100)	unclassified(100)	unclassified(100)	unclassified(100)	TACAGAGAGTGCAAACGTTGTTCGGAATTACTGGGCTTAAAGCGCGCGTAGGCTGCATCGTAAGTGTCTGGTGAAATCCCACGGCTCACCCGTGGAACTGCCCGGCATACTGCGATGCTAGAGTGTGGTAGGGGAGAGCGGAACTCCTGGTGGAGCGGTGAAATGCGTAGATATCAGGAGGAACACCGGTGGCGAAGGCGGCTCTCTGGTCCACAACTGACGCTGAGGTGCGAAAGCTAGGGGAGCAAACGGG	gb|HQ675572.1| Planctomycetes bacterium SCGC AAA240-E07 small subunit ribosomal	0.91	Otu391	0	0	0.00250664	0	0	0	0	0	0	0	0	0	0	0	0	0	0	0	0	0	0	0	0	0	0	0	0	0	0	0	0	0	0	0	0	0	0	0	0	0	0
Firmicutes(100)	Clostridia(100)	Clostridiales(100)	Lachnospiraceae(100)	unclassified(100)	TACGTAGGGGGCAAGCGTTATCCGGATTTACTGGGTGTAAAGGGAGCGTAGACGGTGCGCCAAGTCTGGAGTGAAATGCCGCAGCTTAACTGCGGAACTGCTTTGGAAACTGGCGAACTGGAGTGCGGGAGGGGTAAGCGGAATTCCTAGTGTAGCGGTGAAATGCGTAGATATTAGGAGGAACACCGGTGGCGAAGGCGGCTTACTGGACCGTAACTGACGTTGAGGCTCGAAAGCGTGGGGAGCAAACAGG	dbj|AB700361.1| Lachnospiraceae bacterium 539 gene for 16S ribosomal RNA, partial	0.99	Otu392	0.000545081	0.000108774	0.000110587	0	0	0	0	0	0	0	0	0	0	0	0	0	0	0	0	0	0	0	0	0	0	0	0	0	0	0	0	0.00250235	8.53825e-05	0	0	0	0	0	0	0	0
Firmicutes(100)	Clostridia(100)	Clostridiales(100)	Lachnospiraceae(100)	unclassified(100)	TACGTAGGGGGCAAGCGTTATCCGGAATCACTGGGTGTAAAGGGAGCGTAGACGGCTGTGCAAGCCTGAAGTGAAAGGCGGGGGCCCAACCCCCGGACTGCTTTGGGAACTGTACGGCTGGAGTGCAGGAGAGGTAAGTGGAATTCCTAGTGTAGCGGTGAAATGCGTAGATATTAGGAGGAACACCAGTGGCGAAGGCGGCTTACTGGACTGTAACTGACGTTGAGGCTCGAAAGCGTGGGGAGCAAACAGG	gb|JQ608061.1| Bacterium NLAE-zl-C350 16S ribosomal RNA gene, partial sequence	0.95	Otu393	6.41272e-05	0.000181291	0.000405485	0	0	0.000178923	4.17397e-05	0	0	0	0	0	0	0	0	0	0	0	0	0	0	0	0	0	0	0	0	8.54372e-05	0	0	0	0.000703785	0.000170765	0	0	0	0	0	0	0	0
Firmicutes(100)	Bacilli(100)	Lactobacillales(100)	Lactobacillaceae(100)	Lactobacillus(100)	TACGTAGGTGGCAAGCGTTATCCGGATTTATTGGGCGTAAAGCGAGCGCAGGCGGTTGCTTAGGTCTGATGTGAAAGCCTTCGGCTTAACCGAAGAAGTGCATCGGAAACCGGGCAACTTGAGTGCAGAAGAGGACAGTGGAACTCCATGTGTAGCGGTGGAATGCGTAGATATATGGAAGAACACCAGTGGCGAAGGCGGCTGTCTGGTCTGCAACTGACGCTGAGGCTCGAAAGCATGGGTAGCGAACAGG	gb|KC561124.1| Lactobacillus reuteri strain OR5 16S ribosomal RNA gene, partial	1	Otu394	0	0	0	0	0	0	0	0	0	0	0	0	0	0	0	0	0	0	0	0	0	0	0	0	0	0	0	0	0	0	0	0	0	0	0	0.000324331	9.75705e-05	0	0	0.000187248	0
Verrucomicrobia(100)	Verrucomicrobiae(100)	Verrucomicrobiales(100)	Verrucomicrobiaceae(100)	Akkermansia(100)	TACAGAGGTCTCAAGCGTTGTTCGGAATCACTGGGCGTAAAGCGTGCGTAGGCTGTTTCGTAAGTCGTGTGTGAAAGGCGCGGGCTCAACCCGCGGACGGCACATGATATTGCGAGACTAGAGTAATGGAGGGGGAACCGGAATTCTCGGTGTAGCAGTGAAATGCGTAGATATCGAGAGGAACACTCGTGGCGAAGGCGGGTTCCTGGACATTAACTGACGCTGAGGCACGAAGGCCAGGGGAGCGAAAGGG	ref|NR_074436.1| Akkermansia muciniphila strain ATCC BAA-835 16S ribosomal RNA	0.99	Otu395	0.000577145	0.000471356	0	0.0024934	0.00161452	0	0	0	0	0	0	0	0	0	0	0	0	0	0	0	0	0	0	0	0	0	0	0	0	0	0	0	0	0	0	0	0	0	0	0	0
Bacteroidetes(100)	Bacteroidia(100)	Bacteroidales(100)	Bacteroidaceae(100)	Bacteroides(100)	TACGGAGGATCCGAGCGTTATCCGGATTTATTGGGTTTAAAGGGAGCGTAGGCGGAAGCTTAAGTCAGTTGTGAAAGTTTGCGGCTCAACCGTAAAATTGCAGTTGATACTGGGTTTCTTGAGTGCAGTAGAGGTAGGCGGAATTCGTGGTGTAGCGGTGAAATGCTTAGATATCACGAAGAACTCCGATTGCGAAGGCAGCTTACTGGACTGTAACTGACGCTGATGCTCGAAAGTGTGGGTATCAAACAGT	ref|NR_113207.1| Bacteroides stercorirosoris strain JCM 17103 16S ribosomal RNA	1	Otu396	0	0	0	0	0	0	0	0	0	0	0	0	0.000158881	0.00248948	0	0	7.0497e-05	0	0	5.23917e-05	0	0.000286232	0.000110035	0	0.00059453	0.000878551	0.000796178	0	2.80694e-05	4.81626e-05	5.90493e-05	0	0	0.00105482	0.00146052	2.94846e-05	0	0	0	4.68121e-05	0
Firmicutes(100)	Clostridia(100)	Clostridiales(100)	unclassified(100)	unclassified(100)	TACGTAGGGGGCAAGCGTTATCCGGATTTACTGGGTGTAAAGGGAGCGTAGGCGGTTCAGCAAGTCAGAAGTGAAAGCCCGGGGCTCAACTCCGGGACTGCTTTTGAAACTGTTGAACTAGATTGCAGGAGAGGTAAGTGGAATTCCTAGTGTAGCGGTGAAATGCGTAGATATTAGGAGGAACACCAGTGGCGAAGGCGGCTTACTGGACTGTAAATGACGCTGAGGCTCGAAAGCGTGGGGAGCAAACAGG	gb|KJ194923.1| Clostridium xylanolyticum strain ai15 16S ribosomal RNA gene,	0.96	Otu397	0.000160318	0.001124	0.000405485	0	0	4.47307e-05	0.000250438	0	0	0	0	0	0	0	0	0	0	0	0	0	0	0	0	0	0	0	0	0	0	0	0	0.000443124	0.000626138	0	0	0	0	0	0	0	0
Bacteroidetes(100)	unclassified(100)	unclassified(100)	unclassified(100)	unclassified(100)	TACGGAGGATGCGAGCGTTATCCGGATTTATTGGGTTTAAAGGGTGCGCAGGCGGGCAGTTAAGTCAGCGGTAAAAGCCCGGGGCTCAACCCCGGCGAGCCGTTGAAACTGGTTGTCTTGAGTTGGAGAGAAGTATGCGGAATGCGCGGTGTAGCGGTGAAATGCATAGATATCGCGCAGAACTCCGATTGCGAAGGCAGCATACCGGCTCCATACTGACGCTGAGGCACGAAAGTGCGGGGATCGAACAGG	gb|AY239461.1| Gram-negative bacterium cTPY-13 16S ribosomal RNA gene, complete	0.92	Otu398	0	0	0.00180625	0	0	0.000313115	0.000125219	0	0	0	0	0	0	0	0	0	0	0	0	0	0	0	0	0	0	0	0	0	2.80694e-05	0	0	0.000495256	0.0014515	0	0	0	0	0	0	0	0
Firmicutes(100)	Clostridia(100)	Clostridiales(100)	Lachnospiraceae(100)	unclassified(100)	TACGTAGGGGGCAAGCGTTATCCGGATTTACTGGGTGTAAAGGGAGCGTAGACGGTTGTATAAGTCTGGAGTGAAAGCCCGGGGCCCAACCCCGGGACTGCTTTGGAAACTGTGTAACTTGAGTACAGGAGGGGCAGGCGGAATTCCTGGTGTAGCGGTGAAATGCGTAGATATCAGGAGGAACACCGGCGGCGAAGGCGGCCTGCTGGACTGAAACTGACGTTGAGGCTCGAAAGCGTGGGGAGCAAACAGG	dbj|AB702929.1| Clostridiales bacterium CIEAF 015 gene for 16S rRNA, partial	0.94	Otu399	0.000128254	0.000326323	0	0	0	0	0	0	0	0	0	0	0	0	0	0	0	0	0	0	0	0	0	0	0	0	0	0	0	0	0	7.81983e-05	0	0	0	0	0	0	0	0	0
Proteobacteria(100)	Alphaproteobacteria(100)	Rhodospirillales(100)	Acetobacteraceae(100)	unclassified(100)	TACGAAGGGGGCTAGCGTTGCTCGGAATGACTGGGCGTAAAGGGCGCGTAGGCGGCCTTGTAAGTCGGGCGTGAAATTCCTGGGCTCAACCTGGGGACTGCGTTCGAGACTGTGAGGCTTGAGGACGGAAGAGGCTCGTGGAATTCCCAGTGTAGAGGTGAAATTCGTAGATATTGGGAAGAACACCGGTGGCGAAGGCGGCGAGCTGGTCCGTATCTGACGCTGAGGCGCGACAGCGTGGGGAGCAAACAGG	gb|EF636062.1| Rhizobiales bacterium TP81 16S ribosomal RNA gene, partial sequence	0.95	Otu400	0.00243683	0	0	0	0	0	0	0	0	0	0	0	0	0	0	0	0	0	0	0	0	0	0	0	0	0	0	0	0	0	0	0	0	0	0	0	0	0	0	0	0
Firmicutes(100)	Clostridia(100)	Clostridiales(100)	Ruminococcaceae(100)	unclassified(100)	TACGTAGGGAGCGAGCGTTGTCCGGAATTACTGGGTGTAAAGGGAGCGTAGGCGGGCGAGAAAGTTGAATGTTAAATCTACCGGCTTAACTGGTAGCTGCGTTCAAAACTTCTTGTCTTGAGTGAAGTAGAGGCAGGCGGAATTCCTAGTGTAGCGGTGAAATGCGTAGATATTAGGAGGAACACCAGTGGCGAAGGCGGCCTGCTGGGCTTTAACTGACGCTGAGGCTCGAAAGCGTGGGGAGCAAACAGG	gb|DQ789125.1| Anaerotruncus sp. G3 16S ribosomal RNA gene, partial sequence	0.99	Otu401	0	0.000217549	0.00110587	0	0	0.000178923	0	0	0	0	0	0	0	0	0	0	0	0	0	0	0	0	0	0	0	0	0	0	0	0	0	0.000312793	0.000113843	0	0	5.89692e-05	0	0	0	0	0
Firmicutes(100)	Clostridia(100)	Clostridiales(100)	Lachnospiraceae(100)	unclassified(100)	TACGTAGGGGGCAAGCGTTATCCGGATTTACTGGGTGTAAAGGGAGCGTAGACGGAGGAGCAAGTCTGATGTGAAAATCCGGGGCCCAACCCCGGAACTGCATTGGAAACTGTTTATCTAGAGTGTCGGAGAGGCAAGTGGAATTCCTAGTGTAGCGGTGAAATGCGTAGATATTAGGAGGAACACCAGTGGCGAAGGCGGCTTGCTGGACGATGACTGACGTTGAGGCTCGAAAGCGTGGGGAGCAAACAGG	gb|AF157053.1|AF157053 Clostridium sp. ASF502 16S ribosomal RNA gene, partial sequence	0.97	Otu402	0	0	0.000110587	0	0	0	8.34794e-05	0	0	0	0	0	0	0	0	0	0	0	0	0	0	0	0	0	0	0	0	0	0	0	0	0	0.00122382	0	0	0	0	0	0	0	5.03854e-05
Firmicutes(100)	Clostridia(100)	Clostridiales(100)	Lachnospiraceae(100)	unclassified(100)	TACGTAGGGGGCAAGCGTTATCCGGATTTACTGGGTGTAAAGGGGGCGCAGACGGCAATGCAAGCCAGGAGTGAAAGCCCGGGGCCCAACCCCGGGACTGCTCTTGGAACTGCATGGCTGGAGTACAGGAGGGGCAGGCGGAATTCCTAGTGTAGCGGTGAAATGCGTAGATATTAGGAGGAACACCGGTGGCGAAGGCGGCCTGCTGGACTGTGACTGACGTTGAGGCCCGAAGGCGTGGGGAGCAAACAGG	dbj|AB700369.1| Lachnospiraceae bacterium 615 gene for 16S ribosomal RNA, partial	1	Otu403	0.000160318	7.25163e-05	0.000737246	0	0	0.000447307	0.000500877	0	0	0	0	0	0	0	0	0	0	0	0	0	0	0	0	0	0	0	0	0	0	0	0	7.81983e-05	0.000170765	0	0	0	0	0	0	0	0
Firmicutes(100)	Clostridia(100)	Clostridiales(100)	unclassified(100)	unclassified(100)	TACATAGGGGGCAAGCGTTATCCGGAATTATTGGGTGTAAAGGGTGCGTAGACGGGAAATTAAGTTAGTTGTGAAATCCCCAGGCTCAACTTGGGAATTGCAACTAAAACTGGTTTTCTTGAGTACTGGAGAGGAAAGTGGAATTCCTAGTGTAGCGGTGAAATGCGTAGATATTAGGAGGAACACCAGTGGCGAAGGCGACTTTCTGGACAGAAACTGACGTTGAGGCACGAAAGTGTGGGGAGCAAACAGG	gb|HM099644.1| Clostridiales bacterium oral taxon F32 strain VO026 16S ribosomal	0.94	Otu404	0	0	0	0	0	0	0.00179481	0	0	0	0	0	0	0	0	0	0	0	0	0	0	0	0	0	0	0	0	0	0	0	0	0	0	0	0	0	0	0	0	0	0
Proteobacteria(100)	unclassified(100)	unclassified(100)	unclassified(100)	unclassified(100)	TACAGAGGGTGCAAACGTTGCTCGGAATTATTGGGCGTAAAGCGCGCGTAGGCGGTTCGGTAAGTCGACTGTGAAAGCCCTTGGCTCAACCAAGGAAGTGCAGTTGATACTGCCGAACTCGAGTGCCGAAGAGGATGGCGGAATGCCCAGTGTAGAGGTGAAATTCGTAGATATTGGGTAGAACACCGGTGGCGAAGGCGGCCATCTGGGAGGTCACTGACGCTGAGGCGCGAAAGCGTGGGTAGCAAACAGG	gb|HQ675304.1| Delta proteobacterium SCGC AAA300-I02 small subunit ribosomal	0.89	Otu405	0	0	0	0	0	0	0	0	0	0	0	0	3.17763e-05	0	0	0	0	0	0	0	0	0	0	0	0.000726648	0	0	0	0	0	0	0	0	0	0	0	0	0	0	0	0
Firmicutes(100)	Clostridia(100)	Clostridiales(100)	Lachnospiraceae(100)	unclassified(100)	TACGTAGGGGGCAAGCGTTATCCGGATTTACTGGGTGTAAAGGGAGCGTAGGTGGCAGGGCAAGTCAGATGTGAAAACCCGGGGCTCAACTCCGGGATTGCATTTGAAACTGTCCGGCTGGAGTGCAGGAGAGGTAAGTGGAATTCCTAGTGTAGCGGTGAAATGCATAGATATTAGGAGGAACACCAGTGGCGAAGGCGGCTTACTGGACTGTAACTGACACTGAGGCTCGAAAGCGTGGGGAGCAAACAGG	dbj|AB298768.2| Clostridiaceae bacterium FH052 gene for 16S rRNA, partial sequence	0.97	Otu406	0	0	0	0	0	0	0	0	0	0	0	0	0	0	0	0	0	0	0	0	0	0	0	0	0	0	0	0	0	0	0	0	0	0	0	0	0	0	0	0	0
Actinobacteria(100)	Actinobacteria(100)	Actinomycetales(100)	unclassified(100)	unclassified(100)	TACATAGGGTGCAAGCGTTGTCCGGAATTATTGGGCGTAAAGAGCTCGTAGGTCGTTTGACACGTCGGATGTGAAAATCTGAGGCTTAACCTCAGACCTGCATTCGATACGGTCAAACTAGAGTGTGGTAGGGGAGACTGGAATTCCTGGTGTAGCGGTGGAATGCGCAGATATCAGGAGGAACACCAATGGCGAAGGCAGGTCTCTGGGCCATTACTGACACTGAGGAGCGAAAGCGCGGGGAGCGAACAGG	gb|JF488157.1| Actinobacterium SCGC AAA208-N15 16S ribosomal RNA gene, partial	0.96	Otu407	0	0	0	0	0	0	0	0	4.00112e-05	0	0	0	0	0	0	0	0	0	0.000925298	0.000157175	0	0	0	0	0	0	0	0	0	0	0	0	0	0	0	0	0	0	0.000101266	0	0.000100771
Firmicutes(100)	Clostridia(100)	Clostridiales(100)	Lachnospiraceae(100)	unclassified(100)	TACGTAGGGGGCAAGCGTTATCCGGAATTACTGGGTGTAAAGGGAGCGCAGACGGCAGTGCAAGTCTGGAGTGAAAGCCCGTGGCTTAACCACGGGACTGCTCTGGAAACTGTGCAGCTAGAGTGCAGGAGAGGCAGGCGGAATTCCTAGTGTAGCGGTGAAATGCGTAGATATTAGGAGGAACACCGGTGGCGAAGGCGGCCTGCTGGACTGTAACTGACGTTGAGGCTCGAAAGCGTGGGGAGCAAACAGG	gb|DQ789118.1| Lachnospiraceae bacterium A4 16S ribosomal RNA gene, partial	0.94	Otu408	0	0.00239304	0	0	0	0	0	0	0	0	0	0	0	0	0	0	0	0	0	0	0	0	0	0	0	0	0	0	0	0	0	0	0.000626138	0	0	0	0	0	0	0	0
Bacteroidetes(100)	unclassified(100)	unclassified(100)	unclassified(100)	unclassified(100)	TACGTAGGGTGCAAGCGTTGTCCGGATTTACTGGGTTTAAAGGGTGCGTAGGCGGGCAGATAAGTCTGGGATGAAATGGCAGGGCTCAACCTTGTCGCTGTCCTGGATACTGTTTGTCTGGAGTGGGAGTGAGGTAGCTGGAATGAGTGGTGTAGCGGTGAAATGCGTAGAGATCACTCAGAACACCGATTGCGAAGGCAGGCTACTGACTCTTAACTGACGCTGAGGCACGAAAGCGTGGGGATCAAACAGG	gb|HQ341732.1| Bacteroidetes bacterium WD300 16S ribosomal RNA gene, partial	0.91	Otu409	0	0.00239304	0	0	0	0	0	0	0	0	0	0	0	0	0	0	0	0	0	0	0	0	0	0	0	0	0	0	0	0	0	0	0	0	0	0	0	0	0	0	0
Bacteroidetes(100)	Flavobacteria(100)	Flavobacteriales(100)	Flavobacteriaceae(100)	Cloacibacterium(100)	TACGGAGGGTGCAAGCGTTATCCGGATTTATTGGGTTTAAAGGGTCCGTAGGCGGACTTATAAGTCAGTGGTGAAATCCTGTCGCTTAACGATAGAACTGCCATTGATACTGTAAGTCTTGAGTATATTTGAGGTAGCTGGAATAAGTAGTGTAGCGGTGAAATGCATAGATATTACTTAGAACACCAATTGCGAAGGCAGGTTACCAAGATATAACTGACGCTGAGGGACGAAAGCGTGGGTAGCGAACAGG	ref|NR_125655.1| Cloacibacterium haliotis strain WB5 16S ribosomal RNA gene, partial	1	Otu410	0	0	0	0	0	0	0	0	0	0	0	0	0	0	0.000861326	0	0.000352485	0	0	0	0	0	0	0	0	0	0.000421506	0.00239224	0	0	0	0	0	0	0	0	0	0	0	0	0
Bacteroidetes(100)	Bacteroidia(100)	Bacteroidales(100)	Porphyromonadaceae(100)	unclassified(100)	TACGGAGGATGCGAGCGTTATCCGGATTTATTGGGTTTAAAGGGTGCGTAGGCGGAACATTAAGTCAGCGGTAAAATCGAGGGGCTCAACCCCTTTAAGCCGTTGAAACTGGTGATCTTGAGTGGGCGAGAAGTATGCGGAATGCGTGGTGTAGCGGTGAAATGCATAGATATCACGCAGAACTCCGATTGCGAAGGCAGCATACCGGCGCCCGACTGACGCTGAGGCACGAAAGCGTGGGGATCGAACAGG	gb|AY239469.1| Gram-negative bacterium cL10-2b-4 16S ribosomal RNA gene, complete	0.91	Otu411	0.000961908	0.000543872	0.00129018	0	0	0.00129719	0.00237916	0	0	0	0	0	0	0	0	0	0	0	0	0	0	0	0	0	0	0	0	0	0	0	0	0.00114691	0.000967668	0	0	0	0	0	0	0	0
Firmicutes(100)	Clostridia(100)	Clostridiales(100)	Lachnospiraceae(100)	unclassified(100)	TACGTAGGGGGCAAGCGTTATCCGGATTTACTGGGTGTAAAGGGAGCGCAGACGGCAATGCAAGCCTGGAGTGAAAGGCGGGGGCCCAACCCCCGGACTGCTCTGGGAACTGTATAGCTAGAGTGCAGGAGAGGCAAGTGGAATTCCTAGTGTAGCGGTGAAATGCGTAGATATTAGGAGGAACACCAGTGGCGAAGGCGGCTTGCTGGACTGTAACTGACGTTGAGGCTCGAAAGCGTGGGGAGCAAACAGG	emb|Y12289.1| Clostridium sp. 16S rRNA gene	0.95	Otu412	0.000384763	3.62582e-05	3.68623e-05	0	0	0	0	0	0	0	0	0	0	0	0	0	0	0	0	0	0	0	0	0	0	0	0	0	0	0	0	0.000677719	5.69217e-05	0	0	0	0	0	0	0	0
Proteobacteria(100)	Gammaproteobacteria(100)	Enterobacteriales(100)	Enterobacteriaceae(100)	unclassified(100)	TACGGAGGGTGCAAGCGTTAATCGGAATTACTGGGCGTAAAGCGCACGCAGGCGGTTTGTTAAGTCAGATGTGAAATCCCCGGGCTCAACCTGGGAACTGCATTCGAAACTGGCAGGCTGGAGTCTTGTAGAGGGGGGTAGAATTCCAGGTGTAGCGGTGAAATGCGTAGAGATCTGGAGGAATACCGGTGGCGAAGGCGGCCCCCTGGACAAAGACTGACGCTCAGGTGCGAAAGCGTGGGGAGCAAACAGG	dbj|AB793773.1| Raoultella sp. JW2 gene for 16S ribosomal RNA, partial sequence	0.99	Otu413	0	0	0	0	0	0	0	0	0	0	0	0	0	0	0	0.000141416	0	0	0.000123373	0	0	0	0	0	0.000198177	0	9.3668e-05	0	0.000392971	0.00139672	0.00082669	0	0	0.00181297	0.000791115	0.00112042	0.000260188	0.000833523	0	0.000421309	0.000151156
Bacteroidetes(100)	Bacteroidia(100)	Bacteroidales(100)	Porphyromonadaceae(100)	unclassified(100)	TACGGAGGATGCGAGCGTTATCCGGATTTATTGGGTTTAAAGGGTGCGCAGGCGGGCTGTTAAGCCGGCGGTAAAAATTCAGGGCTCAACCCTGTCGAGCCGTCGGAACTGGCAGCCTTGAGTGGGCGAGAAGTATGCGGAATGCGTGGTGTAGCGGTGAAATGCATAGATATCACGCAGAACGCCGATTGCGAAGGCAGCATACCGGCGCCCAACTGACGCTGAGGCACGAAAGCGTGGGGATCAAACAGG	gb|AY239469.1| Gram-negative bacterium cL10-2b-4 16S ribosomal RNA gene, complete	0.92	Otu414	9.61908e-05	7.25163e-05	0	0	0	0	0	0	0	0	0	0	0	0	0	0	0	0	0	0	0	0	0	0	0	0	0	4.27186e-05	0	0	0	0.000390992	0.000227687	0	0	0	0	0	0	0	0
Firmicutes(100)	Clostridia(100)	Clostridiales(100)	Lachnospiraceae(100)	unclassified(100)	TACGTAGGGGGCAAGCGTTATCCGGATTTACTGGGTGTAAAGGGAGCGTAGACGGAATTGCAAGTCTGATGTGAAAATCCGGGGCCCAACCCCGGAACTGCATTGGAAACTGTATTTCTAGAGTGTCGGAGAGGCAAGTGGAATTCCTGGTGTAGCGGTGAAATGCGTAGATATCAGGAGGAACACCAGTGGCGAAGGCGGCTTGCTGGACGATGACTGACGTTGAGGCTCGAAAGCGTGGGGAGCAAACAGG	gb|AF157053.1|AF157053 Clostridium sp. ASF502 16S ribosomal RNA gene, partial sequence	0.97	Otu415	0	0	0	2.89931e-05	0	0	4.17397e-05	0	0	0	0	0	0	0	0	0	0	0	0	0	0	0	0	0	0	0	0	0	0	0	0	0.000208529	0.00236225	0	0	0	0	0	0	0	0
Proteobacteria(100)	Gammaproteobacteria(100)	Enterobacteriales(100)	Enterobacteriaceae(100)	unclassified(100)	TACGGAGGGTGCAAGCGTTAATCGGAATTACTGGGCGTAAAGCGCACGCAGGCGGTCTGTCAAGTCGGATGTGAAATCCCCGGGCTCAACCTGGGAACTGCATTCGAAACTGGCAGGCTGGAGTCTTGTAGGGGGGGGTAGAATTCCAGGTGTAGCGGTGAAATGCGTAGAGATCTGGAGGAATACCGGTGGCGAAGGCGGCCCCCTGGACAAAGACTGACGCTCAGGTGCGAAAGCGTGGGGAGCAAACAGG	gb|KM603632.1| Enterobacter cloacae strain Tm-Alk07 16S ribosomal RNA gene,	0.99	Otu416	0	0	0	0.000115972	0	0	0	0.0023622	0.00184052	0	0.0022069	0.00181971	0.000317763	0	7.17772e-05	0.000754219	0.000281988	0.000140687	6.16865e-05	0.000733484	0.000726674	4.77054e-05	0	9.61169e-05	0	0.000460193	0.000421506	0.000256312	5.61388e-05	9.63252e-05	0.000206673	0	8.53825e-05	0.000263704	0.000212993	0.000117938	3.25235e-05	0.00015155	0.000101266	4.68121e-05	0.000302313
Firmicutes(100)	Clostridia(100)	Clostridiales(100)	Lachnospiraceae(100)	unclassified(100)	TACGTAGGGGGCAAGCGTTATCCGGAATTACTGGGTGTAAAGGGAGCGTAGACGGTTAAGTAAGTCTGGAGTGAAAGGCCGGGGCCCAACCCCGGGACTGCTCTGGAAACTATTGAACTTGAGTGCAGGAGAGGTAAGCGGAATTCCTAGTGTAGCGGTGAAATGCGTAGATATTAGGAGGAACACCAGTGGCGAAGGCGGCTTACTGGACTGTAACTGACGTTGAGGCTCGAAAGCGTGGGGAGCAAACAGG	dbj|AB702928.1| Clostridiales bacterium CIEAF 020 gene for 16S rRNA, partial	0.96	Otu417	0.000673336	0.000326323	0.000221174	0	0	0.000760422	0.00104349	0	0	0	0	0	0	0	0	0	0	0	0	0	0	0	0	0	0	0	0	0	0	0	0	0.00229382	0.00153689	0	0	0	0	0	0	0	0
Firmicutes(100)	Clostridia(100)	Clostridiales(100)	Lachnospiraceae(100)	unclassified(100)	TACGTAGGGGGCAAGCGTTATCCGGATTTACTGGGTGTAAAGGGAGCGTAGACGGCGATGCAAGCCAGATGTGAAAGCCCGCGGCTCAACTGCGGTAGTGCATTTGGAACTGTATGGCTGGAGTGCAGGAGAGGCAGGCGGAATTCCTAGTGTAGCGGTGAAATGCGTAGATATTAGGAGGAACACCAGTGGCGAAGGCGGCCTGCTGGACTGTAACTGACGTTGAGGCTCGAAAGCGTGGGGAGCAAACAGG	dbj|AB702933.1| Clostridiales bacterium CIEAF 030 gene for 16S rRNA, partial	0.96	Otu418	3.20636e-05	0.00134155	0.000516072	0	0	0.000402576	0.000375657	0	0	0	0	0	0	0	0	0	0	0	0	0	0	0	0	0	0	0	0	0	0	0	0	0.000390992	0.000426913	0	0	0	0	0	0	0	0
Bacteroidetes(100)	Bacteroidia(100)	Bacteroidales(100)	Bacteroidaceae(100)	Bacteroides(100)	TACGGAGGATCCGAGCGTTATCCGGATTTATTGGGTTTAAAGGGAGCGTAGGCGGAAGCTTAAGTCAGTTGTGAAAGTTTGCGGCTCAACCGTAAAATTGCAGTTGATATTGGGTTTCTTGAGTGCAGTAGAGGTAGGCGGAATTCGTGGTGTAGCGGTGAAATGCTTAGATATCACGAAGAACTCCGATTGCGAAGGCAGCTTACTGGACTGTAACTGACGCTGATGCTCGAAAGTGTGGGTATCAAACAGG	ref|NR_113207.1| Bacteroides stercorirosoris strain JCM 17103 16S ribosomal RNA	0.99	Otu419	0	3.62582e-05	0	0	0	0	0	0	0	0	0	0	3.17763e-05	0.0023178	7.17772e-05	4.71387e-05	0.00105746	0.000140687	0	0.00094305	0.00101734	0.00128805	0.000550176	9.61169e-05	0.00059453	0.00125507	0.000374672	0.000128156	0.00103857	0.00127631	0.00109241	0	0	0.000725187	0.00103454	0.0015332	0	0	0.000455696	0.000468121	5.03854e-05
Proteobacteria(100)	Gammaproteobacteria(100)	Enterobacteriales(100)	Enterobacteriaceae(100)	unclassified(100)	TACGGAGGGTGCAAGCGTTAATCGGAATTACTGGGCGTAAAGCGCACGCAGGCGGTTTGTTAAGTCAGATGTGAAATCCCCGGGCTCAACCTGGGAACTGCATCTGATACTGGCAAGCTTGAGTCTCGTAGGGGGGGGTAGAATTCCAGGTGTAGCGGTGAAATGCGTAGAGATCTGGAGGAATACCGGTGGCGAAGGCGGCCCCCTGGACGAAGACTGACGCTCAGGTGCGAAAGCGTGGGGAGCAAACAGG	gb|CP010344.1| Escherichia coli ECC-1470, complete genome	0.99	Otu420	0	0	0	0	0	0	0	0	0	0	0	0	0	0	0.000717772	4.71387e-05	0	0.000140687	0.000801925	0	0	4.77054e-05	0.000605194	0	6.60589e-05	0.000125507	0.000281004	0.000555342	2.80694e-05	0.000216732	0.000265722	0.000182463	0	0.000197778	9.12825e-05	0.000235877	0.000162617	0.000189437	0.00116456	0.00201292	0.00231773
Bacteroidetes(100)	Bacteroidia(100)	Bacteroidales(100)	Porphyromonadaceae(100)	unclassified(100)	TACGGAGGATGCGAGCGTTATCCGGATTTATTGGGTTTAAAGGGTGCGCAGGCGGGCTGTTAAGCCGGCGGTAAAAATTCAGGGCTCAACCCTGTCGAGCCGTCGGAACTGGCAGTCTTGAGTGGGCGAGAAGTATGCGGAATGCGTGGTGTAGCGGTGAAATGCATAGATATCACGCAGAACGCCGATTGCGAAGGCAGCATACCGGCGCCCGACTGACGCTGAGGCACGAAAGCGTGGGGATCGAACAGG	gb|AY239469.1| Gram-negative bacterium cL10-2b-4 16S ribosomal RNA gene, complete	0.92	Otu421	0.000737463	0.00123278	0.000368623	0	0	0.000536769	0.000751315	0	0	0	0	0	0	0	0	0	0	0	0	0	0	0	0	0	0	0	4.6834e-05	0	0	0	5.90493e-05	0.000182463	0.00193534	0	3.04275e-05	0	0	0	0	0	0
Firmicutes(100)	Negativicutes(100)	Selenomonadales(100)	Veillonellaceae(100)	Veillonella(100)	TACGTAGGTGGCAAGCGTTGTCCGGAATTATTGGGCGTAAAGCGCGCGCAGGCGGATTGGTCAGTCTGTCTTAAAAGTTCGGGGCTTAACCCCGTGATGGGATGGAAACTGCCAATCTAGAGTATCGGAGAGGAAAGTGGAATTCCTAGTGTAGCGGTGAAATGCGTAGATATTAGGAAGAACACCAGTGGCGAAGGCGACTTTCTGGACGAAAACTGACGCTGAGGCGCGAAAGCCAGGGGAGCGAACGGG	gb|KJ082047.1| Veillonella dispar strain DNF00926 16S ribosomal RNA gene, partial	1	Otu422	0	0	0	0	0	0	0	0	0	0	0	0	0	0	0	0	0	0	0	0	0	0	0	0	0	0	0	0	0	0	0	0	0	0	0	0	0	0	0	0	0
Proteobacteria(100)	unclassified(100)	unclassified(100)	unclassified(100)	unclassified(100)	TACGAAGGGGGCTAGCGTTGTTCGGAATTACTGGGCGTAAAGCGCACGTAGGCGGATATTTAAGTCAGGGGTGAAATCCCAGAGCTCAACTCTGGAACTGCCTTTGATACTGGGTATCTTGAGTATGGAAGAGGTAAGTGGAATTCCGAGTGTAGAGGTGAAATTCGTAGATATTCGGAGGAACACCAGTGGCGAAGGCGGCTTACTGGTCCATTACTGACGCTGAGGTGCGAAAGCGTGGGGAGCAAACAGG	dbj|LC015597.1| Agrobacterium tumefaciens gene for 16S ribosomal RNA, partial	1	Otu423	0.00227652	0	0	0	0	0	0	0	0	0	0	0	0	0	0	0	0	0	0	0	0	0	0	0	0	0	0	0	0	0	2.95247e-05	0	2.84608e-05	0	0	0	9.75705e-05	7.57748e-05	0.00227848	0.000187248	0.000453469
Bacteroidetes(100)	Flavobacteria(100)	Flavobacteriales(100)	Cryomorphaceae(100)	Fluviicola(100)	TACGGAGGGTGCAAGCGTTATCCGGAATCATTGGGTTTAAAGGGTCCGCAGGCGGTCTGATAAGTCAGTGGTGAAAGCCTATTGCTCAACAATAGAACTGCCATTGATACTGTTAGACTTGAATTAGGTCGGAGTGGGCGGAATATGACATGTAGCGGTGAAATGCTTAGATATGTCATAGAACACCGATAGCGAAGGCAGCTCACTAGCCCTAAATTGACGCTCATGGACGAAAGCGTGGGGAGCAAACAGG	gb|JX077130.1| Fluviicola taffensis strain MYL-8 16S ribosomal RNA gene, partial	0.95	Otu424	0	0	0	0	0	0.000536769	0	0	0	0	0	0	0	0	0	0	0	0	0	0	9.68898e-05	0	0	0	0	0	0	0	0	0	0	0	0	0	0	0	0	0	0	0	0
Bacteroidetes(100)	Bacteroidia(100)	Bacteroidales(100)	Bacteroidaceae(100)	Bacteroides(100)	TACGGAGGATGCGAGCGTTATCCGGATTTATTGGGTTTAAAGGGAGCGTAGATGGATGTTTAAGTCAGTTGTGAAAGTTTGCGGCTCAACCGTAAAATTGCAGTTGATACTGGATATCTTGAGTGCAGTTGAGGCAGGCGGAATTCGTGGTGTAGCGGTGAAATGCTTAGATATCACGAAGAACTCCGATTGCGAAGGCAGCCTGCTAAGCTGCAACTGACATTGAGGCTCGAAAGTGTGGGTATCAAACAGG	gb|JX519752.1| Bacteroides sp. HGA0128 16S ribosomal RNA gene, partial sequence	0.99	Otu425	0	0	0	0	0	0	4.17397e-05	0	0	0	0	0	0	0	0	0	0	0	0	0	0	0	0	0	0	0	0	0	0	0	0	0	0.000113843	0	0	0	0.000162617	0.000189437	0	0	0
Proteobacteria(100)	Alphaproteobacteria(100)	unclassified(100)	unclassified(100)	unclassified(100)	TACGAAGGGGGCTAGCGTTGCTCGGAATTACTGGGCGTAAAGCGCGTGTAGGCGGATCGTTAAGTCAGAGGTGAAAGCCCGGGGCTCAACCCCGGAACTGCCTTTGATACTGGCGGTCTTGAGCATGACAGAGGCAAGTGGAATTCCGAGTGTAGAGGTGAAATTCGTAGATATTCGGAGGAACACCAGTGGCGAAGGCGACTTGCTGGGTCATTGCTGACGCTGAGACGCGAAAGCGTGGGGAGCAAACAGG	gb|KP195715.1| Brevundimonas sp. COD65 16S ribosomal RNA gene, partial sequence	0.93	Otu426	0	0	0	0	0	0	0	0	0	0	0	0	0	0	0.000143554	0	0	0	0	0	0	0	0	0	0	0	0.00224803	0	0	0	0	0	0	0	0	0	0	0	0	0	0
Proteobacteria(100)	Deltaproteobacteria(100)	Desulfovibrionales(100)	unclassified(100)	unclassified(100)	TACGGAGGGCGCGAGCGTTAATCGGAATTACTGGGCGTAAAGCGCGCGTAGGCTGTTGTGTAAGTTGGGGGTGAAATCCCACGGCTCAACCGTGGAACAGCCCTTGATATTGCGCGACTTGAATCCGGGAGAGGGTGGCGGAATTCCAGGTGTAGGAGTGAAATCCGTAGATATCTGGAGGAACATCAGTGGCGAAGGCGGCCACCTGGACCGGTATTGACGCTGAGGCGCGAAAGCGTGGGGAGCAAACAGG	gb|JX232355.1| Brachyspira sp. NSH-25 16S ribosomal RNA gene, partial sequence	0.96	Otu427	0	0.000362582	3.68623e-05	0	0	0.000134192	0	0	0	0	0	0	0	0	0	0	0	0	0	0	0	0	0	0	0	0	0	0	0	0	0	0.000104264	0	0	0	0	0	0	0	0	0
Bacteroidetes(100)	Bacteroidia(100)	Bacteroidales(100)	Bacteroidaceae(100)	Bacteroides(100)	TACGGAGGATGCGAGCGTTATCCGGATTTATTGGGTTTAAAGGGAGCGTAGGTGGATTGTTAAGTCAGTTGTGAAAGTTTGCGGCTCAACCGTAAAATTGCAGTTGAAACTGGCAGTCTTGAGTACAGTAGAGGTGGGCGGAATTCGTGGTGTAGCGGTGAAATGCTTAGATATCACGAAGAACTCCGATTGCGAAGGCAGCTCACTGGACTGCAACTGACACTGATGCTCGAAAGTGTGGGTATCAAACAGG	dbj|AB021165.1| Bacteroides acidofaciens DNA for 16S rRNA, strain A43	0.99	Otu428	3.20636e-05	0	0	0.00133368	0.0010662	8.94614e-05	8.34794e-05	0	0	0	0	0	0.00025421	4.29221e-05	0	0	0.000140994	0	0	0	0	9.54107e-05	5.50176e-05	0.000192234	6.60589e-05	0.000125507	0	0	0.00162802	0.00113182	0.000620018	5.21322e-05	2.84608e-05	0.00032963	0.00146052	0.00106145	0.000682993	0.000492536	0.000253165	0	0
Firmicutes(100)	Erysipelotrichia(100)	Erysipelotrichales(100)	Erysipelotrichaceae(100)	unclassified(100)	TACGTAGGTGGCGAGCGTTATCCGGAATGATTGGGCGTAAAGGGTGCGCAGGCGGTCCTGCAAGTCTGGAGTGAAACGCATGAGCTCAACTCATGCATGGCTTTGGAAACTGGAGGACTGGAGAGCAGGAGAGGGCGGTGGAACTCCATGTGTAGCGGTAAAATGCGTAGATATATGGAAGAACACCAGTGGCGAAGGCGGCCGCCTGGCCTGTTGCTGACGCTGAGGCACGAAAGCGTGGGGAGCAAATAGG	gb|AY960571.1| Clostridium sp. ID4 16S ribosomal RNA gene, complete sequence	1	Otu429	0.000128254	7.25163e-05	3.68623e-05	2.89931e-05	0	0	0	0	0.000440123	0.000522895	0	0.00149309	3.17763e-05	0	0	4.71387e-05	0	0.000140687	0.000123373	0	0.00019378	4.77054e-05	0	0.00221069	0.000132118	4.18358e-05	9.3668e-05	0.000128156	5.61388e-05	0	0	0.000156397	5.69217e-05	3.2963e-05	0	0	0	0	0	4.68121e-05	0
Bacteroidetes(100)	unclassified(100)	unclassified(100)	unclassified(100)	unclassified(100)	TACGTAGGTGGCAAGCGTTGTCCGGATTTATTGGGTTTAAAGGGTGCGTAGGCGGTCTGTTAAGTCAGTGGTGAAATACGGCAGCTCAACTGTCGAGGTGCCATTGATACTGGCGGACTTGAGTACTGATGAGGTAGGCGGAATGGACGGTGTAGCGGTGAAATGCTTAGATATCGTCCAGAACACCGATAGCGAAGGCAGCTTACTAAGGAGTAACTGACGCTGAGGCACGAAAGTGTGGGGATCAAACAGG	dbj|AB540001.1| Bacteroidetes bacterium N2 gene for 16S rRNA, partial sequence	0.96	Otu430	0	0	0	0	0	0	0	0.00220472	0	0	0.000183908	0	0	0	0	0	0	0	0	0	0	0	0	0	0	0	0	0	0	7.22439e-05	0	0	0	0	0	0	0	0	0.000658228	0	0
Proteobacteria(100)	Gammaproteobacteria(100)	Pseudomonadales(100)	Pseudomonadaceae(100)	Pseudomonas(100)	TACAGAGGGTGCAAGCGTTAATCGGAATTACTGGGCGTAAAGCGCGCGTAGGTGGTTTGTTAAGTTGGATGTGAAATCCCCGGGCTCAACCTGGGAACTGCATTCAAAACTGACTGACTAGAGTATGGTAGAGGGTGGTGGAATTTCCTGTGTAGCGGTGAAATGCGTAGATATAGGAAGGAACACCAGTGGCGAAGGCGACCACCTGGACTAATACTGACACTGAGGTGCGAAAGCGTGGGGAGCAAACAGG	gb|HQ403142.2| Pseudomonas sp. 2-92(2010) 16S ribosomal RNA gene, partial sequence	1	Otu431	0	0	0	0	0	0	0	0	0	0	0	0	0	0	0	0	0	0	0	0	0	0	0	0	0	0	0	0	0	2.40813e-05	0	0	0	0	0	0	0	0	0	0	0
Proteobacteria(100)	Gammaproteobacteria(100)	Pseudomonadales(100)	Pseudomonadaceae(100)	Pseudomonas(100)	TACAGAGGGTGCAAGCGTTAATCGGAATTACTGGGCGTAAAGCGCGCGTAGGTGGTTAGTTAAGTTGGATGTGAAATCCCCGGGCTCAACCTGGGAACTGCATTCAAAACTGACTGACTAGAGTATGGTAGAGGGTGGTGGAATTTCCTGTGTAGCGGTGAAATGCGTAGATATAGGAAGGAACACCAGTGGCGAAGGCGACCACCTGGACTGATACTGACACTGAGGTGCGAAAGCGTGGGGAGCAAACAGG	dbj|LC007966.1| Pseudomonas denitrificans gene for 16S ribosomal RNA, partial	1	Otu432	0	0	0	0	0	0	0	0	0	0	0	0	0	0	0	0	0	0	0	0	0	0	0	0	0	0	0	0	0	0	0	0	0	0	0	0	0	0	0	0	0
Firmicutes(100)	Bacilli(100)	Lactobacillales(100)	Streptococcaceae(100)	Streptococcus(100)	TACGTAGGTCCCGAGCGTTGTCCGGATTTATTGGGCATAAAGCGAGCGCAGGCGGTTTGATAAGTCTGAAGTTAAAGGCTGTGGCTCAACCATAGTTCGCTTTGAAAACTGTCAAACTTGAGTGCAGAAGGGGAGAGTGGAATTCCATGTGTAGCGGTGAAATGCGTAGATATATGGAGGAACACCGGTGGCGAAAGCGGCTCTCTGGTCTGTAACTGACGCTGAGGCTCGAAAGCGTGGGGAGCGAACAGG	gb|GU425981.1| Streptococcus salivarius clone WWC_C4MKM046 16S ribosomal RNA	0.99	Otu433	0	0	0	0	0	0	0	0	0	0	0	0	0	0	0	0	0	0	0	0	0	0	0	0	0	0	0	0	0	0	0	0	0	0	0	0	0	0	0	0	0
Bacteroidetes(100)	Bacteroidia(100)	Bacteroidales(100)	Prevotellaceae(100)	Prevotella(100)	TACGGAAGGTTCGGGCGTTATCCGGATTTATTGGGTTTAAAGGGAGCGTAGGCCGTTTGGTAAGCGTGTTGTGAAATGTAGGAGCTCAACTTCTAGATTGCAGCGCGAACTGTCAGACTTGAGTGCGCACAACGTAGGCGGAATTCATGGTGTAGCGGTGAAATGCTTAGATATCATGAAGAACTCCGATTGCGAAGGCAGCTTACGGGAGCGCAACTGACGCTGAAGCTCGAAGGTGCGGGTATCGAACAGG	gb|JX520237.1| Prevotella sp. HGH0350 16S ribosomal RNA gene, partial sequence	1	Otu434	0	0	0	2.89931e-05	0	0	0	0	0	0	0	0	0	0	0	0	0	0	0	0	0	0	0	0	0	0	0	0.00162331	0	0	0	0	0	0	0	0	0	0	0	0	0
Firmicutes(100)	Erysipelotrichia(100)	Erysipelotrichales(100)	Erysipelotrichaceae(100)	unclassified(100)	TACGTAGGTGGCAAGCGTTATCCGGAATGATTGGGCGTAAAGGGTGAGCAGGCGGTTCTTCAAGTCATGAGTGAAAGGCAGAAGCTTAACTTCTGTTGGCTGATGAGACTGGAGAACTTGAGTACAGGAGAGGGCGGCGGAACTCCATGTGTAGCGGTAAAATGCGTAGAGATATGGAAGAACACCAGTGGCGAAGGCGGCCGCCTGGACTGAAACTGACGCTCAGGCACGAAAGCGTGGGGAGCAAATAGG	gb|AY960571.1| Clostridium sp. ID4 16S ribosomal RNA gene, complete sequence	0.89	Otu435	0	0	0	0	9.13882e-05	0	0	0	0	0	0	0	0	0	0	0	0	0	0	0	0	0	0	0	0	0	0	0	0	0	0	0.000182463	2.84608e-05	0	0	0	3.25235e-05	0	0	0	0
Firmicutes(100)	Bacilli(100)	Lactobacillales(100)	Streptococcaceae(100)	Lactococcus(100)	TACGTAGGTCCCGAGCGTTGTCCGGATTTATTGGGCGTAAAGCGAGCGCAGGTGGTTTAATAAGTCTGATGTAAAAGGCAGTGGCTCAACCATTGTGTGCATTGGAAACTGTTAGACTTGAGTGCAGTAGAGGAGAGTGGAATTCCATGTGTAGCGGTGAAATGCGTAGATATATGGAGGAACACCGGTGGCGAAAGCGGCTCTCTGGACTGTCACTGACACTGAGGCTCGAAAGCGTGGGTAGCAAACAGG	gb|KF879187.1| Lactococcus raffinolactis strain CCMMB1151 16S ribosomal RNA	1	Otu436	0	0	0	0	0	0	0	0	0	0	0	0	0	0	0	0	0	0	0	0	0	0	0	0	0	0	0	0	0	0	0	0	2.84608e-05	0	0	0	0	0	0	0	5.03854e-05
Bacteroidetes(100)	Bacteroidia(100)	Bacteroidales(100)	Porphyromonadaceae(100)	unclassified(100)	TACGGAGGATGCGAGCGTTATCCGGATTTATTGGGTTTAAAGGGTGCGTAGGCGGATTTGTAAGTCAGCGGTAAAAATGCGGTGCTCAACGCCGTATCGCCGTTGAAACTGCAGGTCTTGAGTGAGCGAGAAGTATGCGGAATGCGTGGTGTAGCGGTGAAATGCATAGATATCACGCAGAACTCCGATTGCGAAGGCAGCATACCGGCGCTCAACTGACGCTGAGGCACGAAAGCGTGGGGATCGAACAGG	gb|AY239469.1| Gram-negative bacterium cL10-2b-4 16S ribosomal RNA gene, complete	0.93	Otu437	0.00179556	0.00137781	0.00110587	0	0	0.000447307	0.000793055	0	0	0	0	0	0	0	0	0	0	0	0	0	0	0	0	0	0	0	0	0	0	0	0	0.000573454	0.000569217	0	0	0	0	0	0	0	0
Proteobacteria(100)	Alphaproteobacteria(100)	Sphingomonadales(100)	Sphingomonadaceae(100)	Sphingobium(100)	TACGGAGGGGGCTAGCGTTGTTCGGAATTACTGGGCGTAAAGCGCACGTAGGCGGCGATCTAAGTCAGAGGTGAAAGCCCGGGGCTCAACCCCGGAATAGCCTTTGAGACTGGATTGCTAGAATCCGGGAGAGGTGAGTGGAATTCCGAGTGTAGAGGTGAAATTCGTAGATATTCGGAAGAACACCAGTGGCGAAGGCGGCTCACTGGACCGGCATTGACGCTGAGGTGCGAAAGCGTGGGGAGCAAACAGG	gb|HQ690024.1| Sphingomonas sp. LD31 16S ribosomal RNA gene, partial sequence	0.99	Otu438	0	0	0	0	0	0	0	0	0	0	0	0	0	0	0	0	0	0	0	0	0	0	0	0	0	0	0	0	0	0	0	0	0	0	0	0	0	0	0	0	0
Bacteroidetes(100)	Bacteroidia(100)	Bacteroidales(100)	Bacteroidaceae(100)	Bacteroides(100)	TACGGAGGATCCGAGCGTTATCCGGATTTATTGGGTTTAAAGGGAGCGTAGATGGATGTTTAAGTCAGTTGTGAAAGTTTGCGGCTCAACCGTAAAATTGCAGTTGATATTGGATATCTTGAGTGCAGTTGAGGCAGGCGGAATTCGTGGTGTAGCGGTGAAATGCTTAGATATCACGAAGAACTCCGATTGCGAAGGCAGCCTGCTAAGCTGCAACTGACATTGAGGCTCGAAAGTGTGGGTATCAAACAGG	gb|JX519752.1| Bacteroides sp. HGA0128 16S ribosomal RNA gene, partial sequence	0.99	Otu439	0	0	0	0	0	0	4.17397e-05	0	0	0	0	0	0	0	0	0	0	0	0	0	0	0	0	9.61169e-05	0	0	0	0	0	0	0	0	0.000113843	0	0	0	0.000520376	0.000947185	0	0	0
Actinobacteria(100)	Actinobacteria(100)	Actinomycetales(100)	unclassified(100)	unclassified(100)	TACATAGGGTGCAAGCGTTGTCCGGAATTATTGGGCGTAAAGAGCTCGTAGGTGGTTCGTTACGTCGGATGTGAAAATCTGGGGCTCAACCCCAGACCTGCATCCGATACGGTCGAGCTAGAGTTTGGTAGGGGAGACTGGAATTCCTGGTGTAGCGGTGGAATGCGCAGATATCAGGAGGAACACCAATGGCGAAGGCAGGTCTCTGGGCCAATACTGACACTGAGGAGCGAAAGCGTGGGGAGCGAACAGG	gb|HQ663437.1| Actinobacterium SCGC AAA044-C09 16S small subunit ribosomal RNA	1	Otu440	0	0	0	0	0.000213239	0.000134192	0.000918274	0	0.000360101	0	0	0	0	0	0	0	0	0	0.000616865	0.00031435	0.00029067	0.000143116	0	0	0	0	0	0	0	0	0	0	0	0	0	0	0.000130094	0.00015155	0	0	0.000503854
Firmicutes(100)	Clostridia(100)	Clostridiales(100)	Lachnospiraceae(100)	unclassified(100)	TACGTAGGGGGCAAGCGTTATCCGGATTTACTGGGTGTAAAGGGAGCGTAGACGGTACGCCAAGTCTGAAGTGAAATGCCGCAGCTTAACTGCGGAACTGCTTTGGAAACTGGCGGGCTGGAGTGCGGGAGGGGTAAGCGGAATTCCTAGTGTAGCGGTGAAATGCGTAGATATTAGGAGGAACACCGGTGGCGAAGGCGGCTTACTGGACCGTAACTGACGTTGAGGCTCGAAAGCGTGGGGAGCAAACAGG	dbj|AB700361.1| Lachnospiraceae bacterium 539 gene for 16S ribosomal RNA, partial	0.98	Otu441	0.000448891	0	0.000110587	0	0	0.000492038	0	0	0	0	0	0	0	0	0	0	0	0	0	0	0	0	0	0	0	0	0	0	0	0	0	0.00114691	0.00219148	0	0	0	0	0	0	0	0
Bacteroidetes(100)	Bacteroidia(100)	Bacteroidales(100)	Porphyromonadaceae(100)	unclassified(100)	TACGGAGGATGCGAGCGTTATCCGGATTTATTGGGTTTAAAGGGGTGCGCAGGCGGAAGCGCAAGTCAGCGGTAAAATTGAGAGGCTCAACCTCTTCCCGCCGTTGAAACTGCGTTTCTTGAGTGGGCGAGAAGTACGCGGAATGCGTGGTGTAGCGGTGAAATGCATAGATATCACGCAGAACTCCGATTGCGAAGGCAGCGTACCGGCGCCCAACTGACGCTCATGCACGAAAGCGTGGGTATCGAACAGG	gb|AY239469.1| Gram-negative bacterium cL10-2b-4 16S ribosomal RNA gene, complete	0.9	Otu442	0.00163524	0.00126904	0.000663521	0	0	0.00134192	0.00108523	0	0	0	0	0	0	0	0	0	0	0	0	0	0	0	0	0	0	0	0	0	0	0	0	0.00112084	0.00147996	0	0	0	0	0	0	0	0
unclassified(100)	unclassified(100)	unclassified(100)	unclassified(100)	unclassified(100)	TACGTAGGGAGCGAGCGTTATCCGGATTTATTGGGCGTAAAGGGTGCGTAGGCGGCTTGTTAAGTATGAAATTAAAGCCCGGGGCTTAACTCCGGTTCGTTTCATAAACTGGCAGGCTTGAGTATGGAAGAGGTAAACGGAATTTCTAGTGTAGCGGTGGAATGCGTAGATATTAGAAGGAACACCAGTGGCGAAGGCGGTTTACTGGGCCATTACTGACGCTGAGGCACGAAAGCGTGGGGAGCAAATAGG	gb|JN713486.1| Acholeplasmatales bacterium canine oral taxon 316 clone 1B068	0.86	Otu443	0	0	0	0	0	0.000134192	4.17397e-05	0	0	0	0	0	0	0	0	0	0	0	0	0	0	0	0	0	0	0	0	0	0	0	0	0	0	0	0	0	0	0	0	0	0
Firmicutes(100)	Clostridia(100)	Clostridiales(100)	Ruminococcaceae(100)	unclassified(100)	TACGTAGGTGGCAAGCGTTATCCGGATTTACTGGGTGTAAAGGGCGTGTAGGCGGGAGAGCAAGTCAGACGTGAAATTCCAGGGCTCAACCCTGGAACTGCGTTTGAAACTGTTCTTCTTGAGTGATGGAGAGGCAGGCGGAATTCCGTGTGTAGCGGTGAAATGCGTAGATATACGGAGGAACACCAGTGGCGAAGGCGGCCTGCTGGACATTAACTGACGCTGAGGCGCGAAAGCGTGGGGAGCAAACAGG	ref|NR_026204.1| [Clostridium] viride strain T2-7 16S ribosomal RNA gene, partial	0.96	Otu444	0.000513018	0.000833938	0.00162194	0	0	0.00120773	0.00158611	0	0	0	0	0	0	0	0	0	0	0	0	0	0	0	0	0	0	0	0	0	0	0	0	0.000208529	0.000910747	0	0	0	0	0	0	0	5.03854e-05
Firmicutes(100)	unclassified(100)	unclassified(100)	unclassified(100)	unclassified(100)	TACGTAGGGAGCGAGCGTTATCCGGATTTATTGGGTGTAAAGGGTGCGTAGATGGATAAACAAGTTGGTTGTGAAATCCCTCGGCTTAACTGAGGAATTGCAACCAAAACTGTAGATCTTGAGTACTGGAGGGGAAAGCGGAATTCCTAGTGTAGCGGTGAAATGCGTAGATATTAGGAAGAACACCGGTGGCGAAGGCGGCTTTCTGGACAGAAACTGACATTGAGGCACGAAAGTGTGGGGAGCAAACAGG	gb|JN713290.1| Clostridiales bacterium canine oral taxon 123 clone OJ033 16S	0.91	Otu445	0.0003527	7.25163e-05	0.000258036	0	0	0.00187869	0.000250438	0	0	0	0	0	0	0	0	0	0	0	0	0	0	0	0	0	0	0	0	0	0	0	0	0.000182463	0	0	0	0	0	0	0	0	0
unclassified(100)	unclassified(100)	unclassified(100)	unclassified(100)	unclassified(100)	TACGGGGGGTGCAAGCGTTGTCCGGAATCATTGGGCGTAAAGCGTTCGTAGGCGGCAAGGTAAGTCTGATGTTAAAGCCCGGGGCTCAACTCCGGTTCGGCATTGGATACTATCTAGCTAGAATGTGGTAGAGGTAAAGGGAATTCCTGGTGTAGCGGTGAAATGCGTAGATATCAGGAGGAACATCGGTGGCGAAAGCGCTTTACTGGGCCATTATTGACGCTGAGGAACGAAAGCCAGGGGAGCAAATGGG	gb|AF544207.1| Rumen bacterium YS2 16S ribosomal RNA gene, partial sequence	0.92	Otu446	0.0003527	0.000108774	0.000405485	0	0	0	0.00166959	0	0	0	0	0	0	0	0	0	0	0	0	0	0	0	0	0	0	0	0	0	0	0	0	0.000130331	0.000142304	0	0	0	0	0	0	0	0
Verrucomicrobia(100)	Verrucomicrobiae(100)	Verrucomicrobiales(100)	Verrucomicrobiaceae(100)	unclassified(100)	TACGAAGGTCCCGAGCGTTGTTCGGAATCACTGGGCGTAAAGGGAGCGTAGGCGGCGTGGAAAGTCAGATGTGAAATCCCAGAGCTTAACTCTGGAACTGCATCCGATACTACCATGCTAGAGTATTGGAGGGGTAACTGGAATTCTCGGTGTAGCAGTGAAATGCGTAGATATCGAGAGGAACACTCGTGGCGAAAGCGAGTTACTGGACAATTACTGACGCTGAGGCTCGAAGGCCAGGGGAGCAAAAGGG	gb|HQ663166.1| Verrucomicrobia bacterium SCGC AAA027-I19 16S small subunit ribosomal	0.99	Otu447	0	0	0	0	0	0.00214707	0	0	0	0	0	0	0	0	0	0	0	0	0	0	0	0	0	0	0	0	0	0	0	0	0	0	0	0	0	0	0	0	0	0	0
Proteobacteria(100)	Gammaproteobacteria(100)	Enterobacteriales(100)	Enterobacteriaceae(100)	unclassified(100)	TACGGAGGGTGCAAGCGTTAATCGGAATTACTGGGCGTAAAGCGCACGCAGGCGGTCTGTCAAGTCGGATGTGAAATCCCCGGGCTCAACCTGGGAACTGCATTCGAAACTGGCAGGCTGGAGCCTTGTAGAGGGGGGTAGAATTCCAGGTGTAGCGGTGAAATGCGTAGAGATCTGGAGGAATACCGGTGGCGAAGGCGGCCCCCTGGACAAAGACTGACGCTCAGGTGCGAAAGCGTGGGGAGCAAACAGG	gb|KM603632.1| Enterobacter cloacae strain Tm-Alk07 16S ribosomal RNA gene,	0.99	Otu448	0	0	0	0	0	0	0	0.00136483	0.000960269	0	0.00156322	0.00214632	0.000349539	0	0.000143554	0.000329971	0	0	0	0.000576308	0.000339114	0.000190821	0	0	0	0.000209179	0.000421506	0.000128156	0.000140347	0.00019265	0.000147623	0	0	0.000263704	9.12825e-05	0.000117938	0	0.000113662	5.06329e-05	0	5.03854e-05
Proteobacteria(100)	Gammaproteobacteria(100)	Enterobacteriales(100)	Enterobacteriaceae(100)	Escherichia_Shigella(100)	TACGGAGGGTGCAAGCGTTAATCGGAATTACTGGGCGTAAAGCGCACGCAGGCGGTCTGTCAAGTCGGATGTGAAATCCCCGGGCTCAACCTGGGAACTGCATCTGATACTGGCAAGCTTGAGTCTCGTAGAGGGGGGTAGAATTCCAGGTGTAGCGGTGAAATGCGTAGAGATCTGGAGGAATACCGGTGGCGAAGGCGGCCCCCTGGACGAAGACTGACGCTCAGGTGCGAAAGCGTGGGGAGCAAACAGG	gb|U92194.1|SWU92194 Salmonella waycross 16S ribosomal RNA gene, complete sequence	0.99	Otu449	0	0	0	0	0	0	0	0	0	0	0	0	0	0	0	0.000235693	0	0	0.000431806	0	0	4.77054e-05	0	0	0	0.000125507	0.000140502	0.000128156	0.00044911	0.00149304	0.00144671	0	0	0.0021426	0.00161266	0.000707631	0.000260188	0.000303099	0.000151899	0.000140436	0.000453469
Firmicutes(100)	Clostridia(100)	Clostridiales(100)	Ruminococcaceae(100)	unclassified(100)	TACGTAGGTGGCAAGCGTTGTCCGGATTTACTGGGTGTAAAGGGCGTGTAGCCGGGCTGACAAGTCAGATGTGAAATTCCGGGGCTCAACCCCGGACCTGCATTTGAAACTGTTGGTCTTGAGTATCGGAGAGGCAGGCGGAATTCCTAGTGTAGCGGTGAAATGCGTAGATATTAGGAGGAACACCAGTGGCGAAGGCGGCCTGCTGGACGACAACTGACGGTGAGGCGCGAAAGCGTGGGGAGCAAACAGG	dbj|AB702937.1| Clostridiales bacterium CIEAF 021 gene for 16S rRNA, partial	0.94	Otu450	0.000128254	0.000725163	0.000294898	0	0	0.000357846	0	0	0	0	0	0	0	0	0	0	0	0	0	0	0	0	0	0	0	0	0	0	0	0	0	5.21322e-05	0.000711521	0	0	0	0	0	0	0	0
Firmicutes(100)	Clostridia(100)	Clostridiales(100)	Lachnospiraceae(100)	unclassified(100)	TACGTAGGGGGCAAGCGTTATCCGGATTTACTGGGTGTAAAGGGAGCGTAGACGGCGTTGCAAGTCTGAAGTGAAAGCCCGGGGCTCAACCCCGGGACTGCTTTGGAAACTGTAATGCTGGAGTGCTGGAGAGGCAAGCGGAATTCCTAGTGTAGCGGTGAAATGCGTAGATATTAGGAAGAACACCAGTGGCGAAGGCGGCTTGCTGGACAGTAACTGACGTTGAGGCTCGAAAGCGTGGGGAGCAAACAGG	dbj|AB971794.1| [Clostridium] indolis gene for 16S ribosomal RNA, partial sequence,	0.96	Otu451	0.000448891	0.00210297	3.68623e-05	0	0	0	0	0	4.00112e-05	0	0	0	0	0	0	0	0	0	0	0	0	0	0	0	0	0	0	0	0	0	0	0	0	0	0	0	0	0	0	0	0
Firmicutes(100)	Clostridia(100)	Clostridiales(100)	Clostridiaceae_1(100)	Clostridium_sensu_stricto(100)	TACGTAGGTGGCGAGCGTTGTCCGGATTTACTGGGCGTAAAGGGAGCGTAGGCGGATTTTTAAGTGAGATGTGAAATACCCGGGCTCAACTTGGGTGCTGCATTTCAAACTGGAAGTCTAGAGTGCAGGAGAGGAGAGTGGAATTCCTAGTGTAGCGGTGAAATGCGTAGAGATTAGGAAGAACACCAGTGGCGAAGGCGACTCTCTGGACTGTAACTGACGCTGAGGCTCGAAAGCGTGGGGAGCAAACAGG	gb|KJ934704.1| Clostridium sartagoforme strain FZ11 16S ribosomal RNA gene,	1	Otu452	0	0	0	0	0	0	0	0	0	0	0	0	0	0	0	0	0	0	0	0	0	0	0	0	0	0	0	0	0.00115084	2.40813e-05	8.8574e-05	0	0	0	0.0020995	0	0	0	0	0	0
unclassified(100)	unclassified(100)	unclassified(100)	unclassified(100)	unclassified(100)	TACGTAGGGTGCGAGCGTTGTCCGGAATTATTGGGCGTAAAGCGTCCGTAGGCGGTTAAGTAAGTCTAATGTAAAAGGCATCTGCTCAACAGATGTTGTGTATTGGAAACTACTTGACTAGAGTATGGTAGAGGTTGCTGGAATTCCAGGAGTAGCGGTGAAATGCGTAGATATCTGGAGGAACACCGGTGGCGAAAGCGGGCAACTGGACCATAACTGACGCTAATGGACGAAAGCTAGGGTAGCGAAAGGG	gb|CP006471.1| Synechococcus sp. UTEX 2973, complete genome	0.85	Otu453	0	0	0	0	0	0	0	0.00188976	0	0	0	0	0	0	0	0.000471387	0	0	0.000123373	0	0	0	0	0	0	0	0	0	0	0	0	0	0	0	0	0	0	0	0	0	0
Firmicutes(100)	Clostridia(100)	Clostridiales(100)	Lachnospiraceae(100)	Clostridium_XlVa(100)	TACGTAGGGGGCAAGCGTTATCCGGATTTACTGGGTGTAAAGGGAGCGTAGACGGTGAAGCAAGTCTGGAGTGAAAACCCGGGGCTCAACCCCGGGATGGCTTTGGAAACTGTTTAACTGGAGTGCAGGAGAGGTAAGCGGAATTCCTGGTGTAGCGGTGAAATGCGTAGATATCAGGAGGAACACCAGTGGCGAAGGCGGCTTACTGGACTGTAACTGACGTTGAGGCTCGAAAGCGTGGGGAGCAAACAGG	gb|KC331165.1| Clostridium sp. BSY12 16S ribosomal RNA gene, partial sequence	0.96	Otu454	0	0	0	0	0	4.47307e-05	0.000292178	0	0	0	0	0	0	0	0	0	0	0	0	0	0	0	0	0	0	0	0	0	0	0	0	0	0	0	0	0	0	0	0	0	0
Firmicutes(100)	Negativicutes(100)	Selenomonadales(100)	Veillonellaceae(100)	Megasphaera(100)	TACGTAGGTGGCAAGCGTTGTCCGGAATTATTGGGCGTAAAGGGCGCGCAGGCGGTTCGGTAAGTCTGTCTTAAAAGTGCGGGGCTTAACCCCGTGAGGGGACGGAAACTGTCGAACTTGAGTGTCGGAGAGGAAAGCGGAATTCCTAGTGTAGCGGTGAAATGCGTAGATATTAGGAGGAACACCGGTGGCGAAAGCGGCTTTCTGGACGACAACTGACGCTGAGGCGCGAAAGCGTGGGGAGCAAACAGG	gb|KF280299.1| Veillonellaceae bacterium DNF00751 16S ribosomal RNA gene, partial	1	Otu455	0	0	0	0	0	0	0	0	0	0	0	0	0	0	0	9.42774e-05	0.00204441	0	0	0	0	0	0	0	0	0	0	0.000128156	0	0	0	0	0	0	0	0	0	0.000113662	0	0	0
Firmicutes(100)	Clostridia(100)	Clostridiales(100)	Ruminococcaceae(100)	unclassified(100)	TACGTAGGTGGCAAGCGTTGTCCGGATTTACTGGGTGTAAAGGGCGTGTAGGCGGGATGGTAAGTCAGATGTGAAATACCGGGGCTCAACCCCGGGGCTGCATTTGAAACTGCCGTTCTTGAGTGTCGGAGAGGAAAGCGGAATTCCTAGTGTAGCGGTGAAATGCGTAGATATTAGGAGGAACACCAGTGGCGAAGGCGGCTTTCTGGACGATAACTGACGCTGAGGCGCGAAAGCGTGGGGAGCAAACAGG	ref|NR_113360.1| [Clostridium] cellobioparum strain JCM 1422 16S ribosomal RNA	0.95	Otu456	0	0	0.000110587	0	0	0.000849884	0	0	0	0	0	0	0	0	0	0	0	0	0	0	0	0	0	0	0	0	0	0	0	0	0	0.000130331	8.53825e-05	0	0	0	0	0	0	0	0
Firmicutes(100)	Clostridia(100)	Clostridiales(100)	Lachnospiraceae(100)	unclassified(100)	TACGTAGGGGGCAAGCGTTATCCGGAATTACTGGGTGTAAAGGGAGCGTAGACGGCAATGCAAGTCCGGAGTGGAATGCGGCAGCTCAACTGCCGAACTGCTCTGGAAACTGTATGGCTTGAGTGCAGGAGGGGTAAGCGGAATTCCTGGTGTAGCGGTGAAATGCGTAGATATCAGGAGGAACACCGGTGGCGAAGGCGGCTTACTGGACTGTAACTGACGTTGAGGCTCGAAAGCGTGGGGAGCAAACAGG	ref|NR_042152.1| Marvinbryantia formatexigens strain I-52 16S ribosomal RNA gene,	0.93	Otu457	0.000480954	0.000725163	0.000147449	0	0	0.000134192	0.000292178	0	0	0	0	0	0	0	0	0	0	0	0	0	0	0	0	0	0	0	0	0	0	0	0	5.21322e-05	0.000170765	0	0	0	0	0	0	0	0
Firmicutes(100)	Clostridia(100)	Clostridiales(100)	Ruminococcaceae(100)	unclassified(100)	TACGTAGGTGGCAAGCGTTATCCGGATTTACTGGGTGTAAAGGGCGAGTAGGCGGGATTGCAAGTCAGATGTGAAAACTATGGGCTCAACCGATAGAGTGCATTTGAAACTGCAGTTCTTGAGTGATGGAGAGGCAGGCGGAATTCCCGGTGTAGCGGTGGAATGCGTAGATATCGGGAGGAACACCAGTGGCGAAGGCGGCCTGCTGGACATTAACTGACGCTGAGGCGCGAAAGCGTGGGGAGCAAACAGG	gb|JQ608310.1| Bacterium NLAE-zl-C231 16S ribosomal RNA gene, partial sequence	0.97	Otu458	0.000256509	0.000471356	0.000368623	0	0	0.000536769	0.000125219	0	0	0	0	0	0	0	0	0	0	0	0	0	0	0	0	0	0	0	0	0	0	0	0	0	0.000170765	0	0	0	0	0	0	0	0
Firmicutes(100)	unclassified(100)	unclassified(100)	unclassified(100)	unclassified(100)	TACATAGGTGGCAAGCGTTGTCCGGAATGACTGGGCGTAAAGGGAGCGTAGGCGGTCTGTTAAGTTGGAAGTGAAATCCCGGGGCTCAACCCCGGAACTGCTTTCAAGACTGACGGACTTGAGTGTAAGAGGGGTAAGCGGAATTCCTAGTGTAGCGGTGGAATGCGTAGATATTAGGAGGAACACCAGTGGCGAAGGCGGCTTACTGGATTATAACTGACGCTGAGGCTCGAAAGCGTGGGTAGCAAACAGG	dbj|AB849443.1| Lachnospiraceae bacterium CA43 gene for 16S ribosomal RNA, partial	0.88	Otu459	3.20636e-05	3.62582e-05	7.37246e-05	0	0	4.47307e-05	0.000250438	0	0	0	0	0	0	0.00167396	0	0	0	0	0	0	0	0	0	0	0	0	0	0	0	0	0	0	0	0	0	0	0	0	0	0	0
Firmicutes(100)	Clostridia(100)	Clostridiales(100)	Ruminococcaceae(100)	Oscillibacter(100)	TACGTAGGTGGCAAGCGTTGTCCGGATTTACTGGGTGTAAAGGGCGTGCAGCCGGAGAGGCAAGTCAGATGTGAAATCCGCGGGCTCAACTCGCGAACTGCATTTGAAACTGCTTCCCTTGAGTATCGGAGAGGTAATCGGAATTCCTAGTGTAGCGGTGAAATGCGTAGATATTAGGAAGAACACCAGTGGCGAAGGCGGATTACTGGACGACAACTGACGGTGAGGCGCGAAAGCGTGGGGAGCAAACAGG	gb|AY581272.1| Lactobacillales bacterium HY-36-1 16S ribosomal RNA gene, partial	0.95	Otu460	3.20636e-05	0.00097897	0.000110587	0	0	0.000313115	0	0	0	0	0	0	0	0	0	0	0	0	0	0	0	0	0	0	0	0	0	0	0	0	0	0	2.84608e-05	0	0	0	0	0	0	0	0
Firmicutes(100)	Clostridia(100)	Clostridiales(100)	Clostridiaceae_1(100)	unclassified(100)	TACGTAGGTGGCAAGCGTTGTCCGGATTTACTGGGCGTAAAGGGAGCGTAGGCGGATACTTAAGTGGGATGTGAAATACCTGGGCTTAACTTGGGTGCTGCATTCCAAACTGGGTGTCTAGAGTGTTGGAGAGGAAAGTGGAATTCCTAGTGTAGCGGTGAAATGCGTAGAGATTAGGAAGAACACCAGTGGCGAAGGCGACTTTCTGGACAATAACTGACGCTGAGGCTCGAAAGCGTGGGGAGCAAACAGG	gb|FJ384378.1| Clostridium sp. BG-C66 16S ribosomal RNA (rrs) gene, partial	1	Otu461	0	0	0	0	0	0	0	0	0	0	0	0	0	0	0	0	0	0	0	0	0	0	0	0	0	0	0	0	0	0	0	0	0	0.00201075	0	0.00132681	0	0	0	0	0
Bacteroidetes(100)	Bacteroidia(100)	Bacteroidales(100)	Porphyromonadaceae(100)	Parabacteroides(100)	TACGGAGGATGCGAGCGTTATCCGGATTTATTGGGTTTAAAGGGTGCGTAGGTGGTTAATTAAGTCAGCGGTGAAAGTTTGTGGCTCAACCATAAAATTGCCGTTGAAACTGGTTGACTTGAGTATATTTGAGGTAGGCGGAATGCGTGGTGTAGCGGTGAAATGCATAGATATCACGCAGAACTCCGATTGCGAAGGCAGCTTACTAAACTATAACTGACACTGAAGCACGAAAGCGTGGGGATCAAACAGT	dbj|AB599956.1| Bacteroides sp. CR-48 gene for 16S ribosomal RNA, partial sequence	1	Otu462	0	0	0	2.89931e-05	3.04627e-05	0	0	0	0	0	0	0	3.17763e-05	0	0	0	7.0497e-05	0	0	5.23917e-05	0	0	0.00022007	9.61169e-05	0.000330295	0.0011714	0	0	2.80694e-05	4.81626e-05	2.95247e-05	0	5.69217e-05	0.00168112	0.00200822	2.94846e-05	9.75705e-05	3.78874e-05	0	4.68121e-05	0
Firmicutes(100)	Erysipelotrichia(100)	Erysipelotrichales(100)	Erysipelotrichaceae(100)	unclassified(100)	TACGTAGGTGGCGAGCGTTATCCGGAATTATTGGGCGTAAAGGGTGCGCAGGCGGCAAGAAAAGCTTAAGGTGAAAGCGTGGGGCTCAACCCCATAAAGCCTTAGGAACTAGCTTGCTAGAGTGCAGGAGAGGGCGATGGAATTCCATGTGTAGCGGTAAAATGCGTAGATATATGGAGGAACACCAGTGGCGAAGGCGGTCGCCTGGCCTGTAACTGACGCTGAGGCACGAAAGCGTGGGGAGCAAATAGG	ref|NR_125628.1| Holdemania massiliensis strain AP2 16S ribosomal RNA gene, partial	0.93	Otu463	0.000160318	0	0.000221174	0	0	0	0	0	0	0	0	0	0	0	0	0	0	0	0	0	0	0	0	0	0	0	0	0	0	0	0	0	0.00034153	0	0	0	0	0	0	0	0
Actinobacteria(100)	Actinobacteria(100)	Actinomycetales(100)	unclassified(100)	unclassified(100)	TACATAGGGTGCAAGCGTTGTCCGGAATTATTGGGCGTAAAGAGCTCGTAGGTCGTTTGCCACGTCGGATGTGAAAACCTGAGGCTCAACCTCAGGCCTGCATTCGATACGAGCAAACTAGAGTTTGGTAGGGGAGACTGGAATTCCTGGTGTAGCGGTGGAATGCGCAGATATCAGGAGGAACACCAACGGCGAAGGCAGGTCTCTGGGCCAATACTGACACTGAGGAGCGAAAGTCTGGGGAGCGAACAGG	gb|JF488148.1| Actinobacterium SCGC AAA208-D13 16S ribosomal RNA gene, partial	0.98	Otu464	0	0	0	0	0	0.000894614	0	0	0	0	0	0	0	0	0	0	0	0	0	0	0	0.000238527	0	0	0	0	0	0	0	0	0	0	0	0	0	0	0	0	0	0	0
Firmicutes(100)	Clostridia(100)	Clostridiales(100)	Lachnospiraceae(100)	unclassified(100)	TACGTAGGGGGCAAGCGTTATCCGGATTTACTGGGTGTAAAGGGAGCGTAGACGGCAGCGCAAGTCTGGAGTGAAATCCCATGGCTTAACCATGGAACTGCTTTGGAAACTGTGCAGCTAGAGTGCAGGAGAGGTAAGCGGAATTCCTAGTGTAGCGGTGAAATGCGTAGATATTAGGAGGAACACCAGTGGCGAAGGCGGCTTACTGGACTGTAACTGACGTTGAGGCTCGAAAGCGTGGGGAGCAAACAGG	gb|DQ789118.1| Lachnospiraceae bacterium A4 16S ribosomal RNA gene, partial	0.99	Otu465	0.0007054	0.000181291	0	0	0	0.000894614	0	0	0	0	0	0	3.17763e-05	0	0	0	0	0	0	0	0	0	0	0	0	0	0	0	0	0	0	0	8.53825e-05	0	0	0	0	0	0	0	0
Firmicutes(100)	unclassified(100)	unclassified(100)	unclassified(100)	unclassified(100)	TACGTAGGAGGCAAGCGTTATCCGGAATGACTGGGCGTAAAGGGTGCGTAGGTGGTTCAGCAAGTTAGTAGCGTAACTCCGGGGCTCAACCTCGGCACTACTACTAAAACTGTTGAACTTGAGTGCAGGAGGGGCAACTGGAATTCCTAGTGTAGCGGTGGAATGCGTAGATATTAGGAGGAACACCAGTGGCGAAGGCGAGTTGCTGGACTGTAACTGACACTGAGGCACGAAAGCGTGGGGAGCAAACAGG	gb|JX629260.1| Anaerostipes sp. 992a 16S ribosomal RNA gene, partial sequence	0.88	Otu466	0	3.62582e-05	0	0	0	8.94614e-05	0	0	0	0	0	0	0.00162059	0	0	0	0	0	0	0	0	0	0	0	0	0	0	0	0	0	0	0	0	0	0	0	0	0	0	0	0
unclassified(100)	unclassified(100)	unclassified(100)	unclassified(100)	unclassified(100)	TACAGAGAGTGCAAACGTTGTTCGGAATTACTGGGCTTAAAGCGCGCGTAGGCTGCATCGTAAGTGTCTGGTGAAATCCCACGGCTCACCCGTGGAACTGCCAGGCATACTGCGATGCTAGAGTGTGGTAGGGGAGAGCGGAACTCCTGGTGGAGCGGTGAAATGCGTAGATATCAGGAGGAACACCGGTGGCGAAGGCGGCTCTCTGGTCCACAACTGACGCTGAGGTGCGAAAGCTAGGGGAGCAAACGGG	gb|HQ675572.1| Planctomycetes bacterium SCGC AAA240-E07 small subunit ribosomal	0.91	Otu467	0	0	0.000405485	0	0	0	0	0	0	0	0	0	0	0	0	0	0	0	0	0	0	0	0	0	0.00198177	0	0	0	0	0	0	0	0	0	0	0	0	0	0	0	0
Proteobacteria(100)	Betaproteobacteria(100)	Burkholderiales(100)	Comamonadaceae(100)	unclassified(100)	TACGTAGGGTGCAAGCGTTAATCGGAATTACTGGGCGTAAAGCGTGCGCAGGCGGTTATGCAAGACAGATGTGAAATCCCCGGGCTCAACCTGGGAACTGCATTTGTGACTGCATGGCTAGAGTACGGTAGAGGGGGATGGAATTCCGCGTGTAGCAGTGAAATGCGTAGATATGCGGAGGAACACCGATGGCGAAGGCAATCCCCTGGACCTGTACTGACGCTCATGCACGAAAGCGTGGGGAGCAAACAGG	gb|KM598245.1| Kinneretia sp. THG-SQI4 16S ribosomal RNA gene, partial sequence	1	Otu468	0	0	0	0	0	0	0	0	0	0	0	0	0	0	0	0	0	0.00196961	0	0	0	0	0	0	0	0	0	0	0	0	0	0	0	0	0	0	0	0	0	0	0
Proteobacteria(100)	Betaproteobacteria(100)	unclassified(100)	unclassified(100)	unclassified(100)	TACGTAGGGTGCGAGCGTTAATCGGAATTACTGGGCGTAAAGGGTGTGCAGGCGGTTTTGCAAGATGGATGTGAAGGCCCCGGGCTTAACCTGGGAAAGCCATACATGACTGCAAGACTAGAGTGCGTCAGAGGGGGGTGGAATTCCAAGTGTAGCAGTGAAATGCGTAGATATTTGGAAGAACACCGATGGCGAAGGCAGCCCCCTGGGACGCAACTGACGCTCATACACGAAAGCGTGGGGAGCAAACAGG	emb|AJ832129.1| Sutterella morbirenis partial 16S rRNA gene, type strain CCUG	0.92	Otu469	0	0	0	2.89931e-05	0	0	0	0	0	0.00194218	0	0	6.35526e-05	0	0	0	0.000140994	0	0	5.23917e-05	4.84449e-05	0	0	0	0	4.18358e-05	0	0	0	0	0	2.60661e-05	0	0	0	0	0	0	0	0	0
Firmicutes(100)	Clostridia(100)	Clostridiales(100)	Lachnospiraceae(100)	Johnsonella(100)	TACGTAGGGGGCAAGCGTTATCCGGATTCACTGGGTGTAAAGGGAGCGTAGACGGCCGCGCAAGTCTGGAGTGAAAGCCCGGGGCCCAACCCCGGGACTGCTCTGGAAACTGCGGGGCTCGAGTGCGGGAGGGGCAGGCGGAATTCCTGGTGTAGCGGTGAAATGCGTAGATATCAGGAGGAACACCGGCGGCGAAGGCGGCCTGCTGGACCGCGACTGACGTTGAGGCTCGAGAGCGTGGGGAGCAAACAGG	dbj|AB702929.1| Clostridiales bacterium CIEAF 015 gene for 16S rRNA, partial	0.95	Otu470	0	3.62582e-05	0	0	0	8.94614e-05	0	0	0	0	0	0	0	0	0	0	0	0	0	0	0	0	0	0	0	0	0	0	0	0	0	0	0	0	0	0	0	0	0	0	0
Firmicutes(100)	Clostridia(100)	Clostridiales(100)	Ruminococcaceae(100)	unclassified(100)	TACGTAGGTGGCAAGCGTTGTCCGGATTTACTGGGTGTAAAGGGCGTGCAGCCGGGAGTGCAAGTCAGATGTGAAATCCCGCGGCTCAACCGCGGAACTGCATTTGAAACTGTGCTTCTTGAGTGCTGGAGAGGCAGACGGAATTCCTAGTGTAGCGGTGAAATGCGTAGATATTAGGAGGAACACCAGTGGCGAAGGCGGTCTGCTGGACAGTAACTGACGGTGAGGCGCGAAAGCGTGGGGAGCAAACAGG	dbj|AB739698.1| Clostridium sp. 619 gene for 16S ribosomal RNA, partial sequence	0.93	Otu471	0	0.00101523	0.000331761	0	0	0.000536769	0	0	0	0	0	0	0	0	0	0	0	0	0	0	0	0	0	0	0	0	0	0	0	0	0	0.000104264	0	0	0	0	0	0	0	0	0
Firmicutes(100)	Clostridia(100)	Clostridiales(100)	Lachnospiraceae(100)	unclassified(100)	TACGTAGGGGGCAAGCGTTATCCGGATTTACTGGGTGTAAAGGGAGCGTAGACGGCGATGCAAGTCTGAAGTGAAAGCCCGGGGCTCAACCCCGGGACTGCTTTGGAAACTGTATGGCTGGAGTGCTGGAGAGGCAAGCGGAATTCCTAGTGTAGCGGTGAAATGCGTAGATATTAGGAAGAACACCAGTGGCGAAGGCGGCTTGCTGGACAGTAACTGACGTTGAGGCTCGAAAGCGTGGGGAGCAAACAGG	dbj|AB971794.1| [Clostridium] indolis gene for 16S ribosomal RNA, partial sequence,	0.96	Otu472	0	0	0	0	0	0	0	0	0	0	0	0	0	0	0	0	0	0	0	0	0	0	0	0	0	0	0	0	0	0	0	0	0	0	0	0	0	0	0	0	0
Proteobacteria(100)	Gammaproteobacteria(100)	Enterobacteriales(100)	Enterobacteriaceae(100)	unclassified(100)	TACGGAGGGTGCAAGCGTTAATCGGAATTACTGGGCGTAAAGCGCACGCAGGCGGCCTGTCAAGTCGGATGTGAAATCCCCGGGCTCAACCTGGGAACTGCATTCGAAACTGGCAGGCTGGAGTCTTGTAGAGGGGGGTAGAATTCCAGGTGTAGCGGTGAAATGCGTAGAGATCTGGAGGAATACCGGTGGCGAAGGCGGCCCCCTGGACAAAGACTGACGCTCAGGTGCGAAAGCGTGGGGAGCAAACAGG	gb|KM603632.1| Enterobacter cloacae strain Tm-Alk07 16S ribosomal RNA gene,	0.99	Otu473	0	0	0	0	0	0	0	0.00115486	0.00148041	7.46993e-05	0.00114943	0.00121314	0.000158881	4.29221e-05	7.17772e-05	0.000518526	0.000140994	0.00042206	0.000123373	0.000576308	0.000436004	0	0	0	0	0.000125507	0.000281004	0.000170874	0.000140347	0.000240813	0.000118099	0	8.53825e-05	0.000494446	0.000212993	0.000235877	6.5047e-05	3.78874e-05	0.000101266	0	0.000100771
unclassified(100)	unclassified(100)	unclassified(100)	unclassified(100)	unclassified(100)	TACAGAGGCCACGAGCGTTAGTCGGAATTACTGGGCTTAAAGGGTGCGTAGGCGGTTATTCAAGCGTCCTGTGAAAGCCTCCCGCTCAACGGGAGAACAGCAGGGCGAACTGGGTGACTCGAGGTTGGTAGGGGCTCACAGAACAGTCGGTGGACCGGTGAAATGGGTAGAGATCGACTGGAATGCCGATGGCGAAGGCGGTGAGCTGGGCCAAATCTGACGCTGAGGCACGAAAGCGTGGGGAGCAAACAGG	gb|AY162125.1| Planctomycete GMD15D02 small subunit ribosomal RNA gene, partial	0.79	Otu474	0	0	0	0	0	0	0	0	0	0	0	0	0	0	0	0	0	0	0	0	0	0	0	0	0	0	0	0	0	0	0	0	0	0	0	0	0	0	0	0	0
Proteobacteria(100)	Alphaproteobacteria(100)	Rhizobiales(100)	unclassified(100)	unclassified(100)	TACGAAGGGGGCTAGCGTTGTTCGGATTTACTGGGCGTAAAGCGCACGTAGGCGGCCTGTTAAGTCAGAGGTGAAAGCCTGGAGCTCAACTCCAGAACTGCCTTTGATACTGGCAAGCTCGAGTATGGCAGAGGTTGGTGGAACTCCGAGTGTAGAGGTGAAATTCGTAGATATTCGGAAGAACACCAGTGGCGAAGGCGGCCAACTGGGCCATTACTGACGCTGAGGTGCGAAAGCGTGGGGAGCAAACAGG	dbj|AB299782.1| Alpha proteobacterium ASRW6-4 gene for 16S rRNA, partial sequence	0.98	Otu475	0	0	0	0	0	0	0	0	0	0	0	0	0.0018748	0	0	0	0	0.000140687	0	0	0	0	0	0	0	0.000167343	0	0	0	0	0	0	0	0	0	0	0	0	0	0	0
Firmicutes(100)	Clostridia(100)	Clostridiales(100)	unclassified(100)	unclassified(100)	TACGTAGGGGGCAAGCGTTATCCGGATTTACTGGGTGTAAAGGGAGCGTAGGCGGCAAGGTAAGCCAGAAGTGAAAGCCCGTGGCTCAACTGCGGGACTGCTTTTGGAACTATCTAGCTAGATTGCAGGAGAGGTAAGTGGAATTCCTAGTGTAGCGGTGAAATGCGTAGATATTAGGAGGAACACCAGTGGCGAAGGCGGCTTACTGGACTGTAAATGACGCTGAGGCTCGAAAGCGTGGGGAGCAAACAGG	gb|JQ608303.1| Bacterium NLAE-zl-C613 16S ribosomal RNA gene, partial sequence	0.96	Otu476	3.20636e-05	0.000145033	0	0	0	0.000223654	0	0	0	0	0	0	0	0	0	0	0	0	0	0	0	0	0	0	0	0	0	0	0	0	0	0.000156397	8.53825e-05	0	0	0	0	0	0	0	0
Firmicutes(100)	Clostridia(100)	Clostridiales(100)	Ruminococcaceae(100)	unclassified(100)	TACGTAGGGAGCGAGCGTTGTCCGGATTTACTGGGTGTAAAGGGTGCGTAGGCGGCTTGGCAAGTCAGTAGTGAAATCCATGGGCTTAACCCATGAACTGCTATTGAAACTGTCGAGCTTGAGTGAAGTAGAGGTAGGCGGAATTCCCGGTGTAGCGGTGAAATGCGTAGAGATCGGGAGGAACACCAGTGGCGAAGGCGGCCTACTGGGCTTTAACTGACGCTGAGGCACGAAAGCGTGGGTAGCAAACAGG	gb|KM043751.1| Bacterium P1C10 16S ribosomal RNA gene, partial sequence	0.98	Otu477	0.000128254	0.000145033	0	0	0	0	0.000417397	0	0	0	0	0	0	0	0	0	0	0	0	0	0	0	0	0	0	0	0	0	0	0	0	0	0	0	0	0	0	0	0	0	0
Firmicutes(100)	Clostridia(100)	Clostridiales(100)	Ruminococcaceae(100)	Oscillibacter(100)	TACGTAGGTGGCAAGCGTTGTCCGGATTTACTGGGTGTAAAGGGCGTGCAGCTGGGAAGACAAGTCAGATGTGAAATCCCGCGGCTCAACCGCGGAACTGCATTTGAAACTGTTTTTCTTGAGTACCGGAGAGGTCATCGGAATTCCTTGTGTAGCGGTGAAATGCGTAGATATAAGGAAGAACACCAGTGGCGAAGGCGGATGACTGGACGGCAACTGACGGTGAGGCGCGAAAGCGTGGGGAGCAAACAGG	dbj|AB702937.1| Clostridiales bacterium CIEAF 021 gene for 16S rRNA, partial	0.97	Otu478	0	0	0.000552934	0	0	0	4.17397e-05	0	0	0	0	0	0	0	0	0	0	0	0	0	0	0	0	0	0	0	0	0	0	0	0	7.81983e-05	8.53825e-05	0	0	0	0	0	0	0	0
Firmicutes(100)	Clostridia(100)	Clostridiales(100)	unclassified(100)	unclassified(100)	TACGTAGGGGGCAAGCGTTATCCGGATTTACTGGGTGTAAAGGGAGCGTAGGTGGCATGGTAAGCCAGAAGTGAAAACCCAGGGCTCAACTCTGTGGATTGCTTTTGGAACTATCAAGCTAGAGTGCTGGAGGGGTAAGCGGAATTCCTAGTGTAGCGGTGAAATGCGTAGATATTAGGAGGAACACCGGTGGCGAAGGCGGCTTACTGGACAGAAACTGACACTGAGGCTCGAAAGCGTGGGGAGCAAACAGG	dbj|AB622823.1| Clostridium sp. Culture-54 gene for 16S ribosomal RNA, partial	0.99	Otu479	3.20636e-05	0.000253807	3.68623e-05	0	0	8.94614e-05	0	0	0	0	0	0	0	0	0	0	0	0.000281373	0	0	0	0	0	0	0	0	4.6834e-05	4.27186e-05	0	0	0	0.00185069	0.00034153	0	3.04275e-05	0	0	0	0	0	0
Proteobacteria(100)	Alphaproteobacteria(100)	Rhodobacterales(100)	Rhodobacteraceae(100)	unclassified(100)	TACGGAGGGGGCTAGCGTTGTTCGGAATTACTGGGCGTAAAGCGCACGTAGGCGGACGGACAAGTCAGAGGTGAAATCCCGGGGCTCAACCCTGGAACTGCCTTTGAAACTGTCTGTCTTGAGGTTGGGAGAGGTGAGTGGAATTCCGAGTGTAGAGGTGAAATTCGTAGATATTCGGAGGAACACCAGTGGCGAAGGCGGCTCACTGGCCCGATACTGACGCTGAGGTGCGAAAGCGTGGGGAGCAAACAGG	gb|KF441647.1| Rhodobacter sp. 7A-384 16S ribosomal RNA gene, partial sequence	0.96	Otu480	0	0	3.68623e-05	0	0	0	0	0	0	0	0	0	0	0	0	0	0	0	0	0	0	0	0	0	0.00184965	0.00029285	0	0	0	4.81626e-05	0	0	0	0.000263704	0.000182565	0	0	0	0	0	0
Firmicutes(100)	Clostridia(100)	Clostridiales(100)	Ruminococcaceae(100)	unclassified(100)	TACGTAGGTGGCAAGCGTTGTCCGGATTTACTGGGTGTAAAGGGCGTGTAGCCGGGCCGGCAAGTCAGATGTGAAATCCCAAGGCTCAACCTTGGAACTGCATTTGAAACTGTTGGTCTTGAGTATCGGAGAGGCAGGCGGAATTCCTAGTGTAGCGGTGAAATGCGTAGATATTAGGAGGAACACCAGTGGCGAAGGCGGCCTGCTGGACGACAACTGACGGTGAGGCGCGAAAGCGTGGGGAGCAAACAGG	dbj|AB702937.1| Clostridiales bacterium CIEAF 021 gene for 16S rRNA, partial	0.93	Otu481	0	0.000290065	0.000258036	0	0	0.000357846	0	0	0	0	0	0	0	0	0	0	0	0	0	0	0	0	0	0	0	0	0	0	0	0	0	0.000781983	0.000227687	0	0	0	0	0	0	0	0
Proteobacteria(100)	Gammaproteobacteria(100)	Enterobacteriales(100)	Enterobacteriaceae(100)	unclassified(100)	TACGGAGGGTGCAAGCGTTAATCGGAATTACTGGGCGTAAAGCGCACGCAGGCGGTCTGTCAAGTCGGATGTGAAATCCCCGGGCTCAACCTGGGAACTGCATTCGAAACTGGCAGGCTGGAGTCCTGTAGAGGGGGGTAGAATTCCAGGTGTAGCGGTGAAATGCGTAGAGATCTGGAGGAATACCGGTGGCGAAGGCGGCCCCCTGGACAAAGACTGACGCTCAGGTGCGAAAGCGTGGGGAGCAAACAGG	gb|KM603632.1| Enterobacter cloacae strain Tm-Alk07 16S ribosomal RNA gene,	0.99	Otu482	0	0	0	0	0	0	0	0.00183727	0.0010803	0	0.00114943	0.00121314	6.35526e-05	0	7.17772e-05	0.000518526	0.000281988	0.000281373	0.00018506	0.000733484	0.000145335	4.77054e-05	0	0	0	0.000125507	0.000281004	0.000128156	5.61388e-05	0.000361219	0.000295247	0	0	0.000626298	0.000395558	0.000117938	3.25235e-05	0	0	0.00023406	0.000151156
Proteobacteria(100)	Alphaproteobacteria(100)	Sphingomonadales(100)	Sphingomonadaceae(100)	unclassified(100)	TACGGAGGGAGCTAGCGTTGTTCGGAATTACTGGGCGTAAAGCGCACGTAGGCGGCCATTCAAGTCAGAGGTGAAAGCCCGGGGCTCAACCCCGGAACTGCCTTTGAAACTAGATGGCTTGAATCTTGGAGAGGCGAGTGGAATTCCGAGTGTAGAGGTGAAATTCGTAGATATTCGGAAGAACACCAGTGGCGAAGGCGACTCGCTGGACAAGTATTGACGCTGAGGTGCGAAAGCGTGGGGAGCAAACAGG	gb|KM248743.1| Sphingomonas ursincola strain MGH111 16S ribosomal RNA gene,	1	Otu483	0	0	0	0	0	0	0	0	0	0	0	0	0	0	0	0	0	0	0	0	0	0	0	0	0	0	0	0	0	0	0	0	0	0	0	0	0	0	0	0	0
unclassified(100)	unclassified(100)	unclassified(100)	unclassified(100)	unclassified(100)	TACGGAGGTGGCAAGCGTTGCTCGGAATCACTGGGCGTAAAGGGCGCGTAGGCGGGGAGGTAAGTCGGGTGTGAAATCCCTCGGCCCAACTGAGGAACTGCGCCCGAGACTGCTTCTCTTGAGTCCCGGAGAGGAAGATGGAATTCCCGGTGTAGCGGTGAAATGTGTAGAGATCGGGAGGAACACCGGTGGCGAAGGCGGTCTTCTGGACGGTGACTGACGCTGAGGCGCGAAAGCGTGGGGAGCAAACGGG	gb|KC921189.1| Bacterium WX65 16S ribosomal RNA gene, partial sequence	0.99	Otu484	0	0	0	0	0	0	0	0	0	0	0	0	0	0	0	0	0	0	0	0	0	0	0	0	0	0	0	0	0	0	0	0	0	0	0	0	0	0	0	0	0
Firmicutes(100)	Clostridia(100)	Clostridiales(100)	Ruminococcaceae(100)	unclassified(100)	TACGTAGGATGCGAGCGTTATCCGGAATTACTGGGTGTAAAGGGAGCGCAGGCGGGACTGCAAGTTGGATGTGAAATACCGCAGCTTAACTGCGGAGCTGCATCCAAAACTGTAGTTCTTGAGTGGAGTAGAGGCAAGCGGAATTCCGAGTGTAGCGGTGAAATGCGTAGATATTCGGAGGAACACCAGTGGCGAAGGCGGCTTGCTGGGCTCTAACTGACGCTGAGGCTCGAAAGTGTGGGGAGCAAACAGG	gb|GU324374.1| Rumen bacterium NK4A78 16S ribosomal RNA gene, partial sequence	0.9	Otu485	0	0	0	0	0	0	0	0	8.00224e-05	0.000149399	0	0.000186637	0	0	0	0	0	0	0	0	0.00019378	4.77054e-05	0	0.000576701	0	0	0	0	0	0	0	0	0	0	0	2.94846e-05	0	3.78874e-05	0	0	0.000100771
Bacteroidetes(100)	Bacteroidia(100)	Bacteroidales(100)	unclassified(100)	unclassified(100)	TACGGAGGATGCGAGCGTTATCCGGATTTATTGGGTTTAAAGGGTGCGTAGGCGGTTGCTTAAGTCAGCGGTCAAATGGCGGGGCTCAACCCCGTCCAGCCGTTGAAACTGGGTGGCTTGAGTCGGCGAGAAGTACGCGGAATGCGCGGTGTAGCGGTGAAATGCATAGATATCGCGCAGAACTCCGATTGCGAAGGCAGCGTACCGGCGCCGTACTGACGCTGAGGCACGAAAGCGTGGGTATCGAACAGG	gb|AY239469.1| Gram-negative bacterium cL10-2b-4 16S ribosomal RNA gene, complete	0.9	Otu486	0	0	0	0	0	0	0	5.24934e-05	0	0	0	4.66592e-05	0	0	0	0	0	0	0	0	0	0	0	0	0	0	0	0	5.61388e-05	2.40813e-05	0	5.21322e-05	0	0	0	0	0	0	0	0	0.000100771
Bacteroidetes(100)	Bacteroidia(100)	Bacteroidales(100)	unclassified(100)	unclassified(100)	TACGGAAGGTCCGGGCGTTATCCGGATTTATTGGGTTTAAAGGGAGCGTAGGCGGGCCGTTAAGTCAGTTGTGAAAGTTCGGGGCTCAACCCCGGAATTGCAGTTGAAATTGCCGGTCTTGAGTACACGCAGGGAAGCCTGAATTCATGGTGTAGCGGTGAAATGCTTAGATATCATGAAGACGACCGATCGCGAAGGCAGGTTTCCGGAGTGTAACTGACGCTGAGGCTCGAAAGTGCGGGTATCAAACAGG	ref|NR_118334.1| Alloprevotella rava strain 81/4-12 16S ribosomal RNA gene, partial	0.89	Otu487	0.00144286	0.00108774	0.000995282	0	0	0.000134192	0.000876534	0	0	0	0	0	0	0	0	0	0	0	0	0	0	0	0	0	0	0	0	4.27186e-05	0	0	0	0.000964446	0.00122382	0	0	0	0	0	0	0	0
Actinobacteria(100)	Actinobacteria(100)	Actinomycetales(100)	Nocardiaceae(100)	Rhodococcus(100)	TACGTAGGGTGCGAGCGTTGTCCGGAATTACTGGGCGTAAAGAGTTCGTAGGCGGTTTGTCGCGTCGTTTGTGAAAACCCGGGGCTCAACTTCGGGCTTGCAGGCGATACGGGCAGACTTGAGTGTTTCAGGGGAGACTGGAATTCCTGGTGTAGCGGTGAAATGCGCAGATATCAGGAGGAACACCGGTGGCGAAGGCGGGTCTCTGGGAAACAACTGACGCTGAGGAACGAAAGCGTGGGTAGCAAACAGG	gb|KP091903.1| Rhodococcus sp. TPH-S8 16S ribosomal RNA gene, partial sequence	1	Otu488	0	0	0	0	0	0	0	0	0	0	0	0	0	0	7.17772e-05	0	0	0.00182893	0	0	0	0	0	0	0	0	0	0	0	0	0	0	0	0	0	0	0	0	0	0	0
Bacteroidetes(100)	Bacteroidia(100)	Bacteroidales(100)	Prevotellaceae(100)	unclassified(100)	TACGGAAGGTCCGGGCGTTATCCGGATTTATTGGGTTTAAAGGGAGCGTAGGCCGGTCTTTAAGCGTGCCGTGAAATTTTGTGGCTCAACCATGAGAGTGCGGCGCGAATTGGAGACCTTGAGTGCGCGGAAGGCAGGCGGAATTCGTGGTGTAGCGGTGAAATGCTTAGATATCACGAAGAACCCCGATTGCGAAGGCAGCCTGCCGCAGCGTTACTGACGCTGAAGCTCGAAAGCGCGGGTATCGAACAGG	emb|FN821378.1| Bacterium A7(2010) partial 16S rRNA gene, strain A7	0.89	Otu489	0.000192382	0	0.000552934	0.000434896	6.09255e-05	0.000984076	0.00171133	0	0	0	0	0	0	0	0	0	0	0	0	0	0	0	0	0	0	0	0	4.27186e-05	0	0	0	0.000886248	0.000142304	0	0	0	0.000520376	0.00113662	0	0	0
Firmicutes(100)	Clostridia(100)	Clostridiales(100)	Ruminococcaceae(100)	Pseudoflavonifractor(100)	TACGTAGGTGGCAAGCGTTATCCGGATTTACTGGGTGTAAAGGGCGTGTAGGCGGGACTGCAAGTCAGATGTGAAAACCACGGGCTCAACCTGTGGCCTGCATTTGAAACTGTAGTTCTTGAGTACTGGAGAGGCAGATGGAATTCCTAGTGTAGCGGTGAAATGCGTAGATATTAGGAGGAACACCAGTGGCGAAGGCGGTCTGCTGGACAGCAACTGACGCTGAGGCGCGAAAGCGTGGGGAGCAAACAGG	dbj|AB702938.1| Clostridiales bacterium CIEAF 022 gene for 16S rRNA, partial	0.99	Otu490	0	0	7.37246e-05	0	0	4.47307e-05	0.000542616	0	0	0	0	0	0	0	0	0	0	0	0	0	0	0	0	0	0	0	0	0	0	0	0	0	0	0	0	0	0	0	0	0	0
Bacteroidetes(100)	Bacteroidia(100)	Bacteroidales(100)	Bacteroidaceae(100)	Bacteroides(100)	TACGGAGGATCCGAGCGTTATCCGGATTTATTGGGTTTAAAGGGAGCGTAGGCGGAAGCTTAAGTCAGTTGTGAAAGTTTGCGGCTCAACCGTAAAATTGCAGTTGAAACTGGCAGTCTTGAGTACAGTAGAGGTGGGCGGAATTCGTGGTGTAGCGGTGAAATGCTTAGATATCACGAAGAACTCCGATTGCGAAGGCAGCTCACTGGACTGCAACTGACACTGATGCTCGAAAGTGTGGGTATCAAACAGG	dbj|AB021165.1| Bacteroides acidofaciens DNA for 16S rRNA, strain A43	0.98	Otu491	0	0	0	0	0	0	0	0	0	0	0	0	3.17763e-05	0	0	0	0	0	0	0	0	9.54107e-05	5.50176e-05	0	0	0	0	0	0.00168416	0.0018061	0.000206673	0	0	0.00042852	0.000791115	0.00103196	0	0	0	0	0
Firmicutes(100)	Clostridia(100)	Clostridiales(100)	Lachnospiraceae(100)	unclassified(100)	TACGTAGGGGGCAAGCGTTATCCGGATTTACTGGGTGTAAAGGGAGCGTAGACGGCTGAGCAAGTCAGAAGTGAAAGCCCGGGGCTCAACCCCGGGACTGCTTTTGAAACTGCGGAGCTGGAGTGCAGGAGAGGTAAGCGGAATTCCTGGTGTAGCGGTGAAATGCGTAGATATCAGGAGGAACACCAGTGGCGAAGGCGGCTTACTGGACTGTAACTGACGTTGAGGCTCGAAAGCGTGGGGAGCAAACAGG	dbj|AB622849.1| Clostridium sp. Clone-49 gene for 16S ribosomal RNA, partial	0.98	Otu492	0	0	0	0	0	0	0.000333918	0	0	0	0	0	0	0	0	0	0	0	0	0	0	0	0	0	0	0	0	0	0	0	0	2.60661e-05	0	0	0	0	0	0	0	0	0
Proteobacteria(100)	Alphaproteobacteria(100)	Rhizobiales(100)	unclassified(100)	unclassified(100)	TACGAAGGGGGCTAGCGTTGTTCGGAATCACTGGGCGTAAAGCGCACGTAGGCGGCTTGTTAAGTCAGGGGTGAAAGCCTGGAGCTCAACTCCAGAACTGCCCTTGATACTGGCAAGCTTGAGTGTGGAAGAGGTTGGTGGAACTCCGAGTGTAGAGGTGAAATTCGTAGATATTCGGAAGAACACCAGTGGCGAAGGCGGCCAACTGGTCCATTACTGACGCTGAGGTGCGAAAGCGTGGGGAGCAAACAGG	dbj|AB299782.1| Alpha proteobacterium ASRW6-4 gene for 16S rRNA, partial sequence	0.97	Otu493	0	0.000616389	0.000442347	0	0	0	0	0.000104987	0	0	0.000183908	0	0	0	0.00179443	4.71387e-05	0	0	0	0	0	0	0	0	0	0	0	0	0	0	0	0	0	0	0	0	0	0	0.000303797	0	0
Firmicutes(100)	Clostridia(100)	Clostridiales(100)	Lachnospiraceae(100)	unclassified(100)	TACGTAGGGGGCAAGCGTTATCCGGATTTACTGGGTGTAAAGGGAGCGCAGACGGCTGTGCAAGTCTGGAGTGAAAGGCGGGGGCCCAACCCCCGGACTGCTCTGGAAACTGTAAAGCTGGAGTGCAGGAGAGGTAAGCGGAATTCCTAGTGTAGCGGTGAAATGCGTAGATATTAGGAGGAACACCAGTGGCGAAGGCGGCTTACTGGACTGCAACTGACGTTGAGGCTCGAAAGCGTGGGGAGCAAACAGG	gb|KJ194926.1| Clostridium xylanolyticum strain ai24 16S ribosomal RNA gene,	0.95	Otu494	0	3.62582e-05	0.000331761	0	0	0.00178923	0.000709575	0	0	0	0	0	0	0	0	0	0	0	0	0	0	0	0	0	0	0	0	0	0	0	0	2.60661e-05	0	0	0	0	0	0	0	0	0
Firmicutes(100)	unclassified(100)	unclassified(100)	unclassified(100)	unclassified(100)	TACATAGGGGGCAAGCGTTATCCGGAATTATTGGGTGTAAAGGGTGCGTAGACGGGAAATTAAGTTAGTTGTGAAATACCTTGGCTCAACTAAGGAACTGCAACTAAAACTGGTTTTCTTGAGTACTGGAGAGGAAAGTGGAATTCCTAGTGTAGCGGTGAAATGCGTAGATATTAGGAGGAACACCAGTGGCGAAGGCGACTTTCTGGACAGAAACTGACGTTGAGGCACGAAAGTGTGGGGAGCAAACAGG	gb|HM099644.1| Clostridiales bacterium oral taxon F32 strain VO026 16S ribosomal	0.94	Otu495	0	0	0	0	0	4.47307e-05	0	0	0	0	0	0	0	0	0	0	0	0	0	0	0	0	0	0	0	0	0	0	0	0	0	0.000130331	0	0	0	0	0	0	0	0	0
Planctomycetes(100)	Planctomycetacia(100)	Planctomycetales(100)	Planctomycetaceae(100)	Planctomyces(100)	TACGAACTGTGCGAACGTTATTCGGAATCACTGGGCTTAAAGGGTGCGTAGGCGGCTTATTAAGCAGGGTGTGAAAGCCCCCGGCTCAACCGGGGAATAGCGCTCTGAACTGATGAGCTTGAGTGAGGCAGGGGTGCGCGGAACTTCCAGTGGAGCGGTGAAATGTGTTGATATTGGAAGGAACACCGGAGGCGAAAGCGGCGCACTGGGCCTTGTCTGACGCTGAGGCACGAAAGCCAGGGGAGCAAACGGG	gb|KF228168.1| Planctomyces maris clone A11-0AF47_11038 16S ribosomal RNA gene,	0.9	Otu496	0	0	0.00176939	0	0	0	0	0	0	0	0	0	0	0	0	0	0	0	0	0	0	0	0	0	0	0	0	0	0	0	0	0	0	0	0	0	0	0	0	0	0
Firmicutes(100)	Bacilli(100)	Bacillales(100)	Paenibacillaceae_1(100)	Paenibacillus(100)	TACGTAGGGGGCAAGCGTTGTCCGGAATTATTGGGCGTAAAGCGCGCGCAGGCGGCTGTTTAAGTCTGGTGTATAATCCTGGGGCTCAACTCCGGGTCGCACTGGAAACTGGGCAGCTTGAGTGCAGAAGAGGAGAGTGGAATTCCACGTGTAGCGGTGAAATGCGTAGAGATGTGGAGGAACACCAGTGGCGAAGGCGACTCTCTGGGCTGTAACTGACGCTGAGGCGCGAAAGCGTGGGGAGCAAACAGG	gb|KJ794157.1| Paenibacillus sp. BAB-4180 16S ribosomal RNA gene, partial sequence	0.99	Otu497	0	0	0	0	0	0	0	0	0	0	0	0	0	0	0	0	0	0	0	0	0	0	0	0	0	0	0	0	0.000589457	0.000481626	5.90493e-05	0	0	0.00075815	0.000273848	0.00176908	0	0	0	0	0
Bacteroidetes(100)	Bacteroidia(100)	Bacteroidales(100)	Porphyromonadaceae(100)	Parabacteroides(100)	TACGGAGGATGCGAGCGTTATCCGGATTTATTGGGTTTAAAGGGTGCGTAGGTGGTTAATTAAGTCAGCGGTGAAAGTTTGTGGCTCAACCATAAAATTGCCGTTGAAATTGGTTGACTTGAGTATATTTGAGGTAGGCGGAATGCGTGGTGTAGCGGTGAAATGCATAGATATCACGCAGAACTCCGATTGCGAAGGCAGCTTACTAAACTATAACTGACACTGAAGCACGAAAGCGTGGGGATCAAACAGG	dbj|AB599956.1| Bacteroides sp. CR-48 gene for 16S ribosomal RNA, partial sequence	0.99	Otu498	0	0	0	0.00115972	0.00127943	0	0	0	0	0	0	0	9.53289e-05	0	0	0.000518526	0.000916461	0.000562746	0.000740238	0.000157175	0.000339114	0.000238527	0.00121039	0.000961169	0.000330295	0.000836715	0.000187336	0	0.00159996	0.00134855	0.00106289	0	0	0.0012526	0.00118667	0.00176908	0.00123589	0.00166705	0.000708861	0.00023406	0.000453469
Proteobacteria(100)	Gammaproteobacteria(100)	Enterobacteriales(100)	Enterobacteriaceae(100)	unclassified(100)	TACGGAGGGTGCAAGCGTTAATCGGAATTACTGGGCGTAAAGCGCACGCAGGCGGTCTGTCAAGTCGGATGTGGAATCCCCGGGCTCAACCTGGGAACTGCATTCGAAACTGGCAGGCTGGAGTCTTGTAGAGGGGGGTAGAATTCCAGGTGTAGCGGTGAAATGCGTAGAGATCTGGAGGAATACCGGTGGCGAAGGCGGCCCCCTGGACAAAGACTGACGCTCAGGTGCGAAAGCGTGGGGAGCAAACAGG	gb|KM603632.1| Enterobacter cloacae strain Tm-Alk07 16S ribosomal RNA gene,	0.99	Otu499	0	0	0	0	0	0	0	0.00115486	0.000840235	0	0.00174713	0.00116648	0.000476644	0	0	0.000754219	0.000281988	0.000281373	0.00018506	0.000261958	0.000823564	9.54107e-05	0	0	0	8.36715e-05	0.00023417	8.54372e-05	8.42082e-05	0.000120406	0.000236197	0	0	0.000296667	0.000273848	0.000117938	6.5047e-05	3.78874e-05	5.06329e-05	9.36242e-05	5.03854e-05
Proteobacteria(100)	Gammaproteobacteria(100)	Enterobacteriales(100)	Enterobacteriaceae(100)	unclassified(100)	TACGGGGGGTGCAAGCGTTAATCGGAATTACTGGGCGTAAAGCGCACGCAGGCGGTTTGTTAAGTCAGATGTGAAATCCCCGGGCTCAACCTGGGAACTGCATCTGATACTGGCAAGCTTGAGTCTCGTAGAGGGGGGTAGAATTCCAGGTGTAGCGGTGAAATGCGTAGAGATCTGGAGGAATACCGGTGGCGAAGGCGGCCCCCTGGACGAAGACTGACGCTCAGGTGCGAAAGCGTGGGGAGCAAACAGG	gb|CP010344.1| Escherichia coli ECC-1470, complete genome	0.99	Otu500	0	0	0	0	0	0	0	0	0	0	0	0	0	0	0.000861326	9.42774e-05	0	0.000281373	0.000863611	0	0	0.000143116	0.00022007	0	0.000396354	0.00029285	0.000281004	0.000341749	2.80694e-05	0.00019265	0.000354296	7.81983e-05	0	0.000362594	0.000212993	0.000235877	0.000162617	7.57748e-05	0.000405063	0.00107668	0.00115887
Firmicutes(100)	Clostridia(100)	Clostridiales(100)	unclassified(100)	unclassified(100)	TACGTAGGGAGCAAGCGTTATCCGGATTTATTGGGTGTAAAGGGTGCGTAGACGGGAATTTAAGTTAGTTGTGAAATCCCTCGGCTTAACTGAGGAACTGCAACTAAAACTGAATTTCTTGAGTGCGGGAGAGGAAAGTGGAATTCCTAGTGTAGCGGTGAAATGCGTAGATATTAGGAGGAACACCAGTGGCGAAGGCGACTTTCTGGACCGTAACTGACGTTGAGGCACGAAAGTGTGGGGAGCAAACAGG	gb|HM099644.1| Clostridiales bacterium oral taxon F32 strain VO026 16S ribosomal	0.96	Otu501	0	0.000145033	0.00081097	0	0	0.00102881	0.000333918	0	0	0	0	0	0	0	0	0	0	0	0	0	0	0	0	0	0	0	0	0	0	0	0	0.00119904	0	0	0	0	0	0	0	0	0
Firmicutes(100)	Clostridia(100)	Clostridiales(100)	unclassified(100)	unclassified(100)	TACGTAGGAGGCAAGCGTTATCCGGAATGACTGGGCGTAAAGGGTGCGTAGGTGGTTTGGCAAGTTAGTAGCGTAACCCCGGGGCTCAACCTCGGAACTACTACTAAAACTGTCGGACTTGAGTGCAGGAGGGGCAATTGGAATTCCTAGTGTAGCGGTGGAATGCGTAGATATTAGGAGGAACACCAGTGGCGAAGGCGAATTGCTGGACTGTAACTGACACTGAGGCACGAAAGCGTGGGGAGCAAACAGG	gb|JX629260.1| Anaerostipes sp. 992a 16S ribosomal RNA gene, partial sequence	0.89	Otu502	6.41272e-05	0	0	0	0	8.94614e-05	4.17397e-05	0	0	0	0	0	0.000222434	0	0	0	0	0	0	0	0	0	0	0	0	0	0	0	0	0	0	0	2.84608e-05	0	0	0	0	0	0	0	0
Firmicutes(100)	Clostridia(100)	Clostridiales(100)	Ruminococcaceae(100)	Clostridium_IV(100)	TACGTAGGGAGCGAGCGTTGTCCGGATTTACTGGGTGTAAAGGGTGCGTAGGCGGCTCTGCAAGTCAGAAGTGAAATCTATGGGCTTAACCCATAAACTGCTTTTGAAACTGTGGAGCTTGAGTGAAGTAGAGGTAGGCGGAATTCCCGGTGTAGCGGTGAAATGCGTAGAGATCGGGAGGAACACCAGTGGCGAAGGCGGCCTACTGGGCTTTAACTGACGCTGAGGCACGAAAGCGTGGGTAGCAAACAGG	gb|KM043751.1| Bacterium P1C10 16S ribosomal RNA gene, partial sequence	0.97	Otu503	0	0	3.68623e-05	0	0	4.47307e-05	0.000125219	0	0	0	0	0	0	0	0	0	0	0	0	0	0	0	0	0	0	0	0	0	0	0	0	2.60661e-05	0.00119536	0	0	0	0	0	0	0	0
unclassified(100)	unclassified(100)	unclassified(100)	unclassified(100)	unclassified(100)	TACAGAGGCCCCGAGCGTTAGTCGGAATCACTGGGCTTAAAGGGTGCGTAGGCGGCTGGATAAGTGTCGTGTGAAATCCCACTGCTCAACAGTGGAACTGCACGGCAAACTGTCTGGCTAGAAGTATGTAGAGGTCGCTAGAACGATTGGTGGAGCGGTGGAATGCGTAGATATCAATCGGAATGCCAAAGGTGAAGACAGGCGACTGGGCATTACTTGACGCTGAGGCACGAAAGCGTGGGGAGCAAACAGG	gb|AY162125.1| Planctomycete GMD15D02 small subunit ribosomal RNA gene, partial	0.82	Otu504	0	0	0	0	0	0	0	0	0	0	0	0	0	0	0	0	0	0	0	0	0	0	0	0	0.00171753	0	0	0	0	0	0	0	0	0	0	0	0	0	0	0	0
Tenericutes(100)	Mollicutes(100)	Anaeroplasmatales(100)	Anaeroplasmataceae(100)	Anaeroplasma(100)	TACGTAGGGAGCGAGCGTTATCCGGAATTATTGGGCGTAAAGGGTGCGTAGATGGCATAGTAAGTCTTTTGTAAAAATGCTGGGCTCAACCCAGTAGGGCAAAAGATACTGCAAAGCTAGAGTATGACAGAGGCAAGTGGAACTACATGTGTAGCGGTAAAATGCGTAAATATATGTAAGAACACCAGTGGCGAAGGCGGCTTGCTGGGTCGATACTGACATTGAGGCACGAAAGCGTGGGGAGCAAACAGT	ref|NR_044675.2| Anaeroplasma bactoclasticum strain JR 16S ribosomal RNA gene,	0.92	Otu505	0	7.25163e-05	0	0	0	0	0	0	0	0	0	0	0	0.00171689	0	0	0	0	0	0	0	0	0	0	0	0	0	0	0	0	0	0	0	0	0	0	0	0	0	0	0
Proteobacteria(100)	Alphaproteobacteria(100)	Rhodospirillales(100)	unclassified(100)	unclassified(100)	TACGAAGGGAGCTAGCGTTGTTCGGAATTACTGGGCGTAAAGGGCGCGTAGGCGGTTTCGATAGTCAGGCGTGAAATCCCCAGGCTCAACCTGGGAATTGCGCTTGATACTGCGAGACTTGAGTGAGGGAGAGGATAGTGGAATTCCCAGTGTAGAGGTGAAATTCGTAGATATTGGGAAGAACACCAGTGGCGAAGGCGGCTATCTGGACCTCAACTGACGCTGAGGCGCGAAAGCGTGGGGAGCAAACAGG	emb|AM411930.1| Alpha proteobacterium P-20 partial 16S rRNA gene, strain P-20	0.98	Otu506	0	0.000290065	0	0	0	0	0	0	0	0	0	0	0	0	0	9.42774e-05	0	0.000703433	0	0	0	0	0	0	0	0	0	0	0	0	0	0	0	0	0	0	0	0	0	0	0
Firmicutes(100)	Clostridia(100)	Clostridiales(100)	Ruminococcaceae(100)	unclassified(100)	TACGTAGGGAGCGAGCGTTGTCCGGAATTACTGGGTGTAAAGGGAGCGTAGGCGGGATTGCAAGTTGGATGTGAAAACTGCGGGCTCAACCCGGAGAGTGCATTCAAAACTGCGATTCTTGAGTGAAGTAGAGGCAAGCGGAATTCCTAGTGTAGCGGTGAAATGCGTAGATATTAGGAGGAACACCAGTGGCGAAGGCGGCTTGCTGGGCTTTTACTGACGCTGAGGCTCGAAAGTGTGGGGAGCAAACAGG	ref|NR_029355.1| [Clostridium] methylpentosum strain R2 16S ribosomal RNA gene,	0.93	Otu507	0	0	0.000110587	0	0	0	0.000333918	0	0	0	0	0	0	0	0	0	0	0	0	0	0	0	0	0	0	0	0	0	0	0	0	0	0.000199226	0	0	0	0	0	0	0	0
Proteobacteria(100)	Gammaproteobacteria(100)	Enterobacteriales(100)	Enterobacteriaceae(100)	unclassified(100)	TACGGAGGGTGCAAGCGTTAATCGGAATTACTGGGCGTAAAGCGCACGCAGGCGGTCTGTCAAGTCGGATGTGAAATCCCCGGGCTCAACCTGGGAACTGCATTCGAAACTGGCAGGCTGGAGTCTTGTAGAGGGGGGTAGAATTCCAGGTGTAGCGGTGAAATGCGTAGAGATCTGGAGGAATACCGGTGGCGAAGGCGGCCCCCTGGACAAAGACTGACGCTCAGGTGCGAAGGCGTGGGGAGCAAACAGG	gb|KM603632.1| Enterobacter cloacae strain Tm-Alk07 16S ribosomal RNA gene,	0.99	Otu508	0	0	0	0	0	0	0	0.00104987	0.000920258	0	0.00170115	0.0010265	0.000190658	4.29221e-05	0	0.000801358	0.000140994	0.000562746	0	0.00031435	0.000532894	4.77054e-05	0	0	0	0.00029285	0.000421506	0.000128156	0.000112278	0.00019265	0.000118099	0	0	0.000197778	0.000334703	0.000176908	0	0.000340987	0.000202532	9.36242e-05	5.03854e-05
Proteobacteria(100)	Gammaproteobacteria(100)	Enterobacteriales(100)	Enterobacteriaceae(100)	unclassified(100)	TACGGAGGGTGCAAGCGTTAATCGGAATTACTGGGCGTAAGGCGCACGCAGGCGGTCTGTCAAGTCGGATGTGAAATCCCCGGGCTCAACCTGGGAACTGCATTCGAAACTGGCAGGCTGGAGTCTTGTAGAGGGGGGTAGAATTCCAGGTGTAGCGGTGAAATGCGTAGAGATCTGGAGGAATACCGGTGGCGAAGGCGGCCCCCTGGACAAAGACTGACGCTCAGGTGCGAAAGCGTGGGGAGCAAACAGG	gb|KM603632.1| Enterobacter cloacae strain Tm-Alk07 16S ribosomal RNA gene,	0.99	Otu509	0	0	0	5.79861e-05	9.13882e-05	0	0	0.00141732	0.00116032	0	0.00170115	0.00158641	0.000317763	0	0.000143554	0.000377109	0.000352485	0.000281373	0.00018506	0.000733484	0.00029067	9.54107e-05	0	0	6.60589e-05	8.36715e-05	0.000327838	0.000128156	2.80694e-05	0.000313057	0.000354296	2.60661e-05	0	0.00032963	0.000304275	0.000206392	6.5047e-05	0	5.06329e-05	0.000280873	5.03854e-05
Firmicutes(100)	Clostridia(100)	Clostridiales(100)	Ruminococcaceae(100)	unclassified(100)	TACGTAGGTGGCAAGCGTTATCCGGATTTACTGGGTGTAAAGGGCGTGTAGGCGGGGACGCAAGTCAGATGTGAAAACCATGGGCTCAACCTGTGGCCTGCATTTGAAACTGTGTTTCTTGAGTACTGGAGAGGCAGACGGAATTCCTAGTGTAGCGGTGAAATGCGTAGATATTAGGAGGAACACCAGTGGCGAAGGCGGTCTGCTGGACAGCAACTGACGCTGAGGCGCGAAAGCGTGGGGAGCAAACAGG	gb|KF447772.1| Lachnospiraceae bacterium BLS21 16S ribosomal RNA gene, partial	0.99	Otu510	0	7.25163e-05	7.37246e-05	0	0	0.000670961	8.34794e-05	0	0	0	0	0	0	0	0	0	0	0	0	0	0	0	0	0	0	0	0	0	0	0	0	0	2.84608e-05	0	0	0	0	0	0	0	0
Firmicutes(100)	Clostridia(100)	Clostridiales(100)	Ruminococcaceae(100)	unclassified(100)	TACGTAGGTGGCAAGCGTTATCCGGATTTACTGGGTGTAAAGGGCGTGTAGGCGGGAGTGCAAGTCAGATGTGAAAACTATGGGCTCAACCCATAGCCTGCATTTGAAACTGTACTTCTTGAGTGCTGGAGAGGCAATCGGAATTCCGTGTGTAGCGGTGAAATGCGTAGATATACGGAGGAACACCAGTGGCGAAGGCGGATTGCTGGACAGTAACTGACGCTGAGGCGCGAAAGCGTGGGGAGCAAACAGG	gb|GU128175.1| Clostridium sp. AUH-JLC235 16S ribosomal RNA gene, partial sequence	0.99	Otu511	0.000192382	0.000435098	0.000184311	0	0	0.000357846	0.000375657	0	0	0	0	0	0	0	0	0	0	0	0	0	0	0	0	0	0	0	0	8.54372e-05	0	0	0	0.000130331	0.000369991	0	0	0	0	0	0	0	0
Firmicutes(100)	Clostridia(100)	Clostridiales(100)	Ruminococcaceae(100)	Butyricicoccus(100)	TACGTAGGGAGCAAGCGTTATCCGGATTTACTGGGTGTAAAGGGCGCGTAGGCGGGCCTGCAAGTCAGAAGTGAAATCTGGGGGCTTAACCCCCAAACTGCTTTTGAAACTGCGGGTCTTGAGTGATGGAGAGGCAGGCGGAATTCCCAGTGTAGCGGTGAAATGCGTAGATATTGGGAGGAACACCAGTGGCGAAGGCGGCCTGCTGGACATTAACTGACGCTGAGGCGCGAAAGCGTGGGGAGCAAACAGG	gb|HQ452854.1| Clostridiales bacterium 7-4c 16S ribosomal RNA gene, partial	0.96	Otu512	0	0	3.68623e-05	0	0	0	4.17397e-05	0	0	0	0	0	0	0	0	0	0	0	0	0	0	0	0	0	0	0	0	0	0	0	0	5.21322e-05	0.000284608	0	0	0	0	0	0	0	0
Firmicutes(100)	Clostridia(100)	Clostridiales(100)	Lachnospiraceae(100)	unclassified(100)	TACGTAGGGGGCAAGCGTTATCCGGATTTACTGGGTGTAAAGGGAGCGTAGACGGCAGAGCAAGTCTGAAGTGAAAGCCCGCGGCCCAACTGCGGGACTGCTTTGGAAACTGCCCGGCTAGAGTGCTGGAGAGGTAAGCGGAATTCCTAGTGTAGCGGTGAAATGCGTAGATATTAGGAGGAACACCAGTGGCGAAGGCGGCTTACTGGACAGTAACTGACGTTGAGGCTCGAAAGCGTGGGGAGCAAACAGG	gb|KM360180.1| Clostridium sp. BPY5 16S ribosomal RNA gene, partial sequence	0.96	Otu513	0.000545081	0.0015591	0.000737246	0	0	0.00169977	0.00100175	0	0	0	0	0	0	0	0	0	0	0	0	0	0	0	0	0	0	0	0	0	0	0	0	5.21322e-05	0.000512295	0	0	8.84538e-05	0	0	0	0	0
Bacteroidetes(100)	Bacteroidia(100)	Bacteroidales(100)	Prevotellaceae(100)	unclassified(100)	TACGGAGGATGCGAGCGTTATCCGGATTTATTGGGTTTAAAGGGAGCGTAGGCCGGGTTTTAAGCGTGCCGTGAAATGTCGGGGCTCAACCTTGACACTGCGGCGCGAACTGGAGTCCTTGAGTGCGCGGAACGTATGCGGAATTCGTGGTGTAGCGGTGAAATGCTTAGATATCACGAAGAACCCCGATTGCGAAGGCAGCATACGGCAGCGCTACTGACGCTGAAGCTCGAAGGCGCGGGTATCGAACAGG	gb|DQ278861.1| Prevotella sp. 152R-1a 16S ribosomal RNA gene, partial sequence	0.89	Otu514	0.000288573	0.000543872	0	0	0	0	0	0	0	0	0	0	0	0	0	0	0	0	0	0	0	0	0	0	0	0	0	0	0	0	0	0	0.000825364	0	0	0	0	0	0	0	0
Proteobacteria(100)	Gammaproteobacteria(100)	Enterobacteriales(100)	Enterobacteriaceae(100)	unclassified(100)	TACGGAGGGTGCAGGCGTTAATCGGAATTACTGGGCGTAAAGCGCACGCAGGCGGTCTGTCAAGTCGGATGTGAAATCCCCGGGCTCAACCTGGGAACTGCATTCGAAACTGGCAGGCTGGAGTCTTGTAGAGGGGGGTAGAATTCCAGGTGTAGCGGTGAAATGCGTAGAGATCTGGAGGAATACCGGTGGCGAAGGCGGCCCCCTGGACAAAGACTGACGCTCAGGTGCGAAAGCGTGGGGAGCAAACAGG	gb|KM603632.1| Enterobacter cloacae strain Tm-Alk07 16S ribosomal RNA gene,	0.99	Otu515	0	0	0	5.79861e-05	3.04627e-05	0	0	0.00167979	0.00136038	0	0.00151724	0.00116648	0.000413092	8.58443e-05	7.17772e-05	0.000895635	0.000281988	0.000140687	0.000123373	0.000366742	0.000872009	0	0	0	0	0.000251015	0.000281004	0.000213593	5.61388e-05	9.63252e-05	0.000324771	0	0	0.000626298	0.000517268	0.000324331	3.25235e-05	0.00015155	5.06329e-05	0	0.000100771
Proteobacteria(100)	Gammaproteobacteria(100)	Enterobacteriales(100)	Enterobacteriaceae(100)	unclassified(100)	TACGGAGGGTGCAAGCGTTAATCGGAATTACTGGGCGTAAAGCGCACGCAGGCGGTCTGTCAAGTCGGATGTGAAATCCCCGGGCTCAACCTGGGAACTGCATTCGAAACTGGCAGGCTGGAGTCTTGTAGAGGGGGGTAGAATTCCAGGTGTAGCGGTGAAATGCGTAGAGATCTGGAGGAATACCGGTGGCGAAGGCGGCCCCCTGGACAAAGACTGACGCTCAGGTGCGAAAGCGTGGGGGGCAAACAGG	gb|KM603632.1| Enterobacter cloacae strain Tm-Alk07 16S ribosomal RNA gene,	0.99	Otu516	0	0	0	2.89931e-05	0	0	0	0.00167979	0.000760213	0	0.00142529	0.00121314	6.35526e-05	0	0	0.000424248	0.000281988	0.000281373	0	0.000261958	0.000387559	0	0	0	0	8.36715e-05	0.000421506	0.000128156	5.61388e-05	0.000337138	0.000177148	0	2.84608e-05	0.000494446	0.000182565	0.000176908	3.25235e-05	0.000113662	0.000151899	4.68121e-05	5.03854e-05
Proteobacteria(100)	Gammaproteobacteria(100)	Enterobacteriales(100)	Enterobacteriaceae(100)	unclassified(100)	TACGGAGGGTGCAAGCGTTAATCGGAATTACTGGGCGTAAAGCGCACGCAGGCGGTCTGTCAAGTCGGATGTGAAATCCCCGGGCTCAACCTGGGAACTGCATTCGAAACTGGCAGGCTGGAGTCTTGTAGAGGGGGGTAGAATTCCAGGTGTAGCGGTGAAATGCGTAGAGATCTGGAGGAATACCGGTGGCGAAGGCGGCCCCCTGGACAAAGGCTGACGCTCAGGTGCGAAAGCGTGGGGAGCAAACAGG	gb|KM603632.1| Enterobacter cloacae strain Tm-Alk07 16S ribosomal RNA gene,	0.99	Otu517	0	0	0	5.79861e-05	3.04627e-05	0	0	0.000997375	0.0010803	0	0.000781609	0.00167973	9.53289e-05	0	0.000143554	0.000518526	0.000352485	0	0	0.000209567	0.000436004	0	0	0	6.60589e-05	0.000125507	0.000187336	4.27186e-05	0.000168416	4.81626e-05	0.000206673	5.21322e-05	0	0.000593335	0.00036513	0.000117938	0.000130094	0.000189437	0	0.000187248	0.000151156
Gemmatimonadetes(100)	Gemmatimonadetes(100)	Gemmatimonadales(100)	Gemmatimonadaceae(100)	Gemmatimonas(100)	TACGGAGGGTGCGAGCGTTGTCCGGAATCACTGGGCGTAAAGGGCGCGTAGGTGGTCTGCTAAGCGTGCGGTGAAAGCCCGGGGCTCAACCCCGGGTCGGCCGTGCGAACTGGTGGACTGGAGCACTGTAGAGGCAGGTGGAATTCCGGGTGTAGCGGTGGAATGCGTAGAGATCCGGAAGAACACCGGTGGCGAAGGCGGCCTGCTGGGCAGTTGCTGACACTGAGGCGCGACAGCGTGGGGAGCAAACAGG	gb|KF481682.1| Gemmatimonas sp. AP64 16S ribosomal RNA gene, complete sequence	0.98	Otu518	0	0	0	0	0	0	0	0	0	0	0	0	0	0.00167396	0	0	0.000422982	0.000984806	0	0	0	0	0	0	0	0	0	0	0	0	0	0	0	0	0	0	0	0	0	0	0
Firmicutes(100)	Clostridia(100)	Clostridiales(100)	Lachnospiraceae(100)	unclassified(100)	TACGTAGGGGGCAAGCGTTATCCGGATTTACTGGGTGTAAAGGGAGCGTAGACGGCGAAGAAAGTCTGGAGTGAAAGCCCGCGGCTTAACCGCGGAACTGCTTTGGAAACTTTTTGGCTGGAGTACCGGAGAGGTAAGCGGAATTCCTAGTGTAGCGGTGAAATGCGTAGATATTAGGAGGAACACCAGTGGCGAAGGCGGCTTACTGGACGGTAACTGACGTTGAGGCTCGAAAGCGTGGGGAGCAAACAGG	dbj|AB622837.1| Clostridium sp. Clone-17 gene for 16S ribosomal RNA, partial	0.99	Otu519	0	0.000181291	0.000147449	0	0	0	0	0	0	0	0	0	0	0	0	0	0	0	0	0	0	0	0	0	0	0	0	0	0	0	0	0	0	0	0	0	0	0	0	0	0
Actinobacteria(100)	Actinobacteria(100)	Actinomycetales(100)	unclassified(100)	unclassified(100)	TACATAGGGTGCAAGCGTTGTCCGGAATTATTGGGCGTAAAGAGCTCGTAGGTGGTTCGATACGTCGGATGTGAAAATCAGGGGCTCAACCCCTGACCTGCATCCGATACGGTCGAGCTAGAGTTTGGTAGGGGAGACTGGAATTCCTGGTGTAGCGGTGGAATGCGCAGATATCAGGAGGAACACCGATGGCGAAGGCAGGTCTCTGGGCCAATACTGACACTGAGGAGCGAAAGCGTGGGGAGCGAACAGG	dbj|AB529716.1| Bacterium KW-45 gene for 16S ribosomal RNA, partial sequence	1	Otu520	0	0	0	0	9.13882e-05	0.00165504	0	0.00015748	0	0	0	0	0	0	0	0	7.0497e-05	0	0	0	0	0.000381643	0	0	0	0	0	0	0	0.000120406	0	0	0	0	0	0	6.5047e-05	0	0	0	0.000100771
Proteobacteria(100)	Gammaproteobacteria(100)	Enterobacteriales(100)	Enterobacteriaceae(100)	Escherichia_Shigella(100)	TACGGAGGGTGCAAGCGTTAATCGGAATTACTGGGCGTAAGGCGCACGCAGGCGGTTTGTTAAGTCAGATGTGAAATCCCCGGGCTCAACCTGGGAACTGCATCTGATACTGGCAAGCTTGAGTCTCGTAGAGGGGGGTAGAATTCCAGGTGTAGCGGTGAAATGCGTAGAGATCTGGAGGAATACCGGTGGCGAAGGCGGCCCCCTGGACGAAGACTGACGCTCAGGTGCGAAAGCGTGGGGAGCAAACAGG	gb|CP010344.1| Escherichia coli ECC-1470, complete genome	0.99	Otu521	0	0	0	0	0	0	0	0	0	0	0	0	0	0	0.00143554	0.000188555	0	0	0.000986984	0	0	4.77054e-05	0.000330106	0.000192234	0.000132118	0.000502029	0.000562008	0.000427186	8.42082e-05	0.000361219	0.000560968	0.000130331	0	0.000197778	0.00024342	0.000147423	0.000162617	0.000113662	0.000658228	0.000561745	0.00141079
Proteobacteria(100)	Gammaproteobacteria(100)	Enterobacteriales(100)	Enterobacteriaceae(100)	unclassified(100)	TACGGAGGGTGCAAGCGTTAATCGGAATTACTGGGCGTAAAGCGCACGCAGGCGGTTTGTTAAGTCAGATGTGAAATCCCCGGGCTCAACCTGGGAACTGCACCTGATACTGGCAAGCTTGAGTCTCGTAGAGGGGGGTAGAATTCCAGGTGTAGCGGTGAAATGCGTAGAGATCTGGAGGAATACCGGTGGCGAAGGCGGCCCCCTGGACGAAGACTGACGCTCAGGTGCGAAAGCGTGGGGAGCAAACAGG	gb|CP010344.1| Escherichia coli ECC-1470, complete genome	0.99	Otu522	0	0	0	0	0	0	0	0	0	0	0	0	0	0	0.00165088	0	0	0	0.000308433	0	0	4.77054e-05	0.000110035	9.61169e-05	6.60589e-05	0.000125507	0.000140502	0.000427186	0.000112278	4.81626e-05	0.000177148	2.60661e-05	0	0.000230741	3.04275e-05	2.94846e-05	6.5047e-05	0.000113662	0.000506329	0.000608557	0.000906938
Firmicutes(100)	Clostridia(100)	Clostridiales(100)	Ruminococcaceae(100)	unclassified(100)	TACGTAGGGAGCGAGCGTTGTCCGGAATTACTGGGTGTAAAGGGTGCGTAGGCGGCCTTGTGGGTCAGGCGTGAAATACATGGGCTTAACCCATGGACTGCGCTTGAAATTATAAGGCTTGAGTGAAGTAGAGGCAGGTGGAATTCCCGGTGTAGCGGTGAAATGCGTAGAGATCGGGAGGAACACCAGTGGCGAAGGCGGCCTGCTGGGCTTTAACTGACGCTGAGGCACGAAAGCATGGGTAGCAAACAGG	emb|LK021114.2| Bacterium MS4 partial 16S rRNA gene, isolate MS4	0.92	Otu523	0	0.000145033	0	5.79861e-05	3.04627e-05	4.47307e-05	4.17397e-05	0	0	0.00164339	0	0	9.53289e-05	0.000300455	0	0	0	0	0	0	0	0	0	0	0	0	0	0	0	0	0	0	0	0	0	0	0	0	0	0	0
Proteobacteria(100)	Gammaproteobacteria(100)	Enterobacteriales(100)	Enterobacteriaceae(100)	unclassified(100)	TACGGAGGGTGCAAGCGTTAATCGGAATTACTGGGCGTAAAGCGCACGCAGGCGGTCTGTCAAGTCGGATGTGAAATCCCCGGGCTCAACCTGGGAACTGCATTCGAAACTGGCAGGCTGGAGTCTTGTAGAGGGGGGTAGAATTCCAGGTGTAGCGGTGAAATGCGTAGAGATCTGGAGGAATACCGGTGGCGAAGGCGGCCCCCTGGACAAAGACTGACGCTCAGGTGCGAAAGCGTGGGGAGCAGACAGG	gb|KM603632.1| Enterobacter cloacae strain Tm-Alk07 16S ribosomal RNA gene,	0.99	Otu524	0	0	0	0	0	0	0	0.000997375	0.00164046	0	0.000597701	0.000653229	9.53289e-05	0	0.000143554	0.000141416	7.0497e-05	0	0.000370119	0.000261958	0.000436004	4.77054e-05	0	0	0	4.18358e-05	0.000374672	0.000128156	2.80694e-05	0.00019265	0.000147623	0	0	0.000230741	0.000152138	2.94846e-05	0	7.57748e-05	0.000101266	9.36242e-05	0
Bacteroidetes(100)	Bacteroidia(100)	Bacteroidales(100)	Bacteroidaceae(100)	Bacteroides(100)	TACGGAGGATCCGAGCGTTATCCGGATTTATTGGGTTTAAAGGGAGCGTAGGTGGGTTGTTAAGTCAGTTGTGAAAGTTTGCGGCTCAACCGTAAAATTGCAGTTGAAACTGGCAGTCTTGAGTACAGTAGAGGTGGGCGGAATTCGTGGTGTAGCGGTGAAATGCTTAGATATCACGAAGAACTCCGATTGCGAAGGCAGCTCACTGGACTGCAACTGACACTGATGCTCGAAAGTGTGGGTATCAAACAGG	dbj|AB021165.1| Bacteroides acidofaciens DNA for 16S rRNA, strain A43	0.99	Otu525	0	3.62582e-05	0	0.000231945	0.000274165	0	0	0	4.00112e-05	0	0	0	0.000571973	0.000686754	0	0	0.000211491	0.000281373	6.16865e-05	0.000104783	0	9.54107e-05	5.50176e-05	0.00163399	6.60589e-05	0.000125507	0.000140502	0	0.000336833	0.000457545	0.00038382	0	0	0.000362594	0.000334703	0.000884538	0.000455329	0.00015155	0.000303797	0.000187248	0
Firmicutes(100)	Erysipelotrichia(100)	Erysipelotrichales(100)	Erysipelotrichaceae(100)	unclassified(100)	TACGTAGGTGGCGAGCGTTATCCGGAATCATTGGGCGTAAAGAGGGAGCAGGCGGCCTGGAGGGTCTATTGTTAAAAGGCAATGGCTTAACCATTGTAAGGCGAAGAAACCGGCAGGCTAGAGTTCTAAAGAGGATCGTGGAATTCCATGTGTAGCGGTGAAATGCGTAGATATATGGAGGAACACCAGTGGCGAAGGCGACGATCTGGGAAGAAACAGACGCTGAGTCCCGAAAGCGTGGGGAGCAAATAGG	dbj|AB910738.1| Catenibacterium mitsuokai gene for 16S ribosomal RNA, partial	0.87	Otu526	0	0	0	0	0	0	0.000125219	0	0	0	0	0	0	0	0	0	0	0	0	0	0	0	0	0	0	0	0	0	0	0	0	0.00059952	0.000199226	0	0	0	0	0	0	0	0
Firmicutes(100)	unclassified(100)	unclassified(100)	unclassified(100)	unclassified(100)	TACGTAGGGGGCGAGCGTTATCCGGATTTATTGGGCGTAAAGGGTGTGTAGGCGGTTTGTTAAGTCTAAAATCAAAGCCCGAGGCTTAACCTCGGTTCGTTTTAGAAACTGGCAAACTAGAGTGCAGTAGAGGCAAGTGGAATTTCTAGTGTAGCGGTTAAATGCGTAGATATTAGAAGGAACACCAGTGGCGAAGGCGGCTTGCTGGGCTGCAACTGACGCTGAGACACGAAAGCGTGGGGAGCAAATAGG	emb|AJ629069.1| Eubacterium sp. Pei061 16S rRNA gene, isolate Pei061	0.87	Otu527	0.0003527	0.000435098	0.000700383	0	0	0.000805153	0.000793055	0	0	0	0	0	0	0	0	0	0	0	0	0	0	0	0	0	0	0	0	0	0	0	0	0	0.000170765	0	0	0	0	0	0	0	0
Proteobacteria(100)	unclassified(100)	unclassified(100)	unclassified(100)	unclassified(100)	TACGTAGGGTGCGAGCGTTAATCGGAATTACTGGGCGTAAAGCGTGCGCAGGCGGCTATGCAAGACAGATGTGAAATCCCCGGGCTTAACCTGGGAACTGCATTTGTGACTGCATGGCTAGAGTACGGCAGAGGGGGATGGAATTCCGCGTGTAGCAGTGAAATGCGTAGATATGCGGAGGAACACCGATGGCGAAGGCAATCCCCTGGGCCTGTACTGACGCTCATGCACGAAAGCGTGGGGAGCAAACAGG	dbj|AB769202.1| Methylibium sp. UTPF84a gene for 16S rRNA, partial sequence	0.99	Otu528	0	0	0	0	0	0	0	0	0	0	0	0	0	0	0	0	0	0	0	0	0	0	0	0	0	0	0	0	0	0	0	0	0	0	0	0	0	0	0	0	0
Firmicutes(100)	Clostridia(100)	Clostridiales(100)	Ruminococcaceae(100)	unclassified(100)	TACGTAGGTGGCAAGCGTTATCCGGATTTATTGGGTGTAAAGGGCGTGTAGGCGGGAATGCAAGTCAGATGTGAAAACTCAGGGCTCAACCCTGAGCCTGCATTTGAAACTGTATTTCTTGAGTGCTGGAGAGGCAATCGGAATTCCGTGTGTAGCGGTGAAATGCGTAGATATACGGAGGAACACCAGTGGCGAAGGCGGATTGCTGGACAGTAACTGACGCTGAGGCGCGAAAGCGTGGGGAGCAAACAGG	dbj|AB702935.1| Clostridiales bacterium CIEAF 013 gene for 16S rRNA, partial	0.98	Otu529	0	0	0	0	0	0	0	0	0	0	0	0	0	0	0	0	0	0	0	0	0.000145335	0	0	0	0	0	0	0	0	0	0	0.000781983	0.00162227	0	0	0	0	0	0	0	0
Firmicutes(100)	unclassified(100)	unclassified(100)	unclassified(100)	unclassified(100)	TACGTAGGTGGCAAGCGTTGTCCGGAATGACTGGGCGTAAAGGGAGCGTAGGCGGCGCAGTAAGTTAGGAGTGAAATCCCGGGGCTCAACCCCGGAACTGCTTTTAAAACTGCTGTGCTTGAGTGATGGAGAGGAAAGCGGAATTCCTAGTGTAGCGGTGGAATGCGTAGATATTAGGAGGAACACCAGAGGCGAAGGCGGCTTTCTGGACATTAACTGACGCTGAGGCTCGAAAGCGTGGGGAGCAAACAGG	gb|DQ168653.1| Clostridiales bacterium JN18_A89_K* 16S ribosomal RNA gene, partial	0.95	Otu530	0	0	0.000110587	0	0	0.000223654	0.000125219	0	0	0	0	0	0	0	0	0	0	0	0	0	0	0	0	0	0	0	0	0	0	0	0	0	0	0	0	0	0	0	0	0	0
Firmicutes(100)	Clostridia(100)	Clostridiales(100)	Ruminococcaceae(100)	unclassified(100)	TACGTAGGTGGCAAGCGTTATCCGGATTTACTGGGTGTAAAGGGCGTGTAGGCGGGAAAGCAAGTCAGATGTGAAAACCATGGGCTCAACCTGTGGCCTGCATTTGAAACTGTTTTTCTTGAGTACTGGAGAGGCAGACGGAATTCCTCGTGTAGCGGTGAAATGCGTAGATATGAGGAGGAACACCAGTGGCGAAGGCGGTCTGCTGGACAGCAACTGACGCTGAGGCGCGAAAGCGTGGGGAGCAAACAGG	gb|KF447772.1| Lachnospiraceae bacterium BLS21 16S ribosomal RNA gene, partial	0.99	Otu531	9.61908e-05	0.000253807	0.000221174	0	0	0.000134192	8.34794e-05	0	0	0	0	0	0	0	0	0	0	0	0	0	0	0	0	0	0	0	0	0	0	0	0	0	2.84608e-05	0	0	0	0	0	0	0	0
Firmicutes(100)	Clostridia(100)	Clostridiales(100)	unclassified(100)	unclassified(100)	TACGTAGGGAGCGAGCGTTATCCGGAATTATTGGGTGTAAAGGGTGCGTAGACGGGAAAGCAAGTTAGTTGTGAAATCCCTCGGCTTAACTGAGGAACTGCAACTAAAACTACTTTTCTTGAGTGCAGGAGAGGTAAGTGGAATTCCTAGTGTAGCGGTGAAATGCGTAGATATTAGGAGGAACACCAGTGGCGAAGGCGACTTACTGGACTGTAACTGACGTTGAGGCACGAAAGTGTGGGGAGCAAACAGG	gb|HM099644.1| Clostridiales bacterium oral taxon F32 strain VO026 16S ribosomal	0.94	Otu532	0.000128254	0.000145033	0.00121646	0	0	0.00161031	0.00108523	0	0	0	0	0	0	0	0	0	0	0	0	0	0	0	5.50176e-05	0	0	0	0	0	0	0	0	0.000312793	0.000170765	0	0	0	0	0	0	0	0
Proteobacteria(100)	Gammaproteobacteria(100)	Enterobacteriales(100)	Enterobacteriaceae(100)	unclassified(100)	TACGGAGGGTGCAAGCGTTAATCGGAATTACTGGGCGTAAAGCGCACGCAGGCGGTCTGTCAAGTCGGATGTGAAATCCCCGGGCTCAACCTGGGGACTGCATTCGAAACTGGCAGGCTGGAGTCTTGTAGAGGGGGGTAGAATTCCAGGTGTAGCGGTGAAATGCGTAGAGATCTGGAGGAATACCGGTGGCGAAGGCGGCCCCCTGGACAAAGACTGACGCTCAGGTGCGAAAGCGTGGGGAGCAAACAGG	gb|JN001159.1| Klebsiella oxytoca strain Taif O1 16S ribosomal RNA gene, partial	0.99	Otu533	0	0	0	0	3.04627e-05	0	0	0.000839895	0.000840235	0	0.0016092	0.000839866	6.35526e-05	0	0.000287109	0.000235693	0.000281988	0.000281373	0.000123373	0.00031435	0.000387559	0	0	0	0	0.000167343	0.000281004	4.27186e-05	0.000112278	0.00019265	2.95247e-05	0	2.84608e-05	0.000362594	0.000182565	0.000117938	0	0.00015155	0	4.68121e-05	0.000100771
Firmicutes(100)	Bacilli(100)	Lactobacillales(100)	Lactobacillaceae(100)	Lactobacillus(100)	TACGTAGGTGGCAAGCGTTATCCGGATTTATTGGGCGTAAAGCGAGCGCAGGCGGTTGCTTAGGTCTGATGTGAAAGCCTTCGGCTTAACCGAAGAAGTGCATCGGAAACCGGGCGACTTGAGTGCAGAAGAGGACAGTGGAACTCCATGTGTAGCGGTGGAATGCGTAGATATATGGAAGAACACCAGTGGCGAAGGCGGCTGTCTGGCCTGCAACTGACGCTGAGGCTCGAAAGCATGGGTAGCGAACAGG	gb|KM242086.1| Lactobacillus reuteri strain Lre120 16S ribosomal RNA gene, partial	0.99	Otu534	0	3.62582e-05	0	0	0	8.94614e-05	0	0	0	0	0	0	0	0	0.000287109	0	0	0	0	0	4.84449e-05	0	0	0	0	0	0	0	0	0	0	5.21322e-05	0	0	0	0	0	0	0	0	5.03854e-05
Bacteroidetes(100)	Bacteroidia(100)	Bacteroidales(100)	Porphyromonadaceae(100)	Parabacteroides(100)	TACGGAGGATCCGAGCGTTATCCGGATTTATTGGGTTTAAAGGGTGCGTAGGCGGCCTTTTAAGTCAGCGGTGAAAGTCTGTGGCTCAACCATAGAATTGCCGTTGAAATTGGGGGGCTTGAGTATGTTTGAGGCAGGCGGAATGCGTGGTGTAGCGGTGAAATGCATAGATATCACGCAGAACCCCGATTGCGAAGGCAGCCTGCCAAGCCATGACTGACGCTGATGCACGAAAGCGTGGGGATCGAACAGG	gb|JN038560.1| Parabacteroides distasonis strain BLBE-11 16S ribosomal RNA gene,	0.99	Otu535	3.20636e-05	0	0.000147449	0	0	0	0	0	0	0	0	0	0	0	0	0	0	0	0	0	0	0	0	0	0	0	0	0	0	0	0	0	5.69217e-05	0	0	0	0.000130094	0	0	0	0
Bacteroidetes(100)	Bacteroidia(100)	Bacteroidales(100)	Porphyromonadaceae(100)	unclassified(100)	TACGGAGGATGCGAGCGTTATCCGGATTTATTGGGTTTAAAGGGTGCGTAGGCGGTCCGTTAAGTCAGCGGTAAAATTGCGGGGCTCAACCCCGTCGAGCCGTTGAAACTGGCAGACTTGAGTTGGCGAGAAGTACGCGGAATGCGCGGTGTAGCGGTGAAATGCATAGATATCGCGCAGAACTCCGATTGCGAAGGCAGCGTACCGGTGCCAGACTGACGCTGAGGCACGAAAGCGTGGGGATCGAACAGG	gb|AY239469.1| Gram-negative bacterium cL10-2b-4 16S ribosomal RNA gene, complete	0.91	Otu536	0	0	0.000258036	0	3.04627e-05	0.000402576	0.000208699	0	0	0	0	0	0	0	0	0	0	0	0	0	0	0	0	0	0	0	0	8.54372e-05	0	0	0	0.000208529	0	0	0	0	0	0	0	0	0
Firmicutes(100)	Erysipelotrichia(100)	Erysipelotrichales(100)	Erysipelotrichaceae(100)	unclassified(100)	TACGTAGGTGGCAAGCGTTATCCGGAATGATTGGGCGTAAAGGGTGCGCAGGCGGAACCATAAGTCTGAAGTAAAAGCCATCGGCTCAACCGATGTAAGCTTTGGAAACTGTGGATCTGGAGTGCAGGAGAGGACAGTGGAATTCCATGTGTAGCGGTAAAATGCGTAGATATATGGAGGAACACCAGTGGCGAAGGCGGCTGTCTGGCCTGTAACTGACGCTGAGGCACGAAAGCGTGGGGAGCAAATAGG	ref|NR_125593.1| Dielma fastidiosa strain JC13 16S ribosomal RNA gene, partial	0.92	Otu537	0	0.000108774	0.000774108	0	0	4.47307e-05	0.000208699	0	0	0	0	0	0	0	0	0	0	0	0	0	0	0	0	0	0	0	0	0	0	0	0	0	2.84608e-05	0	0	0	0	0	0	0	0
Firmicutes(100)	Clostridia(100)	Clostridiales(100)	Lachnospiraceae(100)	Clostridium_XlVa(100)	TACGTAGGGGGCAAGCGTTATCCGGATTTACTGGGTGTAAAGGGAGCGTAGACGGCATGGCAAGTCTGAAGTGAAAGCCCGGGGCTCAACCGCGGGACTGCTTTGGAAACTGTTAAGCTGGAGTGCAGGAGAGGTAAGTGGAATTCCTAGTGTAGCGGTGAAATGCGTAGATATTAGGAGGAACACCAGTGGCGAAGGCGGCTTACTGGACTGTAACTGACGTTGAGGCTCGAAAGCGTGGGGAGCAAACAGG	gb|KC143064.1| Lachnospiraceae bacterium G11 16S ribosomal RNA gene, partial	1	Otu538	0	0	0	0	0	0	0	0	0	0	0	0	0	0	0	0	0	0	0	0	0	0	0	0	0	0	0	0	0	0	0	0	0	0	0	0	0	0	0	0	0
Proteobacteria(100)	Gammaproteobacteria(100)	Enterobacteriales(100)	Enterobacteriaceae(100)	unclassified(100)	TACGGAGGGTGCAAGCGTTAATCGGAATTACTGGGCGTAAAGCGCACGCAGGCGGTCTGCCAAGTCGGATGTGAAATCCCCGGGCTCAACCTGGGAACTGCATTCGAAACTGGCAGGCTGGAGTCTTGTAGAGGGGGGTAGAATTCCAGGTGTAGCGGTGAAATGCGTAGAGATCTGGAGGAATACCGGTGGCGAAGGCGGCCCCCTGGACAAAGACTGACGCTCAGGTGCGAAAGCGTGGGGAGCAAACAGG	gb|KM603632.1| Enterobacter cloacae strain Tm-Alk07 16S ribosomal RNA gene,	0.99	Otu539	0	0	0	2.89931e-05	0	0	0	0.0015748	0.000880246	7.46993e-05	0.00124138	0.00130646	0.00025421	0	0	0.000235693	0.000493479	0.000140687	0.000123373	0.00031435	0.00029067	0.000143116	0	0	0	8.36715e-05	0.000281004	4.27186e-05	8.42082e-05	0.000240813	0.00044287	0	8.53825e-05	0.00032963	0.000152138	5.89692e-05	9.75705e-05	0	0	0	0.000100771
Proteobacteria(100)	Gammaproteobacteria(100)	Pasteurellales(100)	Pasteurellaceae(100)	unclassified(100)	TACGGAGGGTGCGAGCGTTAATCGGAATAACTGGGCGTAAAGGGCACGCAGGCGGATTTTTAAGTGAGGTGTGAAAGCCCTGGGCTTAACCTGGGAATTGCATTTCAGATTGGGAATCTAGAGTACTTTAGGGAGGGGTAGAATTCCACGTGTAGCGGTGAAATGCGTAGAGATGTGGAGGAATACCGAAGGCGAAGGCAGCCCCTTGGGAATGTACTGACGCTCATGTGCGAAAGCGTGGGGAGCAAACAGG	gb|GU809176.1| Pasteurella pneumotropica strain CR16 16S ribosomal RNA gene,	0.99	Otu540	0	0	0	0	0	0	0	0	0	0	0	0	0	0	0	0	0	0	0	0.00157175	0.000726674	0	0	0.000192234	6.60589e-05	0	0	0	0	0	0	0	0	0	0	0	0	0	0	0	0
Proteobacteria(100)	Betaproteobacteria(100)	unclassified(100)	unclassified(100)	unclassified(100)	TACGTAGGGTGCGAGCGTTAATCGGAATTACTGGGCGTAAAGGGTGTGCAGGCGGTTTTGCAAGATGGATGTGAAAGCCCCGGGCTTAACCTGGGAAAGCCATACATGACTGCAAGACTAGAGTGCGTCAGGGGGGGGTGGAATTCCAAGTGTAGCAGTGAAATGCGTAGATATTTGGAAGAACACCGATGGCGAAGGCAGCCCCCTGGGACGCAACTGACGCTCATACACGAAAGCGTGGGGAGCAAACAGG	emb|AJ832129.1| Sutterella morbirenis partial 16S rRNA gene, type strain CCUG	0.92	Otu541	0	0	3.68623e-05	0	0	0	0	0	0	0.00156869	0	0	0.000158881	0	0	0	0	0	0	0.000157175	9.68898e-05	0	0	0	0	0	9.3668e-05	4.27186e-05	0	0	0	5.21322e-05	0	0	0	0	0	0	5.06329e-05	0	0
Firmicutes(100)	Clostridia(100)	Clostridiales(100)	unclassified(100)	unclassified(100)	TACGTAGGGGGCAAGCGTTATCCGGATTTACTGGGTGTAAAGGGAGCGTAGGCGGCGATGCAAGTCAGAAGTGAAAGCCCGGGGCTCAACTCCGGGACTGCTTTTGAAACTGTATGGCTAGATTGCAGGAGAGGCAAGTGGAATTCCTAGTGTAGCGGTGAAATGCGTAGATATTAGGAGGAACACCAGTGGCGAAGGCGGCTTGCTGGACTGTAAATGACGCTGAGGCTCGAAAGCGTGGGGAGCAAACAGG	gb|AY960574.1| Clostridium sp. ID5 16S ribosomal RNA gene, complete sequence	0.96	Otu542	6.41272e-05	0	0.000442347	0	0	0.00156558	0	0	0	0	0	0	0	0	0	0	0	0	0	0	0	0	0	0	0	0	0	0	0	0	0	7.81983e-05	8.53825e-05	0	0	0	0	0	0	0	0
Proteobacteria(100)	Gammaproteobacteria(100)	Enterobacteriales(100)	Enterobacteriaceae(100)	unclassified(100)	TACGGAGGGTGCAAGCGTTAATCGGAATTACTGGGCGTAAAGCGCACGCAGGCGGTCTGTCAAGTCGGATGTGAAATCCCCGGGCTCAACCTGGGAACTGCATTCGAAACTGGCAGGCTGGAGTCTTGTAGAGGGGGGTAGAATTCCAGGTGTAGCGGTGAAATGCGTAGAGATCTGGAGGAATACCGGTGGCGAAGGCGGCCCCCTGGACAAAGACTGGCGCTCAGGTGCGAAAGCGTGGGGAGCAAACAGG	gb|KM603632.1| Enterobacter cloacae strain Tm-Alk07 16S ribosomal RNA gene,	0.99	Otu543	0	0	0	0	9.13882e-05	0	0	0.00131234	0.000760213	0	0.00156322	0.0010265	0.000190658	0	0	0.000377109	0	0.000140687	0.00018506	0.000104783	0.000678229	0	0	0	0	0.000167343	0.000187336	0.000256312	5.61388e-05	0.000144488	0.000236197	0	0	0.000527409	0.000395558	8.84538e-05	3.25235e-05	3.78874e-05	5.06329e-05	0	0.000151156
Firmicutes(100)	Bacilli(100)	Lactobacillales(100)	Lactobacillaceae(100)	Lactobacillus(100)	TACGTAGGTGGCAAGCGTTGTCCGGATTTATTGGGCGTAAAGCGAGTGCAGGCGGCTCGATAAGTCTGATGTGAAAGCCTTCGGCTCAACCGGAGAATTGCATCAGAAACTGTCGAGCTTGAGTACAGAAGAGGAGAGTGGAACTCCATGTGTAGCGGTAAAATGCGTAGATATATGGAAGAACACCGGTGGCGAAGGCGGCTCTCTGGTCTGTTACTGACGCTGAGGCTCGAAAGCATGGGTAGCGAACAGG	gb|AY283275.1| Lactobacillus iners clone FX81-4 16S ribosomal RNA gene, partial	0.99	Otu544	0	0	0	0	0	0	0	0	0	0	0	0	0	0	0	0	0	0	0	0	0	0	0	0	0	0	0	0	0	0	0	0	0	0	0	0	0	0	0	0	0
Bacteroidetes(100)	Bacteroidia(100)	Bacteroidales(100)	Bacteroidaceae(100)	Bacteroides(100)	TACGGAGGATGCGAGCGTTATCCGGATTTATTGGGTTTAAAGGGAGCGTAGGCGGGTTGTTAAGTCAGTTGTGAAAGTTTGCGGCTCAACCGTAAAATTGCAGTTGATACTGGCATCCTTGAGTACAGTAGAGGTAGGCGGAATTCGTGGTGTAGCGGTGAAATGCTTAGATATCACGAAGAACTCCGATTGCGAAGGCAGCCTGCTGGACTGTAACTGACGCTGATGCTCGAAAGTGTGGGTATCAAACAGG	dbj|AB599950.1| Bacteroides acidifaciens gene for 16S ribosomal RNA, partial	0.99	Otu545	6.41272e-05	0.000108774	0.000258036	0.000173958	6.09255e-05	0.000178923	0.000125219	0	0	0	0	0	0	0	0	0	0	0	0	0	0	0	0	0	0	0	0	0	0	2.40813e-05	0	0.000260661	2.84608e-05	0	6.0855e-05	0	3.25235e-05	0.00015155	0	0	0
Bacteroidetes(100)	unclassified(100)	unclassified(100)	unclassified(100)	unclassified(100)	TACGGAGGGTGCAAGCGTTATCCGGATTTATTGGGTTTAAAGGGTCCGTAGGCGGATCGTTAAGTCAGTGGTGAAAGCCTACCGCTCAACGGTAGAACTGCCATTGATACTGGCGATCTTGAGTATGTATGAAGTTGGCGGAATGTGTGGTGTAGCGGTGAAATGCTTAGATATCACACAGAACACCGATTGCGAAGGCAGCTGACTAATACATAACTGACGCTGAGGGACGAAAGTGTGGGGATCAAACAGG	gb|HQ663214.1| Bacteroidetes bacterium SCGC AAA027-P14 16S small subunit ribosomal	0.93	Otu546	0	0	0	0	0	0	0	0	0	0	0	0	0	0	0	0	0	0.00154755	0	0	0	0	0	0	0	0	0	0	0	0	0	0	0	0	0	2.94846e-05	0	0	0	0	0
Firmicutes(100)	Clostridia(100)	Clostridiales(100)	Lachnospiraceae(100)	unclassified(100)	TACGTAGGGGGCAAGCGTTATCCGGATTTACTGGGTGTAAAGGGAGCGTAGACGGCTAAGCAAGTCTGAAGTGAAAGCCCGGGGCTTAACCCCGGGACTGCTTTGGAAACTGTTAAGCTAGAGTGCTGGAGAGGTAAGTGGAATTCCTAGTGTAGCGGTGAAATGCGTAGATATTAGGAGGAACACCAGTGGCGAAGGCGGCTTACTGGACAGTAACTGACGTTGAGGCTCGAAAGCGTGGGGAGCAAACAGG	emb|FP929060.1| Clostridiales sp. SM4/1 draft genome	0.98	Otu547	0.000128254	0.000761421	7.37246e-05	0	0	0.000357846	0	0	0	0	0	0	0	0	0.000430663	4.71387e-05	0	0	0	0	0	0	0	0	0	0	0	0	0	0	0	0	0.000227687	0	0	0	0	0	0	0	0
Proteobacteria(100)	Gammaproteobacteria(100)	Enterobacteriales(100)	Enterobacteriaceae(100)	Escherichia_Shigella(100)	TACGGAGGGTGCAAGCGTTAATCGGAATTACTGGGCGTAAAGCGCACGCAGGCGGTTTGTTAAGTCAGATGTGAAATCCCCGGGCTCAACCTGGGAACTGCATCTGATACTGGCAAGCTTGGGTCTCGTAGAGGGGGGTAGAATTCCAGGTGTAGCGGTGAAATGCGTAGAGATCTGGAGGAATACCGGTGGCGAAGGCGGCCCCCTGGACGAAGACTGACGCTCAGGTGCGAAAGCGTGGGGAGCAAACAGG	gb|FJ405333.1| Escherichia coli strain 4060 16S ribosomal RNA gene, partial	1	Otu548	0	0	0	0	0	0	0	0	0	0	0	0	0	0	0.000933104	4.71387e-05	0	0.000281373	0.000493492	0	4.84449e-05	0.000143116	0.00022007	0.000288351	0	0.000125507	0.000327838	0.000213593	8.42082e-05	9.63252e-05	0.000531444	0.000130331	0	0.000230741	3.04275e-05	0.000206392	0.000195141	0.00015155	0.000658228	0.00102987	0.000856553
Firmicutes(100)	Clostridia(100)	Clostridiales(100)	Lachnospiraceae(100)	unclassified(100)	TACGTAGGGGGCAAGCGTTATCCGGAATTACTGGGTGTAAAGGGAGCGTAGACGGTGATGCAAGTCTGGAGTGAAAGGCGGGGGCCCAACCCCCGGACTGCTCTGGAAACTGTGTAACTTGAGTGCAGGAGAGGTAAGCGGAATTCCTAGTGTAGCGGTGAAATGCGTAGATATTAGGAGGAACACCAGTGGCGAAGGCGGCTTACTGGACTGTAACTGACGTTGAGGCTCGAAAGCGTGGGGAGCAAACAGG	dbj|AB702928.1| Clostridiales bacterium CIEAF 020 gene for 16S rRNA, partial	0.98	Otu549	0	0	0	0	0	0	0	0	0	0	0	0	0	0	0	0	0	0	0	0	0	0	0	0	0	0	0	0	0	0	0	0	0	0	0	0	0	0	0	0	0
Proteobacteria(100)	Betaproteobacteria(100)	Burkholderiales(100)	unclassified(100)	unclassified(100)	TACGGAGGGTGCAAGCGTTAATCGGAATTACTGGGCGTAAAGGGTGTGCAGGCGGCTGAGTAAGACAGATGTGAAATCCCCGGGCTTAACCTGGGAACCGCATATGTGACTGCTTGGCTAGAGTGCGTCAGAGGGAGGTGGAATTCCACGTGTAGCAGTGAAATGCGTAGATATGTGGAAGAACACCGATGGCGAAGGCAGCCTCCTGGGACGCAACTGACGCTCATACACGAAAGCGTGGGGAGCAAACAGG	ref|NR_041667.1| Parasutterella excrementihominis strain YIT 11859 16S ribosomal	0.94	Otu550	0	0	0	0	0	0	0	0	0	0	0	0	0	0	7.17772e-05	0	0	0	0	0	0	0	5.50176e-05	0	0.000330295	8.36715e-05	0	0	0.000617527	0.000818764	0.000206673	0	0	0.000857039	0.00139967	0.0003833	3.25235e-05	3.78874e-05	0.000202532	4.68121e-05	0
Firmicutes(100)	Clostridia(100)	Clostridiales(100)	unclassified(100)	unclassified(100)	TACGTAGGAGGCAAGCGTTATCCGGAATGACTGGGCGTAAAGGGTGCGTAGGTGGTTTGACAAGTTGGTAGCGTAACTCCGGGGCTCAACCTCGGATCTACTACCAAAACTGTTGGGCTTGAGTGCAGGAGGGGTGAATGGAATTCCTAGTGTAGCGGTGGAATGCGTAGATATTAGGAGGAACACCAGCGGCGAAGGCGATTCACTGGACTGTAACTGACACTGAGGCACGAAAGCGTGGGGAGCAAACAGG	ref|NR_104842.1| Eubacterium uniforme strain X3C39 16S ribosomal RNA gene, partial	0.87	Otu551	3.20636e-05	7.25163e-05	0	0	0	0.000178923	0.000292178	0	0	0	0	0	0.000317763	0	0	0	0	0	0	0	0	0	0	0	0	0	0	0	0	0	0	5.21322e-05	5.69217e-05	0	0	0	0	0	0	0	0
Bacteroidetes(100)	Bacteroidia(100)	Bacteroidales(100)	Bacteroidaceae(100)	Bacteroides(100)	TACGGAGGATCCGAGCGTTATCCGGATTTATTGGGTTTAAAGGGAGCGTAGGTGGATTGTTAAGTCAGTTGTGAAAGTTTGCGGCTCAACCGTAAAATTGCAGTTGAAACTGGCAGTCTTGAGTACAGTAGAGGTGGGCGGAATTCGTGGTGTAGCGGTGAAATGCTTAGATATCACGAAGAACTCCGATTGCGAAGGCAGCTCACTGGACTGCAACTGACACTGATGCTCGAAAGTGTGGGTATCAAACATG	dbj|AB021165.1| Bacteroides acidofaciens DNA for 16S rRNA, strain A43	1	Otu552	3.20636e-05	0	0	0.000173958	9.13882e-05	0	0	0	0	0	0	0	0.00152526	0	0	0	0	0	0	0	0	0.000190821	0	0	0.000330295	0.000125507	0	0	5.61388e-05	0.000361219	0.000147623	0	0	9.88891e-05	9.12825e-05	0.000324331	3.25235e-05	0	0	0	0
Proteobacteria(100)	Gammaproteobacteria(100)	Enterobacteriales(100)	Enterobacteriaceae(100)	Escherichia_Shigella(100)	TACGGAGGGTGCAAGCGTTAATCGGAATTACTGGGCGTAAAGCGCACGCAGGCGGTTTGTTAAGTCAGATGTGAAATCCCCGGGCCCAACCTGGGAACTGCATCTGATACTGGCAAGCTTGAGTCTCGTAGAGGGGGGTAGAATTCCAGGTGTAGCGGTGAAATGCGTAGAGATCTGGAGGAATACCGGTGGCGAAGGCGGCCCCCTGGACGAAGACTGACGCTCAGGTGCGAAAGCGTGGGGAGCAAACAGG	gb|FJ405330.1| Shigella sp. 4109 16S ribosomal RNA gene, partial sequence	1	Otu553	0	0	0	0	3.04627e-05	0	0	0	0	0	0	0	0	0	0.000717772	0.000235693	0	0.000281373	0.000801925	0	0	9.54107e-05	0.000440141	0	0.000132118	4.18358e-05	0.000655676	0.000384468	0.000112278	9.63252e-05	0.000236197	0.000156397	0	0.000230741	9.12825e-05	0.000235877	0.000130094	0.00015155	0.00035443	0.00102987	0.00120925
Proteobacteria(100)	Gammaproteobacteria(100)	Enterobacteriales(100)	Enterobacteriaceae(100)	unclassified(100)	TACGGAGGGTGCAAGCGTTAATCGGAATTACTGGGCGTAAAGCGCGCGCAGGCGGTTTGTTAAGTCAGATGTGAAATCCCCGGGCTCAACCTGGGAACTGCATCTGATACTGGCAAGCTTGAGTCTCGTAGAGGGGGGTAGAATTCCAGGTGTAGCGGTGAAATGCGTAGAGATCTGGAGGAATACCGGTGGCGAAGGCGGCCCCCTGGACGAAGACTGACGCTCAGGTGCGAAAGCGTGGGGAGCAAACAGG	gb|CP010344.1| Escherichia coli ECC-1470, complete genome	0.99	Otu554	0	0	0	0	0	0	0	0	0	0	0	0	0	0	0.000789549	9.42774e-05	0	0	0.000801925	0	0	4.77054e-05	0.00022007	9.61169e-05	0.000264236	0.000251015	0.00023417	0.000341749	8.42082e-05	4.81626e-05	0.000147623	0	0	6.59261e-05	0.000182565	0.000176908	3.25235e-05	0.000340987	0.00035443	0.00131074	0.000906938
Proteobacteria(100)	Gammaproteobacteria(100)	Enterobacteriales(100)	Enterobacteriaceae(100)	unclassified(100)	TACGGAGGGTGCAAGCGTTAATCGGAATTACTGGGCGTAAAGCGCACGCAGGCGGTCTGTCAAGTCGGATGTGAAATCCCCGGGCTCAACCTGGGAACTGCATTCGAAACTGGCAGGCTGGAGTCTTGTAGAGGGGGGTAGAATTCCAGGTGTAGCGGTGAAATGCGTAGAGATCTGGAGGAATACCGGTGGCGAAGGCGGCCCCCTGGGCAAAGACTGACGCTCAGGTGCGAAAGCGTGGGGAGCAAACAGG	gb|KM603632.1| Enterobacter cloacae strain Tm-Alk07 16S ribosomal RNA gene,	0.99	Otu555	0	0	0	8.69792e-05	0	0	0	0.000944882	0.00152043	0	0.000873563	0.00130646	9.53289e-05	0	0	0.000659942	0.000563976	0	6.16865e-05	0.00031435	0.000436004	0.000238527	0	0	0.000132118	0.000125507	0.000281004	8.54372e-05	0.000112278	7.22439e-05	0.000118099	0	0	0.000296667	0.000212993	0.0003833	9.75705e-05	0	0.000151899	4.68121e-05	0.000100771
Proteobacteria(100)	Gammaproteobacteria(100)	Enterobacteriales(100)	Enterobacteriaceae(100)	unclassified(100)	TACGGAGGGTGCAAGCGTTAATCGGAATTACTGGGCGTAAAGCGCACGCAGGCGGTCTGTCAAGTCGGATGTGAAGTCCCCGGGCTCAACCTGGGAACTGCATTCGAAACTGGCAGGCTGGAGTCTTGTAGAGGGGGGTAGAATTCCAGGTGTAGCGGTGAAATGCGTAGAGATCTGGAGGAATACCGGTGGCGAAGGCGGCCCCCTGGACAAAGACTGACGCTCAGGTGCGAAAGCGTGGGGAGCAAACAGG	gb|KM603632.1| Enterobacter cloacae strain Tm-Alk07 16S ribosomal RNA gene,	0.99	Otu556	0	0	0	5.79861e-05	0	0	0	0.000734908	0.00120034	0.000149399	0.00151724	0.000979843	0.000127105	0	0	0.000518526	0.000281988	0.000984806	0.00018506	0.000261958	0.000339114	0.000143116	0	0	6.60589e-05	0.000125507	0.000327838	4.27186e-05	8.42082e-05	0.000120406	0.000295247	5.21322e-05	8.53825e-05	0.000164815	0.000182565	0.000147423	0.000195141	0	5.06329e-05	0.000140436	5.03854e-05
Proteobacteria(100)	Gammaproteobacteria(100)	Enterobacteriales(100)	Enterobacteriaceae(100)	unclassified(100)	TACGGAGGGTGCAAGCGTTAATCGGAATTACTGGGCGTAAAGCGCACGCAGGCGGTCTGTCAAGTCGGATGTGAAATCCCCGGGCTCAACCTGGGAACTGCATTCGAAACTGGCAGGCTGGAGTCTTGTAGAGGGGGGTAGAATTCCAGGTGTAGCGGTGAGATGCGTAGAGATCTGGAGGAATACCGGTGGCGAAGGCGGCCCCCTGGACAAAGACTGACGCTCAGGTGCGAAAGCGTGGGGAGCAAACAGG	gb|KM603632.1| Enterobacter cloacae strain Tm-Alk07 16S ribosomal RNA gene,	0.99	Otu557	0	0	0	0	0	0	0	0.000839895	0.00112031	0	0.00151724	0.000933184	0.000158881	0	7.17772e-05	0.000329971	0.000281988	0.000281373	0.000308433	0.000419133	0.000872009	0.000143116	0	0	0	8.36715e-05	0.000281004	0	8.42082e-05	9.63252e-05	2.95247e-05	0	0	9.88891e-05	0.000273848	0.000176908	0	3.78874e-05	0	0	0.000151156
Proteobacteria(100)	Gammaproteobacteria(100)	Enterobacteriales(100)	Enterobacteriaceae(100)	unclassified(100)	TACGGAGGGTGCAAGCGTTAATCGGAATTACTGGGCGTAAAGCGCACGCAGGCGGTTTGTTAAGTCAGATGTGAAATCCCCGGGCTCAACCTGGGAACTGCATCTGATACTGGCAAGCTTGAGTCTCGTAGAGGGGGGTAGAATTCCAGGTGTAGCGGTGAAATGCGTAGAGATCTGGAGGAATACCGGTGGCGAAGGCGGCCCCCTGGACGAAGGCTGACGCTCAGGTGCGAAAGCGTGGGGAGCAAACAGG	gb|CP010816.1| Escherichia coli strain BL21 (TaKaRa), complete genome	0.99	Otu558	0	0	0	0	3.04627e-05	0	0	0	0	0	0	0	0	0	0.000645995	0.000188555	0	0.000140687	0.00123373	0	0	4.77054e-05	0.000110035	9.61169e-05	6.60589e-05	8.36715e-05	0.00046834	0.000128156	8.42082e-05	0.000144488	0.000295247	0	0	0.000263704	3.04275e-05	0.000265361	0.000325235	0.000606198	0.000607595	0.0011703	0.00151156
Actinobacteria(100)	Actinobacteria(100)	Actinomycetales(100)	Corynebacteriaceae(100)	Corynebacterium(100)	TACGTAGGGTGCGAGCGTTGTCCGGAATTACTGGGCGTAAAGGGCTCGTAGGTGGTTTGTCGCGTCGTCTGTGAAATTCCGGGGCTTAACTCCGGGCGTGCAGGCGATACGGGCATAACTTGAGTACTGTAGGGGTAACTGGAATTCCTGGTGTAGCGGTGAAATGCGCAGATATCAGGAGGAACACCGATGGCGAAGGCAGGTTACTGGGCAGTTACTGACGCTGAGGAGCGAAAGCATGGGTAGCGAACAGG	gb|KF600585.1| Corynebacterium sp. 3477CO2 16S ribosomal RNA gene, partial sequence	1	Otu559	0	0	0	0	0	0	0	0	0	0	0	0	0	0	0	0	0	0	0	0	0	0	0	0	0	0	0	0	0	0	0	0	0	0	0	0	0	0	0	0	0
Firmicutes(100)	Clostridia(100)	Clostridiales(100)	Ruminococcaceae(100)	Oscillibacter(100)	TACGTAGGTGGCAAGCGTTGTCCGGATTTACTGGGTGTAAAGGGCGTGCAGCCGGGCTGACAAGTCAGATGTGAAATCCGCGGGCTTAACCCGCGAACTGCATTTGAAACTATTGGTCTTGAGTGCCGGAGAGGTAATCGGAATTCCTTGTGTAGCGGTGAAATGCGTAGATATAAGGAAGAACACCAGTGGCGAAGGCGGATTACTGGACGGTAACTGACGGTGAGGCGCGAAAGCGTGGGGAGCAAACAGG	gb|HM626173.1| Oscillibacter sp. G2 16S ribosomal RNA gene, partial sequence	0.94	Otu560	0	0.000290065	0	0	0	4.47307e-05	0	0	0	0	0	0	0	0	0	0	0	0	0	0	0	0	0	0	0	0	0	0	0	0	0	2.60661e-05	8.53825e-05	0	0	0	0	0	0	0	0
Proteobacteria(100)	Betaproteobacteria(100)	unclassified(100)	unclassified(100)	unclassified(100)	TACGTAGGGTGCGGGCGTTAATCGGAATTACTGGGCGTAAAGGGTGTGCAGGCGGTTTTGCAAGATGGATGTGAAAGCCCCGGGCTTAACCTGGGAAAGCCATACATGACTGCAAGACTAGAGTGCGTCAGAGGGGGGTGGAATTCCAAGTGTAGCAGTGAAATGCGTAGATATTTGGAAGAACACCGATGGCGAAGGCAGCCCCCTGGGACGCAACTGACGCTCATACACGAAAGCGTGGGGAGCAAACAGG	emb|AJ832129.1| Sutterella morbirenis partial 16S rRNA gene, type strain CCUG	0.92	Otu561	0	0	7.37246e-05	0	6.09255e-05	0	4.17397e-05	0	0	0.00149399	0	0	0.000222434	0	0.000143554	0	0	0	0	0.000104783	0	0	0	0	0	0	0	4.27186e-05	0	0	0	0	0	0	0	0	0	0	5.06329e-05	9.36242e-05	0
Proteobacteria(100)	Gammaproteobacteria(100)	Enterobacteriales(100)	Enterobacteriaceae(100)	unclassified(100)	TACGGAGGGTGCAAGCGTTAATCGGAATTACTGGGCGTAAAGCGCACGCAGGCGGTCTGTCAAGTCGGATGTGAAATCCCCGGGCTCAACCTGGGAACTGCATTCGAAGCTGGCAGGCTGGAGTCTTGTAGAGGGGGGTAGAATTCCAGGTGTAGCGGTGAAATGCGTAGAGATCTGGAGGAATACCGGTGGCGAAGGCGGCCCCCTGGACAAAGACTGACGCTCAGGTGCGAAAGCGTGGGGAGCAAACAGG	gb|GQ999999.1| Klebsiella oxytoca strain QE1 16S ribosomal RNA gene, partial	0.99	Otu562	0	0	0	0	3.04627e-05	0	0	0.00120735	0.00128036	0	0.00110345	0.00149309	0.000285987	0	0	0.000424248	0.000140994	0.000281373	0.00018506	0.000785875	0.000436004	4.77054e-05	0	0	0	4.18358e-05	0.00023417	0.000170874	0.000168416	0.000144488	5.90493e-05	0	2.84608e-05	0.000296667	0.000152138	0.000206392	0.000162617	0	5.06329e-05	4.68121e-05	0.000201542
Proteobacteria(100)	Gammaproteobacteria(100)	Enterobacteriales(100)	Enterobacteriaceae(100)	unclassified(100)	TACGGAGGGTGCAAGCGTTAATCGGAATTACTGGGCGTAAAGCGCACGCAGGCGGTCTGTCAAGTCGGATGTGAAATCCCCGGGCTCAACCTGGGAACTGCATTCGAAACTGGCAGGCTGGAGTCTTGTAGAGGGGGGTAGAATTCCAGGTGTAGCGGTGAAGTGCGTAGAGATCTGGAGGAATACCGGTGGCGAAGGCGGCCCCCTGGACAAAGACTGACGCTCAGGTGCGAAAGCGTGGGGAGCAAACAGG	gb|KM603632.1| Enterobacter cloacae strain Tm-Alk07 16S ribosomal RNA gene,	0.99	Otu563	0	0	0	5.79861e-05	3.04627e-05	0	0	0.00125984	0.000640179	0	0.00091954	0.00149309	0.000158881	0	0	0.000565664	7.0497e-05	0.000140687	0	0.000209567	0.000387559	0	0	0	0	0	0.000327838	8.54372e-05	0.000168416	0.000144488	0.000206673	0	5.69217e-05	0.00032963	0.00024342	8.84538e-05	9.75705e-05	0.000113662	0	4.68121e-05	0.000251927
Firmicutes(100)	Bacilli(100)	Lactobacillales(100)	Lactobacillaceae(100)	Lactobacillus(100)	TACGTAGGTGGCAAGCGTTATCCGGATTTATTGGGCGTAAAGCGAGCGCAGGCGGTCGCTTAGGTCTGATGTGAAAGCCTTCGGCTTAACCGAAGAAGTGCATCGGAAACCGGGCGACTTGAGTGCAGAAGAGGACAGTGGAACTCCATGTGTAGCGGTGGAATGCGTAGATATATGGAAGAACACCAGTGGCGAAGGCGGCTGTCTGGTCTGCAACTGACGCTGAGGCTCGAAAGCATGGGTAGCGAACAGG	gb|GU424906.1| Lactobacillus oris clone WWC_C5AKM090 16S ribosomal RNA gene,	1	Otu564	0	0	0	0	0	0	0	0	0	0	0	0	0	0	0	0	0	0	0	0	0	0.000143116	0	0	0	0	0	0	0	0	0	7.81983e-05	0	0	0	0.000707631	0.000162617	0.000189437	5.06329e-05	0	0.000403084
Proteobacteria(100)	Alphaproteobacteria(100)	Rhizobiales(100)	unclassified(100)	unclassified(100)	TACGAAGGGGGCTAGCGTTGCTCGGAATCACTGGGCGTAAAGCGCACGTAGGCGGACTTTTAAGTCGGAGGTGAAATCCCAAGGCTCAACCTTGGAACTGCCTTCGATACTGGGAGTCTCGAGTCCGGAAGAGGTGAGTGGAACTCCGAGTGTAGAGGTGAAATTCGTAGATATTCGGAAGAACACCAGTGGCGAAGGCGGCTCACTGGTCCGGTACTGACGCTGAGGTGCGAAAGCGTGGGGAGCAAACAGG	gb|HQ663551.1| Alpha proteobacterium SCGC AAA278-F22 16S small subunit ribosomal	0.98	Otu565	0	0	0	0	3.04627e-05	0.00147611	0	0	4.00112e-05	0	0	0	0	0	0	0	0	0	0	0.000104783	0.000145335	0.000477054	0	0	0	0	0	0	0	0	0	0	0	0	0	0	3.25235e-05	0	0	0	0
Firmicutes(100)	Clostridia(100)	Clostridiales(100)	Lachnospiraceae(100)	unclassified(100)	TACGTAGGGGGCAAGCGTTATCCGGATTTACTGGGTGTAAAGGGAGCGTAGACGGTGCAGCAAGTCTGATGTGAAAGGTCGGGGCCTAACCCCGGGACTGCATTGGAAACTGTTGAACTGGAGTACAGGAGAGGTAAGCGGAATTCCTAGTGTAGCGGTGAAATGCGTAGATATTAGGAGGAACACCAGTGGCGAAGGCGGCTTACTGGACTGTAACTGACGTTGAGGCTCGAAAGCGTGGGGAGCAAACAGG	gb|JQ423946.1| Blautia sp. YHC-4 16S ribosomal RNA gene, partial sequence	0.96	Otu566	0	0	0.00147449	0	0	0.000357846	8.34794e-05	0	0	0	0	0	0	0	0	0	0	0	0	0	0	0	0	0	0	0	0	0	0	0	0	0.000964446	0	0	0	0	0	0	0	0	0
Firmicutes(100)	Clostridia(100)	Clostridiales(100)	unclassified(100)	unclassified(100)	TACGTAGGAGGCAAGCGTTATCCGGAATGACTGGGCGTAAAGGGTGCGTAGGTGGTTTGACAAGTTGGTAGCGCAACTCCGGGGCTCAACCTCGGCACTACTACCAAAACTGTTGAACTTGAGTGCAGGAGGGGCAAATGGAATTCCTAGTGTAGCGGTGGAATGCGTAGATATTAGGAGGAACACCAGTGGCGAAGGCGATTTGCTGGACTGTAACTGACACTGAGGCACGAAAGCGTGGGGAGCAAACAGG	gb|GU414899.1| Filifactor alocis clone WWP_P4GB_156 16S ribosomal RNA gene,	0.88	Otu567	0	3.62582e-05	0	0	0	0	0	0	0	0	0	0	0	0	0	0	0	0	0	0	0	0	0	0	0	0	0	0	0	0	0	0	0	0	0	0	0	0	0	0	0
unclassified(100)	unclassified(100)	unclassified(100)	unclassified(100)	unclassified(100)	TACGTAGGTCCCAAGCGTTATCCGGATTTACTGGGCGTAAAGAGTCTGTAGCTGGTTATATAAGTCTATTTTCAAAGCCCTGGGCTCAACCCAGGAAAGGGAATGGATACTGTATATCTGGAGGTTTTTAGGGGTTAGTAGAATTCCCGGTGGAGGGGTGAAATCCGTTGATATTGGGAGGAATGCCGAAAGCGAAAGCAGCTAACTATAATTATCCTGACAGTGAGAGACGAAAGCATGGGTAGCAAACGGG	ref|NR_121764.1| Candidate division SR1 bacterium RAAC1_SR1_1 16S ribosomal RNA,	0.87	Otu568	0	0	0	0	0	0	0	0	0	0	0	0	0	0	0	0	0	0	0	0	0	0	0	0	0	0	0	0	0	0	0	0	0	0	0	0	0	0	0	0	0
Proteobacteria(100)	Gammaproteobacteria(100)	Enterobacteriales(100)	Enterobacteriaceae(100)	unclassified(100)	TACGGAGGGTGCAAGCGTTAATCGGAATTACTGGGCGTAAAGCGCACGCAGGCGGTCTGTCAAGTCGGATGTGAAATCCCCGGGCTCAACCTGGGAACTGCATTCGAAACTGGCAGGCTGGAGTCTTGTAGAGGGGGGTAGAATTCCAGGTGTAGCGGTGAAATGCGTAGAGATCTGGAGGAATACCGGTGGCGAGGGCGGCCCCCTGGACAAAGACTGACGCTCAGGTGCGAAAGCGTGGGGAGCAAACAGG	gb|KM603632.1| Enterobacter cloacae strain Tm-Alk07 16S ribosomal RNA gene,	0.99	Otu569	0	0	0	2.89931e-05	3.04627e-05	0	0	0.000577428	0.00068019	0	0.00147126	0.00139978	0.000158881	0	0	0.000612803	7.0497e-05	0	0	0.000261958	0.000726674	0	0	9.61169e-05	0	0.000125507	0.000140502	0.000170874	8.42082e-05	7.22439e-05	0.000147623	0	0	0.000197778	3.04275e-05	5.89692e-05	0	7.57748e-05	5.06329e-05	9.36242e-05	0.000100771
Proteobacteria(100)	Gammaproteobacteria(100)	Enterobacteriales(100)	Enterobacteriaceae(100)	unclassified(100)	TACGGAGGGTGCAAGCGTTAATCGGAATTACTGGGCGTAAAGCGCACGCGGGCGGTCTGTCAAGTCGGATGTGAAATCCCCGGGCTCAACCTGGGAACTGCATTCGAAACTGGCAGGCTGGAGTCTTGTAGAGGGGGGTAGAATTCCAGGTGTAGCGGTGAAATGCGTAGAGATCTGGAGGAATACCGGTGGCGAAGGCGGCCCCCTGGACAAAGACTGACGCTCAGGTGCGAAAGCGTGGGGAGCAAACAGG	gb|KM603632.1| Enterobacter cloacae strain Tm-Alk07 16S ribosomal RNA gene,	0.99	Otu570	0	0	0	0	0	0	0	0.000629921	0.000880246	0	0.00147126	0.00060657	6.35526e-05	0	0	0.000424248	0.000281988	0	0.00018506	0.000209567	0.000242225	0	0	0	0.000132118	0	4.6834e-05	0.00029903	0.000140347	0.000144488	0	0	0	0.000395557	0.000273848	0.000117938	3.25235e-05	0	0.000151899	9.36242e-05	0
Proteobacteria(100)	Gammaproteobacteria(100)	Enterobacteriales(100)	Enterobacteriaceae(100)	unclassified(100)	TACGGAGGGTGCAAGCGTTAATCGGAATTACTGGGCGTAAAGCGCACGCAGGCGGTCTGTCAAGTCGGATGTGAAATCCCCGGGCTCAACCTGGGAACTGCATTCGAAACTGGCAGGCTGGGGTCTTGTAGAGGGGGGTAGAATTCCAGGTGTAGCGGTGAAATGCGTAGAGATCTGGAGGAATACCGGTGGCGAAGGCGGCCCCCTGGACAAAGACTGACGCTCAGGTGCGAAAGCGTGGGGAGCAAACAGG	gb|KM603632.1| Enterobacter cloacae strain Tm-Alk07 16S ribosomal RNA gene,	0.99	Otu571	0	0	0	0	0	0	0	0.00146982	0.00112031	0	0.00110345	0.00121314	0.000158881	0	7.17772e-05	0.000424248	0.000211491	0.000140687	0.000123373	0.000261958	0.000532894	0	5.50176e-05	0	0.000132118	8.36715e-05	0.000374672	0.00029903	0.000140347	4.81626e-05	0.000147623	0	8.53825e-05	0.000395557	0.000304275	0.000117938	6.5047e-05	0.00015155	0.000455696	4.68121e-05	0
Proteobacteria(100)	Gammaproteobacteria(100)	Enterobacteriales(100)	Enterobacteriaceae(100)	unclassified(100)	TACGGAGGGTGCAAGCGTTAATCGGAATTACTGGGCGTAAAGCGCACGCAGGCGGTCTGTCAAGTCGGATGTGAAATCCCCGGGCTCAACCTGGGAACTGCATTCGAAACTGGCAGGCTGGAGTCTTGTAGAGGGGGGTAGAATTCCAGGTGTAGCGGCGAAATGCGTAGAGATCTGGAGGAATACCGGTGGCGAAGGCGGCCCCCTGGACAAAGACTGACGCTCAGGTGCGAAAGCGTGGGGAGCAAACAGG	gb|KM603632.1| Enterobacter cloacae strain Tm-Alk07 16S ribosomal RNA gene,	0.99	Otu572	0	0	0	0	0	0	0	0.00146982	0.000880246	0	0.000643678	0.000839866	0.000127105	0	7.17772e-05	0.000518526	0.000140994	0.000140687	0	0.000261958	0.000581339	0	0	0	6.60589e-05	0	0.000281004	8.54372e-05	0.000168416	9.63252e-05	0.000147623	0	0	0.000230741	0.00012171	5.89692e-05	9.75705e-05	3.78874e-05	5.06329e-05	4.68121e-05	5.03854e-05
Proteobacteria(100)	Gammaproteobacteria(100)	Enterobacteriales(100)	Enterobacteriaceae(100)	unclassified(100)	TACGGAGGGTGCAAGCGTTAATCGGAATTACTGGGCGTAAAGCGCGCGCAGGCGGTCTGTCAAGTCGGATGTGAAATCCCCGGGCTCAACCTGGGAACTGCATTCGAAACTGGCAGGCTGGAGTCTTGTAGAGGGGGGTAGAATTCCAGGTGTAGCGGTGAAATGCGTAGAGATCTGGAGGAATACCGGTGGCGAAGGCGGCCCCCTGGACAAAGACTGACGCTCAGGTGCGAAAGCGTGGGGAGCAAACAGG	gb|KM603632.1| Enterobacter cloacae strain Tm-Alk07 16S ribosomal RNA gene,	0.99	Otu573	0	0	0	5.79861e-05	6.09255e-05	0	0	0.00146982	0.00116032	0	0.000781609	0.000979843	0.000222434	0	7.17772e-05	0.000424248	0.000493479	0.000281373	0.000246746	0.000366742	0.000145335	4.77054e-05	0	0	6.60589e-05	0.000125507	0.000140502	4.27186e-05	0.000112278	0.000168569	0.000147623	0	0.000113843	9.88891e-05	0.000182565	0.000117938	0.000130094	7.57748e-05	5.06329e-05	9.36242e-05	0
Proteobacteria(100)	Gammaproteobacteria(100)	Enterobacteriales(100)	Enterobacteriaceae(100)	Escherichia_Shigella(100)	TACGGAGGGTGCAAGCGTTAATCGGAATTACTGGGCGTAAAGCGCACGCAGGCGGTTTGTTAAGTCAGATGTGAAATCCCCGGGCTCAACCTGGGAACTGCATCTGATACTGGCAAGCTTGAGTCTCGTAGAGGGGGGTAGAATTCCAGGTGTAGCGGTGAAGTGCGTAGAGATCTGGAGGAATACCGGTGGCGAAGGCGGCCCCCTGGACGAAGACTGACGCTCAGGTGCGAAAGCGTGGGGAGCAAACAGG	gb|CP009859.1| Escherichia coli strain ECONIH1, complete genome	0.99	Otu574	0	0	0	0	0	0	0	0	0	0	0	0	0	0	0.00100488	4.71387e-05	0	0	0.000925298	0	0	0	0.000165053	0	0.000198177	4.18358e-05	0.000140502	0.000128156	2.80694e-05	0.000168569	0.000265722	0.000130331	0	0.000230741	3.04275e-05	0.000117938	0.000130094	0.00015155	0.000759494	0.000374497	0.00105809
Firmicutes(100)	Clostridia(100)	Clostridiales(100)	Lachnospiraceae(100)	unclassified(100)	TACGTAGGGGGCAAGCGTTATCCGGATTTACTGGGTGTAAAGGGAGCGTAGACGGTATGGCAAGTCTGATGTGAAAACCCGGGGCTCAACCCCGGGACTGCATTGGAAACTGTCGGACTAGAGTGTCGGAGAGGCAAGTGGAATTCCTAGTGTAGCGGTGAAATGCGTAGATATTAGGAGGAACACCAGTGGCGAAGGCGGCTTGCTGGACGATGACTGACGTTGAGGCTCGAAAGCGTGGGGAGCAAACAGG	dbj|AB702930.1| Clostridiales bacterium CIEAF 016 gene for 16S rRNA, partial	0.99	Otu575	0	0	0	0	0	0	0	0	0	0	0	0	0	0	0	0	0	0	0	0	4.84449e-05	0	0	0	0	0	0	0	0	0	0	7.81983e-05	0	0	0	0	0	0	0	0	5.03854e-05
Firmicutes(100)	Clostridia(100)	Clostridiales(100)	Lachnospiraceae(100)	unclassified(100)	TACGTAGGGGGCAAGCGTTATCCGGATTTACTGGGTGTAAAGGGAGCGTAGACGGCAGCGCAAGTCTGGAGTGAAATCCCGGGGCTCAACCCCGGAACTGCTTTGGAAACTGCGCGGCTCGAGTGCAGGAGGGGCAGGCGGAATTCCTAGTGTAGCGGTGAAATGCGTAGATATTAGGAGGAACACCAGTGGCGAAGGCGGCCTGCTGGACTGTAACTGACGTTGAGGCTCGAAAGCGTGGGGAGCAAACAGG	dbj|AB861470.1| Lachnospiraceae bacterium AJ110941 gene for 16S ribosomal RNA,	0.95	Otu576	0	0	0	0	0	0	0	0	0	0	0	0	0	0	0	0	0	0	0	0	0	0	0	0.000192234	0	0	0	0	0	0	2.95247e-05	0	0	0	0	0	0	0	0	0	0
Actinobacteria(100)	Actinobacteria(100)	Actinomycetales(100)	Pseudonocardiaceae(100)	Pseudonocardia(100)	CACGTAGGGTGCGAGCGTTGTCCGGAATTATTGGGCGTAAAGAGCTCGTAGGCGGTGTGTCGCGTCGGCCGTGAAAACTTGGGGCTTAACTCTGAGCGTGCGGTCGATACGGGCATCACTTGAGTTCGGCAGGGGAGACTGGAATTCCTGGTGTAGCGGTGAAATGCGCAGATATCAGGAGGAACACCGGTGGCGAAGGCGGGTCTCTGGGCCGATACTGACGCTGAGGAGCGAAAGCGTGGGGAGCGAACAGG	dbj|LC011660.1| Pseudonocardia sp. S03-45 gene for 16S ribosomal RNA, partial	1	Otu577	0	0	0	0	0	0	0	0	0	0	0	0	0	0	0	0	0	0	0	0	0	0	0	0	0	0	0	0	0	0	0	0	0	0	0	0	0	0	0	0	0
Bacteroidetes(100)	Bacteroidia(100)	Bacteroidales(100)	Prevotellaceae(100)	Prevotella(100)	TACGGAAGGTCCGGGCGTTATCCGGATTTATTGGGTTTAAAGGGAGCGTAGGCCGGGTTTTAAGCGTGCCGTGAAATGTCGGGGCTCAACCTTGACACTGCGGTGCGAACTGGAGTCCTTGAGTGCGCGGAACGTATGCGGAATTCGTGGTGTAGCGGTGAAATGCTTAGATATCACGAAGAACCCCGATTGCGAAGGCAGCATACGGCAGCGCTACTGACGCTGAAGCTCGAAGGCGCGGGTATCGAACAGG	gb|DQ278861.1| Prevotella sp. 152R-1a 16S ribosomal RNA gene, partial sequence	0.9	Otu578	0	0	0	0	0	0	0	0	0	0	0	0	0	0	0	0	0	0	0	0	0	0	0	0	0	0	0	0	0	0	0	0	0	0	0	0	0	0	0	0	0
Firmicutes(100)	Clostridia(100)	Clostridiales(100)	Ruminococcaceae(100)	Oscillibacter(100)	TACGTAGGTGGCAAGCGTTGTCCGGATTTACTGGGTGTAAAGGGCGTGCAGCCGGAGAGGCAAGTCAGATGTGAAATCCGCGGGCTCAACCCGCGAACTGCATTTGAAACTGCTTCCCTTGAGTATCGGAGAGGTAATCGGAATTCCTAGTGTAGCGGTGAAATGCGTAGATATTAGGAAGAACACCAGTGGCGAAGGCGGATTACTGGACGACAACTGACGGTGAGGCGCGAAAGCGTGGGGAGCAAACAGG	gb|AY581272.1| Lactobacillales bacterium HY-36-1 16S ribosomal RNA gene, partial	0.96	Otu579	3.20636e-05	0.000145033	0.000258036	0	0	8.94614e-05	0.000375657	0	0	0	0	0	0	0	0	0	0	0	0	0	0	0	0	0	0	0	0	0	0	0	0	5.21322e-05	5.69217e-05	0	0	0	0	0	0	0	0
Bacteroidetes(100)	Bacteroidia(100)	Bacteroidales(100)	Prevotellaceae(100)	Prevotella(100)	TACGGAAGGTCCGGGCGTTATCCGGATTTATTGGGTTTAAAGGGAGCGTAGGCCGGGTTTTAAGCGTGCCGTGAAATGTCGGGGCTCAACCTTGACACTGCGGCGCGAACTGGAGTCCTTGAGTGCGCGGAACGTATGCGGAATTCGTGGTGTAGCGGTGAAATGCTTAGATATCACGAAGAACCCCGATTGCGAAGGCAGCATACGGCAGCGCTACTGACGCTGAAGCTCGAAGGCGCGGGTATCGAACAGT	gb|DQ278861.1| Prevotella sp. 152R-1a 16S ribosomal RNA gene, partial sequence	0.91	Otu580	0.000673336	0.000362582	0	0	0	0	0	0	0	0	0	0	0	0	0	0	0	0	0	0	0	0	0	0	0	0	0	0	0	0	0	0	0.0014515	0	0	0	0	0	0	0	0
unclassified(100)	unclassified(100)	unclassified(100)	unclassified(100)	unclassified(100)	AACGTAGGAGACAAACGTTATCCGGAGTTACTGGGCGTAAAGGGCGTGCAGGTGGTTCGTTAAGTCTGGCGTGAAAGCCTCCGGCTCAACCGGGGAAAGTCGTCGGAGACTGACGAACTAGAGGGCAGTAGAGGCGTGTGGAATTCCGGGTGTAGTGGTGAAATGCGTAGAGATCCGGAGGAACACCAGTGGCGAAGGCGACACGCTGGGCTGCACCTGACACTGAGACGCGACAGCATGGGGAGCGAACGGG	dbj|AB598278.1| Anaerobic bacterium MO-CFX2 gene for 16S rRNA, partial sequence	0.87	Otu581	0	0	0	0	0	0	0	0	0	0	0	0	0	0	0	4.71387e-05	0	0	0	0	0	0	0	0	0	0	0	0	0	0	0	0	0	0	0	0	0	0	0	0	0
Bacteroidetes(100)	Bacteroidia(100)	Bacteroidales(100)	Porphyromonadaceae(100)	unclassified(100)	TACGGAGGATGCGAGCGTTATCCGGATTTATTGGGTTTAAAGGGTGCGTAGGCGGAGCGTTAAGTCAGTGGTCAAATTGAGGGGCTCAACCCCTTCCCGCCATTGAAACTGGCGCTCTTGAGTGGAAGAGAAGTATGCGGAATGCGTGGTGTAGCGGTGAAATGCATAGATATCACGCAGAACCCCGATTGCGAAGGCAGCATGCCGGCTTCCTACTGACGCTGAAGCACGAAAGCGTGGGGATCGAACAGG	gb|AY239469.1| Gram-negative bacterium cL10-2b-4 16S ribosomal RNA gene, complete	0.88	Otu582	0.00118635	0.00101523	0.000221174	0	0	0.000760422	0.00104349	0	0	0	0	0	0	0	0	0	0	0	0	0	0	0	0	0.000288351	0	0	0.000281004	0	0	0	0	5.21322e-05	0.000455373	0	0	0	0	0	0	0	0.000100771
Proteobacteria(100)	Gammaproteobacteria(100)	Pseudomonadales(100)	Pseudomonadaceae(100)	Pseudomonas(100)	TACGAAGGGTGCAAGCGTTAATCGGAATTACTGGGCGTAAAGCGCGCGTAGGTGGCTTGATAAGTTGGATGTGAAATCCCCGGGCTCAACCTGGGAACTGCATCCAAAACTGTCTGGCTAGAGTGCGGTAGAGGGTAGTGGAATTTCCAGTGTAGCGGTGAAATGCGTAGATATTGGAAGGAACACCAGTGGCGAAGGCGACTACCTGGACTGACACTGACACTGAGGTGCGAAAGCGTGGGGAGCAAACAGG	gb|KM225657.1| Pseudomonas sp. G7c 16S ribosomal RNA gene, partial sequence	1	Otu583	0	0	0	0	0	0	0	0	0	0	0	0	0	0	0	0	0	0	0	0	0	0	0	0	0	0	0	0.000213593	0	0	0	0	0	0	3.04275e-05	0	0	0	0	0	0
Firmicutes(100)	Clostridia(100)	Clostridiales(100)	Lachnospiraceae(100)	unclassified(100)	TACGTAGGGGGCAAGCGTTATCCGGATTTACTGGGTGTAAAGGGAGCGTAGACGGTGTGGCAAGCCAGATGTGAAAGCCCGGGGCTCAACCCCGGGACTGCATTTGGAACTGTCAGACTGGAGTGTCGGAGAGGCAGGCGGAATTCCTAGTGTAGCGGTGAAATGCGTAGATATTAGGAGGAACACCAGTGGCGAAGGCGGCCTGCTGGACGATGACTGACGTTGAGGCTCGAAAGCGTGGGGAGCAAACAGG	dbj|AB971816.1| [Clostridium] scindens gene for 16S ribosomal RNA, partial sequence,	0.97	Otu584	9.61908e-05	0	0	0	0	0	0	0	0	0	0	0	0	0	0	0	0	0	0	0	0	0	0	0	0	0	0	0	0	0	0	0	0	0	0	0	0	0	0	0	0
Bacteroidetes(100)	Bacteroidia(100)	Bacteroidales(100)	Bacteroidaceae(100)	Bacteroides(100)	TACGGAGGATCCGAGCGTTATCCGGATTTATTGGGTTTAAAGGGAGCGTAGGTGGATTGTTAAGTCAGTTGTGAAAGTTTGCGGCTCAACCGTAAAATTGCAGTTGAAACTGGCAGTCTTGAGTACAGTAGAGGTGGGCGGAATTCGTGGTGTAGCGGTGAAATGCTTAGATATCACGAAGAACTCCGATTGCGAAGGCAGCTCACTGGATTGCAACTGACACTGAGGCTCGAAAGTGTGGGTATCAAACAGG	ref|NR_112931.1| Bacteroides acidifaciens strain JCM 10556 16S ribosomal RNA gene,	0.99	Otu585	0	0	0	2.89931e-05	0	0	0	0	0	0	0	0	0	0	0	9.42774e-05	0.000281988	0	0	0	0	4.77054e-05	5.50176e-05	0	0	4.18358e-05	0	4.27186e-05	0	0	0	0	0	0	0	0	0	0	0	0	0
Bacteroidetes(100)	Bacteroidia(100)	Bacteroidales(100)	Bacteroidaceae(100)	Bacteroides(100)	TACGGAGGATCCGAGCGTTATCCGGATTTATTGGGTTTAAAGGGAGCGTAGGTGGACTGGTAAGTCAGTTGTGAAAGTTTGCGGCTCAACCGTAAAATTGCAGTTGATACTGTCAGTCTTGAGTACAGTAGAGGTGGGCGGAATTCGTGGTGTAGCGGTGAAATGCTTAGATATCACGAAGAACTCCGATTGCGAAGGCAGCTCACTGGACTGCAACTGACACTGATGCTCGAAAGTGTGGGTATCAAACAGG	gb|CP008741.1| Bacteroides dorei isolate HS1_L_3_B_079, complete genome	1	Otu586	0	0	0	0	0	0	0	0	0	0	0	0	0	0	0	0	0	0	0	0	0	0	0	0.00144175	0	0	0	0	0	0	0	0	0	0	0	0	0	0	0	0	0
Bacteroidetes(100)	Bacteroidia(100)	Bacteroidales(100)	Bacteroidaceae(100)	Bacteroides(100)	CACGGAGGATCCGAGCGTTATCCGGATTTATTGGGTTTAAAGGGAGCGTAGGTGGATTGTTAAGTCAGTTGTGAAAGTTTGCGGCTCAACCGTAAAATTGCAGTTGAAACTGGCAGTCTTGAGTACAGTAGAGGTGGGCGGAATTCGTGGTGTAGCGGTGAAATGCTTAGATATCACGAAGAACTCCGATTGCGAAGGCAGCTCACTGGACTGCAACTGACACTGATGCTCGAAAGTGTGGGTATCAAACAGG	dbj|AB021165.1| Bacteroides acidofaciens DNA for 16S rRNA, strain A43	1	Otu587	0	0	0	5.79861e-05	0	0	0	0	0	0	0	0	0.000158881	0.000128766	0	0	0	0.00042206	6.16865e-05	0.000104783	0	9.54107e-05	5.50176e-05	0.00144175	0	4.18358e-05	0	0	0.000140347	0.00019265	8.8574e-05	0	0	0.000230741	0.000152138	8.84538e-05	0.000130094	0.000113662	0.000101266	0	0
Actinobacteria(100)	Actinobacteria(100)	Actinomycetales(100)	unclassified(100)	unclassified(100)	TACATAGGGTGCAAGCGTTGTCCGGAATTATTGGGCGTAAAGAGCTCGTAGGTGGTTTGATACGTCGGGTGTGAAATTCAGGGGCTCAACCCCTGACCTGCATTCGATACGGTCAAGCTAGAGTTTGGTAGGGGAGACTGGAATTCCTGGTGTAGCGGTGGAATGCGCAGATATCAGGAGGAACACCGATGGCGAAGGCAGGTCTCTGGGCCAATACTGACACTGAGGAGCGAAAGCGTGGGGAGCGAACAGG	dbj|AB529716.1| Bacterium KW-45 gene for 16S ribosomal RNA, partial sequence	0.98	Otu588	0	0	0	0	0.000121851	0.00102881	0.000417397	0	0.000240067	0	0	0	0	0	0	0	0	0	0.000431806	0.000104783	4.84449e-05	0.000286232	0	0	0	0	0	0	0	0	0	0	0	0	0	0	0	0.000189437	5.06329e-05	4.68121e-05	0.000151156
Firmicutes(100)	Clostridia(100)	Clostridiales(100)	Ruminococcaceae(100)	unclassified(100)	TACGTAGGTGGCGAGCGTTGTCCGGATTTACTGGGTGTAAAGGGCGTGCAGCCGGGAGTACAAGTCAGATGTGAAATCCCGCGGCTCAACCGCGGAACTGCATTTGAAACTGTATTTCTTGAGTACTGGAGAGGCAGACGGAATTCCTAGTGTAGCGGTGAAATGCGTAGATATTAGGAGGAACACCAGTGGCGAAGGCGGTCTGCTGGACAGCAACTGACGGTGAGGCGCGAAAGCGTGGGGAGCAAACAGG	dbj|AB702937.1| Clostridiales bacterium CIEAF 021 gene for 16S rRNA, partial	0.94	Otu589	0	0.000761421	0	0	0	0.000178923	0	0	0	0	0	0	0	0	0	0	0	0	0	0	0	0	0	0	0	0	0	0	0	0	0	5.21322e-05	0	0	0	0	0	0	0	0	0
Firmicutes(100)	Clostridia(100)	Clostridiales(100)	Lachnospiraceae(100)	Cellulosilyticum(100)	TACGTAGGGTGCGAGCGTTATCCGGAATTACTGGGTGTAAAGGGTGCGTAGGCGGCTATTTAAGTCAGATGTGAAAACTCAGGGCTCAACCTTGAGGCTGCATCTGAAACTGGATAGCTAGAGTGTGGGAGAGGAAAGTGGAATTCCGAGTGTAGCGGTGAAATGCGTAGAGATTCGGAGGAACACCAGTAGCGAAGGCGGCTTTCTGGACCATAACTGACGCTGAGGCACGAAAGCGTGGGGAGCAAACAGG	emb|LK391554.1| Lachnospiraceae bacterium S37_09_2 partial 16S rRNA gene, isolate	0.96	Otu590	0	0	0	0	0	0	0	0	0	0	0	0	0	0	0	0	0	0	0	0	0	0	0	0	0	0	0	0	0	0	0	0	0	0	0	0	0	0	0	0	0
Firmicutes(100)	Clostridia(100)	Clostridiales(100)	Ruminococcaceae(100)	Clostridium_IV(100)	TACGTAGGTGGCAAGCGTTATCCGGATTTACTGGGTGTAAAGGGCGTGTAGGCGGGACTGCAAGTCAGATGTGAAATTCCAGGGCTCAACCCTGGAACTGCATTTGAAACTGTAGTTCTTGAGTGATGGAGAGGCAGGCGGAATTCCGTGTGTAGCGGTGAAATGCGTAGATATACGGAGGAACACCAGTGGCGAAGGCGGCCTGCTGGACATTAACTGACGCTGAGGCGCGAAAGCGTGGGGAGCAAACAGG	ref|NR_026204.1| [Clostridium] viride strain T2-7 16S ribosomal RNA gene, partial	0.98	Otu591	0.000961908	0.000688905	0.000294898	0	0	0.000760422	0.000250438	0	0	0	0	0	0	0	0	0	0	0	0	0	0	0	0	0	0	0	0	8.54372e-05	0	0	0	0.000338859	0.000284608	0	0	0	0	0	0	0	0
Proteobacteria(100)	Gammaproteobacteria(100)	Enterobacteriales(100)	Enterobacteriaceae(100)	unclassified(100)	TACGGAGGGTGCAAGCGTTAATCGGAATTACTGGGCGTAAAGCGCACGCAGGCGGTTTGTTAAGTCAGATGTGAAATCCCCGGGCTCAACCTGGGAACTGCATCTGGTACTGGCAAGCTTGAGTCTCGTAGAGGGGGGTAGAATTCCAGGTGTAGCGGTGAAATGCGTAGAGATCTGGAGGAATACCGGTGGCGAAGGCGGCCCCCTGGACGAAGACTGACGCTCAGGTGCGAAAGCGTGGGGAGCAAACAGG	gb|CP010344.1| Escherichia coli ECC-1470, complete genome	0.99	Otu592	0	0	0	0	3.04627e-05	0	0	0	0	0	0	0	0	0	0.00143554	0	0	0.000140687	0.000555179	0	0	0	0.00022007	0.000192234	6.60589e-05	0.000334686	0.000140502	0.000128156	0.000112278	9.63252e-05	0.000236197	0.000104264	0	0	0.000152138	5.89692e-05	6.5047e-05	0.000113662	0.000556962	0.000561745	0.000906938
Bacteroidetes(100)	Bacteroidia(100)	Bacteroidales(100)	Porphyromonadaceae(100)	unclassified(100)	TACGGAGGATGCGAGCGTTATCCGGATTTATTGGGTTTAAAGGGTGCGTAGGCGGAAGGTTAAGTCAGCGGTCAAATGTCGGTGCTCAACACCGGTCTGCCGTTGAAACTGGTCTTCTTGAGTGAGCGAGAAGTATGCGGAATGCGTGGTGTAGCGGTGAAATGCATAGATATCACGCAGAACTCCGATTGCGAAGGCAGCATACCGGCGCTCAACTGACGCTGAGGCACGAAAGCGTGGGGATCGAACAGG	gb|AY239469.1| Gram-negative bacterium cL10-2b-4 16S ribosomal RNA gene, complete	0.95	Otu593	0	0	0	0	0	0.000134192	4.17397e-05	0	0	0	0	0	0	0	0	0	0	0	0	0	0	0	0	0	0	0	0	0	0	0	0	0	0	0	0	0	0	0	0	0	0
Proteobacteria(100)	Gammaproteobacteria(100)	Enterobacteriales(100)	Enterobacteriaceae(100)	unclassified(100)	TACGGAGGGTGCAAGCGTTAATCGGAATTACTGGGCGTAAAGCGCACGCAGGCGGTTTGTTAAGTCAGATGTGAAATCCCCGGGCTCAACCTGGGAACCGCATCTGATACTGGCAAGCTTGAGTCTCGTAGAGGGGGGTAGAATTCCAGGTGTAGCGGTGAAATGCGTAGAGATCTGGAGGAATACCGGTGGCGAAGGCGGCCCCCTGGACGAAGACTGACGCTCAGGTGCGAAAGCGTGGGGAGCAAACAGG	gb|CP010344.1| Escherichia coli ECC-1470, complete genome	0.99	Otu594	0	0	0	0	0	0	0	0	0	0	0	0	0	0	0.00050244	0.000141416	0	0	0.000678552	0	0	9.54107e-05	0	0.000192234	0.000264236	8.36715e-05	0.00023417	8.54372e-05	5.61388e-05	0.00019265	0.000206673	0.000156397	0	0.000197778	0.00012171	2.94846e-05	0.000162617	0.00015155	0.000455696	0.000514933	0.00115887
Proteobacteria(100)	Gammaproteobacteria(100)	Enterobacteriales(100)	Enterobacteriaceae(100)	unclassified(100)	TACGGAGGGTGCAAGCGTTAATCGGAATTACTGGGCGTAAAGCGCACGCAGGCGGTCCGTCAAGTCGGATGTGAAATCCCCGGGCTCAACCTGGGAACTGCATTCGAAACTGGCAGGCTGGAGTCTTGTAGAGGGGGGTAGAATTCCAGGTGTAGCGGTGAAATGCGTAGAGATCTGGAGGAATACCGGTGGCGAAGGCGGCCCCCTGGACAAAGACTGACGCTCAGGTGCGAAAGCGTGGGGAGCAAACAGG	gb|KM603632.1| Enterobacter cloacae strain Tm-Alk07 16S ribosomal RNA gene,	0.99	Otu595	0	0	0	2.89931e-05	0	0	0	0.000839895	0.00100028	0	0.00142529	0.000513251	0.000190658	0	0	0.000188555	7.0497e-05	0.000140687	0	0.000157175	0.000484449	0	0	0	0	4.18358e-05	0.00023417	8.54372e-05	0.000168416	2.40813e-05	8.8574e-05	0	2.84608e-05	0.000197778	0.000152138	5.89692e-05	3.25235e-05	7.57748e-05	5.06329e-05	9.36242e-05	0
Planctomycetes(100)	Planctomycetacia(100)	Planctomycetales(100)	Planctomycetaceae(100)	unclassified(100)	TACGAACTGTGCGAACGTTATTCGGAATCACTGGGCTTAAAGGGTGCGTAGGCGGTCTGTTAAGTCAGGTGTGAAATCCCCCAGCTCAACTGGGGAACAGCGCTTGAAACTAGCAGACTGGAGTGAGGTAAGGGTGTGCGGAACTTCCAGTGGAGCGGTGAAATGTGTAGATATTGGAAGGAACGCCGGTGGCGAAAGCGGCACACTGGGCCTTGTCTGACGCTGAGGCACGAAAGCCAGGGGAGTGAACGGG	emb|AJ231189.1| Planctomyces sp. (strain 599) 16S rRNA gene, partial	0.97	Otu596	0	0	0	0	0	0	0	0	0	0	0	0	0	0	0	0	0	0	0	0	0	0	0	0	0	0.00142242	0	0	0	0	0	0	0	0	0	0	0	0	0	0	0
Bacteroidetes(100)	Bacteroidia(100)	Bacteroidales(100)	Bacteroidaceae(100)	Bacteroides(100)	TACGGAGGATCCGAGCGTTATCCGGATTTATTGGGTTTAAAGGGAGCGTAGGTGGATTGTTAAGTCAGTTGTGAAAGTTTGCGGCTCAACCGTAAAATTGCAGTTGAAACTGGCAGTCTTGAGTACAGTAGAGGTGGGCGGAATTCGTGGTGTAGCGGTGAAATGCTTAGATATCACGAAGAACTCCGATTGCGAAGGCAGCTCACTGGACTGCAACTGACACTGAGGCTCGAAAGTGTGGGTATCAAACAGT	ref|NR_112931.1| Bacteroides acidifaciens strain JCM 10556 16S ribosomal RNA gene,	1	Otu597	0	0	3.68623e-05	0	0	0	0	0	0	0	0	0	0	0	0	4.71387e-05	0	0	0	0.000157175	9.68898e-05	0.000143116	0	9.61169e-05	0.000528471	0.00142242	0.000187336	0	0	0	0	0	0.000142304	0	0	0	0	0	0	0	0
Firmicutes(100)	Clostridia(100)	Clostridiales(100)	Lachnospiraceae(100)	unclassified(100)	TACGTAGGGGGCAAGCGTTATCCGGAATCACTGGGTGTAAAGGGAGCGTAGACGGCTGTGCAAGCCTGGAGTGAAAGGCGGGGGCCCAACCCCCGGACTGCTCTGGGAACTGCAAAGCTGGAGTGCAGGAGAGGTAAGTGGAATTCCTGGTGTAGCGGTGAAATGCGTAGATATCAGGAGGAACACCAGTGGCGAAGGCGGCTTACTGGACTGTAACTGACGTTGAGGCTCGAAAGCGTGGGGAGCAAACAGG	gb|KJ194926.1| Clostridium xylanolyticum strain ai24 16S ribosomal RNA gene,	0.94	Otu598	0	0	0.000147449	0	0	4.47307e-05	4.17397e-05	0	0	0	0	0	0	0	0	0	0	0	0	0	0	0	0	0	0	0	0	0	0	0	0	2.60661e-05	0.000170765	0	0	0	0	0	0	0	0
Firmicutes(100)	Clostridia(100)	Clostridiales(100)	Ruminococcaceae(100)	Butyricicoccus(100)	TACGTAGGGAGCAAGCGTTATCCGGATTTACTGGGTGTAAAGGGCGAGTAGGCGGGCTGGCAAGTTGGGAGTGAAATCCCGGGGCTTAACCCCGGAACTGCTTTCAAAACTGCTGGTCTTGAGTGATGGAGAGGCAGGCGGAATTCCGTGTGTAGCGGTGAAATGCGTAGATATACGGAGGAACACCAGTGGCGAAGGCGGCCTGCTGGACATTAACTGACGCTGAGGAGCGAAAGCGTGGGGAGCAAACAGG	gb|JX006306.1| Bacterium NLAE-zl-H60 16S ribosomal RNA gene, partial sequence	1	Otu599	0.000128254	0.000616389	0.000331761	0	0	0.000178923	4.17397e-05	0	0	0	0	0	0	0	0	0	0	0	0	0	0	0	0	0	0	0	0	0	0	0	0	0	0.000142304	0	0	0	0	0	0	0	0
Proteobacteria(100)	Betaproteobacteria(100)	unclassified(100)	unclassified(100)	unclassified(100)	TACGTAGGGTGCGAGCGTTAATCGGAATTACTGGGCGTAAAGGGTGTGCGGGCGGTTTTGCAAGATGGATGTGAAAGCCCCGGGCTTAACCTGGGAAAGCCATACATGACTGCAAGACTAGAGTGCGTCAGAGGGGGGTGGAATTCCAAGTGTAGCAGTGAAATGCGTAGATATTTGGAAGAACACCGATGGCGAAGGCAGCCCCCTGGGACGCAACTGACGCTCATACACGAAAGCGTGGGGAGCAAACAGG	emb|AJ832129.1| Sutterella morbirenis partial 16S rRNA gene, type strain CCUG	0.92	Otu600	0	0	0	5.79861e-05	0	0	0	0	0	0.00141929	0	0	9.53289e-05	0	0	0	0.000140994	0	6.16865e-05	0.000104783	0	0	0	0	0	0	9.3668e-05	0	0	0	0	0	0	0	0	0	0	0	0.000151899	0	0
Proteobacteria(100)	Betaproteobacteria(100)	unclassified(100)	unclassified(100)	unclassified(100)	TACGTAGGGTGCGAGCGTTAATCGGAATTACTGGGCGTAAAGGGTGTGCAGGCGGTTTTGCAAGATGGATGTGAAAACCCCGGGCTTAACCTGGGAAAGCCATACATGACTGCAAGACTAGAGTGCGTCAGAGGGGGGTGGAATTCCAAGTGTAGCAGTGAAATGCGTAGATATTTGGAAGAACACCGATGGCGAAGGCAGCCCCCTGGGACGCAACTGACGCTCATACACGAAAGCGTGGGGAGCAAACAGG	emb|AJ832129.1| Sutterella morbirenis partial 16S rRNA gene, type strain CCUG	0.92	Otu601	0	0	0.000221174	2.89931e-05	0	4.47307e-05	0	0	0	0.00141929	0	0	0.000285987	0	0	4.71387e-05	0	0	6.16865e-05	5.23917e-05	0.00019378	0	0	0	0	0	0	4.27186e-05	0	0	0	0	0	0	0	0	0	0	0	0	0
Bacteroidetes(100)	unclassified(100)	unclassified(100)	unclassified(100)	unclassified(100)	GACGAAGGATGCAAGCGTTATCCGGATTCATTGGGTTTAAAGGGTGCGTAGGCGGACTTGTAAGTCAGTGGTGAAATCTCTCAGCTTAACTGAGAAACTGCCATTGATACTGCAGGTCTAGAGTATAGATGACGTTGGCGGAATATGACATGTAGTGGTGAAATACTTAGATATGTCATAGAACACCGATTGCGAAGGCAGCTAACGAAACTATAACTGACGCTGAGGCACGAAAGTGCGGGGATCAAACAGG	gb|AF233293.1|AF233293 Tuber borchii symbiont b-1BO 16S ribosomal RNA gene, partial	0.96	Otu602	0	0	0	0	6.09255e-05	0	0	0.00141732	0	0	0	0	0	0	0	0.000282832	0	0	0	0	0	0	0	0	0	0	0	0	0	2.40813e-05	0	0	0	0	0	0	0	0	0.000506329	0.000140436	0
Proteobacteria(100)	Gammaproteobacteria(100)	Enterobacteriales(100)	Enterobacteriaceae(100)	unclassified(100)	TACGGAGGGTGCAAGCGTTAATCGGAATTACTGGGCGTAAAGCGCACGCAGGCGGTCTGTCAAGTCGGATGTGAAATCCCCGGGCCCAACCTGGGAACTGCATTCGAAACTGGCAGGCTGGAGTCTTGTAGAGGGGGGTAGAATTCCAGGTGTAGCGGTGAAATGCGTAGAGATCTGGAGGAATACCGGTGGCGAAGGCGGCCCCCTGGACAAAGACTGACGCTCAGGTGCGAAAGCGTGGGGAGCAAACAGG	gb|KM603632.1| Enterobacter cloacae strain Tm-Alk07 16S ribosomal RNA gene,	0.99	Otu603	0	0	0	0	0	0	0	0.00141732	0.00112031	0	0.000735632	0.0012598	0.000222434	0	0	0.000518526	0.000634473	0.000562746	0.000246746	0.000366742	0.000532894	0	0	9.61169e-05	6.60589e-05	0.000209179	0.00046834	8.54372e-05	0.000224555	0.00019265	0.000177148	0	8.53825e-05	0.000494446	0.000395558	5.89692e-05	0	3.78874e-05	0.000202532	4.68121e-05	0
Actinobacteria(100)	Actinobacteria(100)	Bifidobacteriales(100)	Bifidobacteriaceae(100)	Gardnerella(100)	TACGTAGGGCGCAAGCGTTATCCGGAATTATTGGGCGTAAAGAGCTTGTAGGCGGTTCGTCGCGTCTGGTGTGAAAGCCCATCGCTTAACGGTGGGTCTGCGCCGGGTACGGGCGGGCTAGAGTGCAGTAGGGGAGACTGGAATTCCCGGTGTAACGGTGGAATGTGTAGATATCGGGAAGAACACCAATGGCGAAGGCAGGTCTCTGGGCTGTTACTGACGCTGAGAAGCGAAAGCGTGGGGAGCGAACAGG	gb|JQ354974.1| Gardnerella vaginalis strain N158 16S ribosomal RNA gene, partial	1	Otu604	0	0	0	0	0	0	0	0	0	0	0	0	0	0	0	0	0	0	0	0.00141458	0	0	0	0	0	0	0	0	0	0	0	0	0	0	0	0	0	0	0	0	0
Firmicutes(100)	Clostridia(100)	Clostridiales(100)	Lachnospiraceae(100)	unclassified(100)	TACGTAGGGGGCAAGCGTTATCCGGATTTACTGGGTGTAAAGGGAGCGTAGACGGCGAAGAAAGTCTGAAGTGAAAGCCCGCGGCTCAACCGCGGAATGGCTTTGGAAACTTTTTTGCTGGAGTACCGGAGAGGTAAGCGGAATTCCTAGTGTAGCGGTGAAATGCGTAGATATTAGGAGGAACACCAGTGGCGAAGGCGGCTTACTGGACGGTAACTGACGTTGAGGCTCGAAAGCGTGGGGAGCAAACAGG	dbj|AB622837.1| Clostridium sp. Clone-17 gene for 16S ribosomal RNA, partial	0.98	Otu605	0.000288573	0.00141407	0.000552934	0	0	0.000939345	0	0	0	0	0	0	0	0	0	0	0	0	0	0	4.84449e-05	0	0	0	0	0	0	0	0	0	0	0	8.53825e-05	0	0	0	0	0	0	0	0
Proteobacteria(100)	Gammaproteobacteria(100)	Enterobacteriales(100)	Enterobacteriaceae(100)	unclassified(100)	TACGGAGGGTGCAAGCGTTAATCGGAATTACTGGGCGTAAAGCGCACGCAGGCGGTCTGTCAAGTCGGATGTGAAATCCCCGGGCTCAACCTGGGAACTGCATTCGAAACTGGCAGGCTGGAGTCTTGTAGAGGGGGGTAGAATTCCAGGTGTAGCGGTGAAATGCGTAGAGATCTGGAGGAATACCGGTGGCGAAGGCGGCCCCCCGGACAAAGACTGACGCTCAGGTGCGAAAGCGTGGGGAGCAAACAGG	gb|KM603632.1| Enterobacter cloacae strain Tm-Alk07 16S ribosomal RNA gene,	0.99	Otu606	0	0	0	0	6.09255e-05	0	0	0.000944882	0.000920258	0	0.000965517	0.00116648	3.17763e-05	0	7.17772e-05	0.000612803	7.0497e-05	0	0	0.000261958	0.000532894	4.77054e-05	0	0	0	0.000167343	4.6834e-05	4.27186e-05	8.42082e-05	2.40813e-05	2.95247e-05	0	0	9.88891e-05	0.000212993	0.000147423	0	7.57748e-05	0	9.36242e-05	0.000100771
Proteobacteria(100)	Gammaproteobacteria(100)	Enterobacteriales(100)	Enterobacteriaceae(100)	unclassified(100)	TACGGAGGGTGCAAGCGTTAATCGGAATTACTGGGCGTAAAGCGCACGCAGGCGGTTTGTTAAGTCAGATGTGGAATCCCCGGGCTCAACCTGGGAACTGCATCTGATACTGGCAAGCTTGAGTCTCGTAGAGGGGGGTAGAATTCCAGGTGTAGCGGTGAAATGCGTAGAGATCTGGAGGAATACCGGTGGCGAAGGCGGCCCCCTGGACGAAGACTGACGCTCAGGTGCGAAAGCGTGGGGAGCAAACAGG	gb|CP009859.1| Escherichia coli strain ECONIH1, complete genome	0.99	Otu607	0	0	0	0	0	0	0	0	0	0	0	0	0	0	0.000861326	4.71387e-05	0	0.000140687	0.000986984	0	0	0	0.000165053	9.61169e-05	0.000132118	0.000209179	0.000327838	0.00029903	2.80694e-05	0.000288976	0.000413345	7.81983e-05	0	0.000131852	0.00012171	2.94846e-05	9.75705e-05	0.000265212	0.00101266	0.000842618	0.00141079
Proteobacteria(100)	Gammaproteobacteria(100)	Enterobacteriales(100)	Enterobacteriaceae(100)	unclassified(100)	TACGGAGGGCGCAAGCGTTAATCGGAATTACTGGGCGTAAAGCGCACGCAGGCGGTTTGTTAAGTCAGATGTGAAATCCCCGGGCTCAACCTGGGAACTGCATCTGATACTGGCAAGCTTGAGTCTCGTAGAGGGGGGTAGAATTCCAGGTGTAGCGGTGAAATGCGTAGAGATCTGGAGGAATACCGGTGGCGAAGGCGGCCCCCTGGACGAAGACTGACGCTCAGGTGCGAAAGCGTGGGGAGCAAACAGG	gb|CP010344.1| Escherichia coli ECC-1470, complete genome	0.99	Otu608	0	0	0	0	3.04627e-05	0	0	0	0	0	0	0	0	0	0.00050244	9.42774e-05	0	0	0.000986984	0	0	0	0.000110035	0.000192234	6.60589e-05	0.000251015	0.000281004	0	0.000112278	0.000144488	0.000177148	0.000156397	0	9.88891e-05	0	2.94846e-05	0	0.000113662	0.000303797	0.000748994	0.00141079
Bacteroidetes(100)	Bacteroidia(100)	Bacteroidales(100)	Porphyromonadaceae(100)	Barnesiella(100)	TACGGAGGATGCGAGCGTTATCCGGATTTATTGGGTTTAAAGGGTGCGTAGGCGGGAGATCAAGTCAGCGGTAAAAATGCGGGGCCCAACCCCGTCGAGCCGTTGAAACTGGTTTTCTTGAGTGGGCGAGAGGTATGCGGAATGCGTGGTGTAGCGGTGAAATGCATAGATATCACGCAGAACCCCGATTGCGAAGGCAGCATACCGGCGCCCAACTGACGCTGAGGCACGAAAGCGTGGGTATCGAACAGG	gb|AY239469.1| Gram-negative bacterium cL10-2b-4 16S ribosomal RNA gene, complete	0.9	Otu609	0.000224445	0.000108774	0.00103214	0	0	8.94614e-05	4.17397e-05	0	0	0	0	0	0	0	0.000287109	0	0	0	6.16865e-05	0	4.84449e-05	4.77054e-05	0	9.61169e-05	0	0.000125507	0.000655676	4.27186e-05	0	0	0	7.81983e-05	2.84608e-05	0	0.000456413	0	3.25235e-05	3.78874e-05	0	0	0
Proteobacteria(100)	Gammaproteobacteria(100)	Enterobacteriales(100)	Enterobacteriaceae(100)	unclassified(100)	TACGGAGGGTGCAAGCGTTAATCGGAATTACTGGGCGTAAAGCGCACGCAGGCGGTCTGTCAAGTCGGATGTGAAATCCCCGGGCTCAACCTGGGAACTGCATTCGAAACTGGCAGGCTGGAGTCTTGTAGAGGGGGGTAGAATTCCAGGTGTAGCGGTGAAATGCGTAGAGATCTGGAGGAATACCGGTGGCGAAGGCGGCCCCCTGGACAAAGACTGACGCTCAGGCGCGAAAGCGTGGGGAGCAAACAGG	gb|KM603632.1| Enterobacter cloacae strain Tm-Alk07 16S ribosomal RNA gene,	0.99	Otu610	0	0	0	0	0	0	0	0.00104987	0.00128036	0	0.00101149	0.00139978	0.000222434	0	0.000143554	0.000377109	0.000281988	0.000281373	6.16865e-05	0.000419133	0.000532894	9.54107e-05	0	0	6.60589e-05	8.36715e-05	0.000187336	0.000128156	8.42082e-05	0.000264894	0.000206673	5.21322e-05	0	0.000527409	0.00036513	5.89692e-05	3.25235e-05	7.57748e-05	0	4.68121e-05	0.000100771
Proteobacteria(100)	Gammaproteobacteria(100)	Enterobacteriales(100)	Enterobacteriaceae(100)	unclassified(100)	TACGGAGGGTGCAGGCGTTAATCGGAATTACTGGGCGTAAAGCGCACGCAGGCGGTTTGTTAAGTCAGATGTGAAATCCCCGGGCTCAACCTGGGAACTGCATCTGATACTGGCAAGCTTGAGTCTCGTAGAGGGGGGTAGAATTCCAGGTGTAGCGGTGAAATGCGTAGAGATCTGGAGGAATACCGGTGGCGAAGGCGGCCCCCTGGACGAAGACTGACGCTCAGGTGCGAAAGCGTGGGGAGCAAACAGG	gb|CP009859.1| Escherichia coli strain ECONIH1, complete genome	0.99	Otu611	0	0	0	2.89931e-05	9.13882e-05	0	0	0	0	0	0	0	0	0	0.00107666	0.000377109	0	0.00042206	0.00123373	0	0	0.000143116	0.00022007	9.61169e-05	0.000660589	0.000251015	0.00093668	0.000256312	5.61388e-05	0.000144488	0.000501919	0.000156397	0	0.000230741	0.000152138	0.000147423	0.000292711	7.57748e-05	0.000810127	0.00112349	0.00110848
Bacteroidetes(100)	unclassified(100)	unclassified(100)	unclassified(100)	unclassified(100)	TACGGAGGATCCAAGCGTTATCCGGATTTATTGGGTTTAAAGGGTGCGTAGGCGGCAGATTAAGTTAGAGGTGAAATTCCGAGGCTCAACCTTGGCACTGCCTCTGATACTGGTTTGCTAGCGAGTAGATGCTGTAGGCGGAATGTGTGGTGTAGCGGTGAAATGCATAGAGATCACACAGAACACCGATTGCGAAGGCAGCTTACAAATCTATATCGGACGCTGAGGCACGAAAGCGTGGGGAGCAAACAGG	gb|KJ572413.1| Alistipes sp. 627 16S ribosomal RNA gene, partial sequence	1	Otu612	0.000224445	3.62582e-05	0.000331761	0	0	0.000134192	0.000250438	0	0	0	0	0	0	0	0	0	0	0	0	0	0	0	0	0	0	0	0	0	0	0	0	0.00104264	0.000996129	0	0	0	0	0	0	0	0
Bacteroidetes(100)	Bacteroidia(100)	Bacteroidales(100)	Rikenellaceae(100)	Alistipes(100)	TACGGAGGATCCGAGCGTTATCCGGATTTATTGGGTTTAAAGGGTGCGTAGGCGGTCAGGTAAGTTAGAGGTGAAAGCTCGATGCTCAACATCGAAACTGCCTCTGATACTGTCTGACTAGAGTGTAGTTGCGGAAGGCGGAATGTGTGGTGTAGCGGTGAAATGCTTAGATATCACACAGAACACCGATTGCGAAGGCAGCTTTCCAAGCTATTACTGACGCTGAGGCACGAAAGCGTGGGGAGCGAACAGG	gb|JX101692.1| Candidatus Alistipes marseilloanorexicus AP11 16S ribosomal RNA	0.96	Otu613	0.000961908	0.000906454	0.000405485	0	0	0.000178923	0.000292178	0	0	0	0	0	0	0	0	0	0	0	0	0	0	0	0	0	0	0	0	0	0	0	0	7.81983e-05	0.000199226	0	0	0	0	0	0	0	0
Firmicutes(100)	Clostridia(100)	Clostridiales(100)	Ruminococcaceae(100)	unclassified(100)	TACGTAGGTGGCGAGCGTTATCCGGATTTACTGGGTGTAAAGGGCGTGTAGGCGGGAGTGCAAGTCAGATGTGAAAACTATGGGCTCAACCCATAGCCTGCATTTGAAACTGTACTTCTTGAGTGCTGGAGAGGCAATCGGAATTCCGTGTGTAGCGGTGAAATGCGTAGATATACGGAGGAACACCAGTGGCGAAGGCGGATTGCTGGACAGTAACTGACGCTGAGGCGCGAAAGCGTGGGGAGCAAACAGG	gb|GU128175.1| Clostridium sp. AUH-JLC235 16S ribosomal RNA gene, partial sequence	0.98	Otu614	9.61908e-05	7.25163e-05	0	0	0	0	0	0	0	0	0	0	0	0	0	0	0	0	0	0	0	0	0	0	0	0	0	0	0	0	0	0	8.53825e-05	0	0	0	0	0	0	0	0
Firmicutes(100)	Clostridia(100)	Clostridiales(100)	Lachnospiraceae(100)	unclassified(100)	TACGTAGGGGGCAAGCGTTATCCGGATTTACTGGGTGTAAAGGGAGCGTAGACGGCGTGCCAAGTCTGATGTGAAAGGCCGGGGCTCAACCCCGGGACTGCATTGGAAACTGGCATGCTGGAGTGCCGGAGGGGCAAGCGGAATTCCTAGTGTAGCGGTGAAATGCGTAGATATTAGGAGGAACACCGGTGGCGAAGGCGGCTTGCTGGACGGTAACTGACGTTGAGGCTCGAAAGCGTGGGGAGCAAACAGG	gb|EU728792.1| Ruminococcus sp. DJF_VR70k1 16S ribosomal RNA gene, partial sequence	0.96	Otu615	0.000320636	0.000108774	0.000737246	0	0	0.00138665	0.00125219	0	0	0	0	0	0	0	0	0	0	0	0	0	0	0	0	0	0	0	0	0	0	0	0	0	0	0	0	0	0	0	0	0	0
Proteobacteria(100)	Alphaproteobacteria(100)	Sphingomonadales(100)	Sphingomonadaceae(100)	Sphingopyxis(100)	TACGAGGGGAGCTAGCGTTGTTCGGAATTACTGGGCGTAAAGCGCGCGTAGGCGGTCTTTTAAGTCAGAGGTGAAAGCCTGGTGCTCAACACCAGAACTGCCTTTGAAACTGGAAGACTTGAATCTTGGAGAGGTCAGTGGAATTCCGAGTGTAGAGGTGAAATTCGTAGATATTCGGAAGAACACCAGTGGCGAAGGCGACTGACTGGACAAGTATTGACGCTGAGGTGCGAAAGCGTGGGGAGCAAACAGG	gb|KJ513784.1| Sphingopyxis sp. YIM001 16S ribosomal RNA gene, partial sequence	0.97	Otu616	0	0	0	0	0	0	0	0	0	0	0	0	0	0	0	0	0	0	0	0	0	0	0	0	0	0	0	0	0	0	0	0	0	0	0	0	0	0	0	0	0
Bacteroidetes(100)	Flavobacteria(100)	Flavobacteriales(100)	Flavobacteriaceae(100)	Flavobacterium(100)	TACGGAGGATGCAAGCGTTATCCGGAATCATTGGGTTTAAAGGGTCCGTAGGCGGCCAAATAAGTCAGTGGTGAAAGCCCATCGCTCAACGATGGAACGGCCATTGATACTGTTTGGCTTGAACTATTAGGAAGTAACTAGAATATGTAGTGTAGCGGTGAAATGCTTAGAGATTACATGGAATACCAATTGCGAAGGCAGGTTACTACTAATATATTGACGCTGATGGACGAAAGCGTGGGGAGCGAACAGG	gb|HQ663150.1| Bacteroidetes bacterium SCGC AAA027-F20 16S small subunit ribosomal	0.99	Otu617	0	0	0	0	0	0	0	0	0	0	0	0	0	0	0	0	0	0	0	0	0	0	0	0	0	0	0	0	0	0	0	0	0	0	0	0	0	0	0	0	0
Proteobacteria(100)	unclassified(100)	unclassified(100)	unclassified(100)	unclassified(100)	TACGAAAGGTGCAAGCGTTACTCGGAATCACTGGGCGTAAAGCGCACGTAGGCGGACTCGTAGGTCAATTGTGAAATACCTGGGCTCAACCCGGGAACTGCAGTTGAAACCGCTTGTCTTGAATACCTGAGAGGGTGGGGGAATACCTGGTGGAGAAGTGAAATTCGTAGAGATCAGGTGGAACACCGGAGGCGAAGGCGCCTGCCTGGCAGTGTATTGACGCTGAGGTGCGAAAGTGCGGGGAGCAAACAGG	dbj|AB540021.2| Oligoflexus tunisiensis gene for 16S rRNA, partial sequence	0.99	Otu618	0	0	0	0	0	0	0	0	0	0	0	0	0	0	0	0	0	0	6.16865e-05	0	0	0	0	0	0	0	0	0	0	0	0	0	0	0	0	0	0	0	0	4.68121e-05	0
Proteobacteria(100)	Gammaproteobacteria(100)	Pseudomonadales(100)	Moraxellaceae(100)	Acinetobacter(100)	TACAGAGGGTGCGAGCGTTAATCGGATTTACTGGGCGTAAAGCGTGCGTAGGCGGCTAATTGAGTCGGATGTGAAATCCCCGAGCTTAACTTGGGAATTGCATTCGATACTGGTTAGCTAGAGTGTGGGAGAGGATGGTAGAATTCCAGGTGTAGCGGTGAAATGCGTAGAGATCTGGAGGAATACCGATGGCGAAGGCAGCCATCTGGCCTAACACTGACGCTGAGGTACGAAAGCATGGGGAGCAAACAGG	dbj|LC014147.1| Acinetobacter ursingii gene for 16S ribosomal RNA, partial sequence,	1	Otu619	0	0	0	0	0	0	0	0	0	0	0	0	0	0	0	0	0	0	0	0	0	0	0	0	0	0	0	0	0	0	0	0	0	0	0	0	0	0	0	0	0
Firmicutes(100)	Clostridia(100)	Clostridiales(100)	unclassified(100)	unclassified(100)	TACGTAGGAGGCAAGCGTTATCCGGAATGACTGGGCGTAAAGGGTGCGTAGGTGGTTTAGCAAGTTAGTAGCGTAACTCCGGAGCTCAACTTCGGAACTACTACTAAAACTGTTGAACTTGAGTGCAGGAGGGGCAACTGGAATTCCTAGTGTAGCGGTGGAATGCGTAGATATTAGGAGGAACACCAGTGGCGAAGGCGAGTTGCTGGACTGTAACTGACACTGAGGCACGAAAGCGTGGGGAGCAAACAGG	gb|JX629260.1| Anaerostipes sp. 992a 16S ribosomal RNA gene, partial sequence	0.88	Otu620	0	0	0	0	0	0.000134192	0	0	0	0	0	0	0	0	0	0	0	0	0	0	0	0	0	0	0	0	0	0	0	0	0	0	0	0	0	0	0	0	0	0	0
Tenericutes(100)	Mollicutes(100)	Mycoplasmatales(100)	Mycoplasmataceae(100)	Ureaplasma(100)	TACATAGGATGCAAGCGTTATCCGGATTTACTGGGCGTAAAACGAGCGCAGGCGGGTTAACAAGTTTGGTATGAAAGGCCTTTGCTTAACGAAAGTTTGTATCAAAAACTGTTAATCTAGAGTGTAGTAGAGAGTTCTGGAATTCCATGTGGAGCGGTGGAATGCGTAGATATATGGAAGAACACCAGTGGCGAAGGCGAGAACTTAGGCTATCACTGACGCTTAGGCTCGAAAGTGTGGGGAGCAAATAGG	gb|JN713485.1| Ureaplasma sp. canine oral taxon 315 clone 1B067 16S ribosomal	0.89	Otu621	0	0	0	0	0	0	0	0	0	0	0	0	0	0	0	0	0	0	0	0	0	0	0	0	0	0	0	0	0	0	2.95247e-05	0	0	0	0	0	0	0	0	0	0
Proteobacteria(100)	Gammaproteobacteria(100)	Enterobacteriales(100)	Enterobacteriaceae(100)	unclassified(100)	TACGGAGGGTGCAAGCGTTAATCGGAATTACTGGGCGTAAAGCGCACGCAGGCGGTCTGTCAAGTCGGATGTGAAATCCCCGGGCTCAACCTGGGAACTGCATTCGAAACTGGCAGGCTGGAGTCTTGTAGAGGGGGTAGAATTCCAGGTGTAGCGGTGAAATGCGTAGAGATCTGGAGGAATACCGGTGGCGAAGGCGGCCCCCTGGACAAAGACTGACGCTCAGGTGCGAAAGCGTGGGGAGCAAACAGG	gb|CP009565.1| Salmonella enterica subsp. enterica serovar Newport str. CVM	0.99	Otu622	0	0	0	0	0	0	0	0.000682415	0.00136038	0	0.00101149	0.00111982	0.000127105	0	7.17772e-05	4.71387e-05	0.000281988	0.000140687	0	0.00031435	0.00019378	0	0	0.000192234	6.60589e-05	4.18358e-05	0.000281004	0.000170874	2.80694e-05	9.63252e-05	8.8574e-05	0	0	9.88891e-05	0.000152138	0.000176908	3.25235e-05	0.000113662	0.000101266	9.36242e-05	5.03854e-05
Proteobacteria(100)	Gammaproteobacteria(100)	Enterobacteriales(100)	Enterobacteriaceae(100)	Escherichia_Shigella(100)	TACGGAGGGTGCAAGCGTTAATCGGAATTACTGGGCGTAAAGCGCACGCAGGCGGTTTGTTAAGTCAGATGTGAAATCCCCGGGCTCAACCTGGGAACTGCATCTGATACTGGCAAGCTTGAGTCTCGTAGAGGGGGGTAGAATTCCAGGTGTAGCGGTGAAATGCGTAGAGATCTGGAGGAATACCGGTGGCGAAGGCGGCCCCCTGGACGAAGACTGGCGCTCAGGTGCGAAAGCGTGGGGAGCAAACAGG	gb|CP010344.1| Escherichia coli ECC-1470, complete genome	0.99	Otu623	0	0	0	0	0	0	0	0	0	0	0	0	0	0	0.000358886	0	0	0	0.000801925	0	0	9.54107e-05	0.000110035	0	6.60589e-05	0.000167343	0.000187336	0.000213593	0.000112278	0.000168569	0.000206673	0	0	0.000296667	0.00024342	0.000117938	0.000162617	0.000113662	0.00035443	0.000514933	0.000906938
Firmicutes(100)	Bacilli(100)	Bacillales(100)	Paenibacillaceae_1(100)	Paenibacillus(100)	TACGTAGGGGGCAAGCGTTGTCCGGAATTATTGGGCGTAAAGCGCGCGCAGGCGGCTGTTTAAGTCTGGTGTATAAACCTGGGGCTCAACTCCGGGTCGCACTGGAAACTGGGCAGCTTGAGTGCAGAAGAGGAGAGTGGAATTCCACGTGTAGCGGTGAAATGCGTAGAGATGTGGAGGAACACCAGTGGCGAAGGCGACTCTCTGGGCTGTAACTGACGCTGAGGCGCGAAAGCGTGGGGAGCAAACAGG	gb|KJ489420.1| Paenibacillus sp. 1116-12 16S ribosomal RNA gene, partial sequence	0.99	Otu624	0	0	0	0	0	0	0	0	0	0	0	0	0	0	0	0	0	0	0	0	0	0	0	0	0	0	0	0	0.000757873	0.000385301	0.000324771	0	0	0.000230741	6.0855e-05	0.00135629	9.75705e-05	0	0	0	0
Firmicutes(100)	Clostridia(100)	Clostridiales(100)	Ruminococcaceae(100)	unclassified(100)	TACGTAGGTGGCAAGCGTTGTCCGGATTTACTGGGTGTAAAGGGCGTGCAGCCGGGAGTGCAAGTCAGATGTGAAATCCCGCGGCTCAACCGCGGAACTGCATTTGAAACTGTGCTTCTTGAGTACTGGAGAGGCAGACGGAATTCCTAGTGTAGCGGTGAAATGCGTAGATATTAGGAGGAACACCAGTGGCGAAGGCGGTCTGCTGGACAGCAACTGACGGTGAGGCGCGAAAGCGTGGGGAGCAAACAGG	dbj|AB739698.1| Clostridium sp. 619 gene for 16S ribosomal RNA, partial sequence	0.94	Otu625	0	0	0	0	0	0	0	0	0	0	0	0	0	0	0	0	0	0	0	0	0	0	0	0	0	0	0	0	0	0	0	0	0	0	0	0	0	0	0	0	0
Firmicutes(100)	Clostridia(100)	Clostridiales(100)	Lachnospiraceae(100)	unclassified(100)	TACGTAGGGGGCAAGCGTTATCCGGATTTACTGGGTGTAAAGGGAGCGTAGACGGTGATGCAAGTCTGAAGTGAAAGCCCGGGGCTCAACCCCGGGACTGCTTTGGAAACTGTATGGCTGGAGTGCTGGAGAGGCAAGCGGAATTCCTAGTGTAGCGGTGAAATGCGTAGATATTAGGAAGAACACCAGTGGCGAAGGCGGCTTGCTGGACAGTAACTGACGTTGAGGCTCGAAAGCGTGGGGAGCAAACAGG	gb|KC153191.1| Bacterium IARFR184 16S ribosomal RNA gene, partial sequence	0.96	Otu626	0	0	0.000221174	0	0	0	0	0	0	0	0	0	0	0	0	0	0	0	0	0	0	0	0	0	0	0	0	0	0	0	0	0	0	0	0	0	0	0	0	0	0
Firmicutes(100)	Clostridia(100)	unclassified(100)	unclassified(100)	unclassified(100)	TACGTAGGGAGCAAGCGTTGTCCGGAATTACTGGGCGTAAAGGGCGCGTAGGTGGGCGCTTAAGTCAGGTGTGAAAACTCTGGGCTCAACCTGGAGACTGCACTTGAAACTGGGTGTCTTGAGGGCAGGAGAGGAAAGTGGAATTCCTAGTGTAGCGGTGAAATGCGTAGATATTAGGAGGAACACCAGTGGCGAAGGCGACTTTCTGGACTGTACCTGACGCTGAGGCGCGAAAGCGTGGGTAGCGAACGGG	emb|X86690.1| D.formicoaceticum 16S rRNA gene	0.92	Otu627	6.41272e-05	0.000616389	7.37246e-05	0	0	0	4.17397e-05	0	0	0	0	0	0	0	0	0	0	0	0	0	0	0	0	0	0	0	0	0	0	0	0	0.000156397	0.00102459	0	0	0	0	0	0	0	0
Bacteroidetes(100)	unclassified(100)	unclassified(100)	unclassified(100)	unclassified(100)	TACGGAGGATGCGAGCGTTATCCGGATTTATTGGGTTTAAAGGGAGCGTAGGCGGGCCGTTAAGTCAGTTGTGAAAGTTCGGGGCTCAACCCCGGAATTGCAGTTGAAACTGCCGGTCTTGAGTACACGCAGGGAAGCCTGAATTCATGGTGTAGCGGTGAAATGCTTAGATATCATGAAGACGACCGATCGCGAAGGCAGGTTTCCGGAGTGTAACTGACGCTGAGGCTCGAAAGTGCGGGTATCAAACAGG	ref|NR_118334.1| Alloprevotella rava strain 81/4-12 16S ribosomal RNA gene, partial	0.88	Otu628	0	0	0	0	0	0.000134192	8.34794e-05	0	0	0	0	0	0	0	0	0	0	0	0	0	0	0	0	0	0	0	0	0	0	0	0	0	0	0	0	0	0	0	0	0	0
Bacteroidetes(100)	unclassified(100)	unclassified(100)	unclassified(100)	unclassified(100)	TACGTAGGTGGCAAGCGTTGTCCGGATTTATTGGGTTTAAAGGGTGCGTAGGCGGTTCTTTAAGTCAGTGGTGAAATACAGCCGCTTAACGGTTGAGGTGCCATTGATACTGAAGAACTTGAGTACAGTCGAGGTAGGCGGAATTGACGGTGTAGCGGTGAAATGCTTAGATATCGTCAAGAACACCGATAGCGAAGGCAGCTTACTAGGCTGTAACTGACGCTGAGGCACGAAGGTGCGGGGATCAAACAGG	dbj|AB308367.1| Bacterium TG141 gene for 16S ribosomal RNA, partial sequence	0.94	Otu629	0	0	0	0	6.09255e-05	0	0	0.000629921	4.00112e-05	0	0.00133333	0	0	0	0	0.000329971	0.000493479	0.000703433	0	0	0	0	0	0	0	0	0	0	0	0.000264894	0	0	0	0	0	8.84538e-05	0	0	0.000759494	0	0
Proteobacteria(100)	Gammaproteobacteria(100)	Enterobacteriales(100)	Enterobacteriaceae(100)	unclassified(100)	TACGGAGGGTGCAAGCGTTAATCGGAATTACTGGGCGTAAAGCGCACGCAGGCGGTCTGTCAAGTCGGATGTGAAATCCCCGGGCTCAACCTGGGAACTGCATTCGAAACTGGCGGGCTGGAGTCTTGTAGAGGGGGGTAGAATTCCAGGTGTAGCGGTGAAATGCGTAGAGATCTGGAGGAATACCGGTGGCGAAGGCGGCCCCCTGGACAAAGACTGACGCTCAGGTGCGAAAGCGTGGGGAGCAAACAGG	gb|KM603632.1| Enterobacter cloacae strain Tm-Alk07 16S ribosomal RNA gene,	0.99	Otu630	0	0	0	2.89931e-05	0	0	0	0.00125984	0.00100028	0	0.00133333	0.000699888	0.000222434	0	0.000143554	0.000377109	0.000211491	0	0	0.000209567	0.000678229	0	0	9.61169e-05	0.000264236	8.36715e-05	0.000374672	0.000170874	0.000112278	0.000144488	0.000118099	0	5.69217e-05	0.00032963	0.000212993	8.84538e-05	6.5047e-05	3.78874e-05	0.000101266	0.000187248	0.000100771
Proteobacteria(100)	Gammaproteobacteria(100)	Enterobacteriales(100)	Enterobacteriaceae(100)	unclassified(100)	TACGGAGGGTGCAAGCGTTAATCGGAATTACTGGGCGTAAAGCGCACGCAGGCGGTTTGTTAAGTCAGATGTGAAATCCCCGGGCTCAACCTGGGAACTGCATCTGATACTGGCAAGCTTGAGTCTCGTAGAGGGGGGTAGAATTCCAGGTGTAGCGGTGAAATGCGTAGAGATCTGGAGGAATACCGGTGGCGAAGGCGGCCCCCTGGACGAAGACTGACGCCCAGGTGCGAAAGCGTGGGGAGCAAACAGG	gb|CP009859.1| Escherichia coli strain ECONIH1, complete genome	0.99	Otu631	0	0	0	0	0	0	0	0	0	0	0	0	0	0	0.000645995	0.000141416	0	0	0.000616865	0	0	4.77054e-05	0.000110035	9.61169e-05	0.000198177	0.000251015	0.000327838	0.000256312	0.000140347	7.22439e-05	0.000295247	0.000182463	0	9.88891e-05	9.12825e-05	0.000176908	0.000130094	3.78874e-05	0.00035443	0.00107668	0.000755782
Firmicutes(100)	Clostridia(100)	Clostridiales(100)	Lachnospiraceae(100)	unclassified(100)	TACGTAGGGGGCAAGCGTTATCCGGAATTACTGGGTGTAAAGGGAACGCAGACGGCAGTGCAAGTCTGGAGTGAAAGCCCGTGGCTTAACTACGGGACTGCTCTGGAAACTGTGCAGCTAGAGTGCAGGAGAGGCAGGCGGAATTCCTAGTGTAGCGGTGAAATGCGTAGATATTAGGAGGAACACCGGTGGCGAAGGCGGCCTGCTGGACTGTAACTGACGTTGAGGCTCGAAAGCGTGGGGAGCAAACAGG	gb|DQ789118.1| Lachnospiraceae bacterium A4 16S ribosomal RNA gene, partial	0.94	Otu632	0	0	0	0	0	0.000223654	0	0	0	0	0	0	0	0	0	0	0	0	0	0	0	0	0	0	0	0	0	0	0	0	0	2.60661e-05	8.53825e-05	0	0	0	0	0	0	0	0
Bacteroidetes(100)	Bacteroidia(100)	Bacteroidales(100)	Porphyromonadaceae(100)	unclassified(100)	TACGGAGGATGCGAGCGTTATCCGGATTTATTGGGTTTAAAGGGTGCGTAGGCGGACTGGAAAGTCAGCGGTAAAATTGAGAGGCTCAACCTCTTCCCGCCGTTGAAACTGTCGGTCTTGAGTGGGCGAGAAGTATGCGGAATGCGTGGTGTAGCGGTGAAATGCATAGATATCACGCAGAACTCCGATTGCGAAGGCAGCATACCGGCGCCCAACTGACGCTGAGGCACGAAAGCGTGGGTATCGAACAGG	gb|AY239469.1| Gram-negative bacterium cL10-2b-4 16S ribosomal RNA gene, complete	0.92	Otu633	0.000545081	0.000181291	0.000516072	0	0	0.000223654	0.000208699	0	0	0	0	0	0	0	0	0	0	0	0	0	0	0	0	0	0	0	0	0	0	0	0	0.00132937	0.000739982	0	0	0	0	0	0	0	0
Proteobacteria(100)	Gammaproteobacteria(100)	Enterobacteriales(100)	Enterobacteriaceae(100)	unclassified(100)	TACGGAGGGTGCAAGCGTTAATCGGAATTACTGGGCGTAAAGCGCACGCAGGCGGTTTGTTAAGTCAGATGTGAAATCCCCGGGCTCAACCTGGGAACTGCATCTGATACTGGCAAGCTTGAGTCTCGTAGAGGGGGGTAGAATTCCAGGTGTAGCGGTGAAATGCGTAGAGATCTGGAGGAATACCGGTGGCGAAGGCGGCCCCCTGGACGAAGACTGACGCTCAGGCGCGAAAGCGTGGGGAGCAAACAGG	gb|CP010344.1| Escherichia coli ECC-1470, complete genome	0.99	Otu634	0	0	0	0	0	0	0	0	0	0	0	0	0	0	0.000933104	4.71387e-05	0	0	0.000616865	0	0	9.54107e-05	0.000165053	0.000480584	0.000198177	0.000167343	0.000374672	8.54372e-05	2.80694e-05	7.22439e-05	0.000177148	7.81983e-05	0	0.000131852	0.00012171	8.84538e-05	9.75705e-05	0.000113662	0.000506329	0.000608557	0.000856553
Proteobacteria(100)	Gammaproteobacteria(100)	Enterobacteriales(100)	Enterobacteriaceae(100)	unclassified(100)	TACGGAGGGTGCAAGCGTTAATCGGAATTACTGGGCGTAAAGCGCACGCAGGCGGTTTGTTAAGTCAGATGTGAAATCCCCGGGCTCAACCTGGGAACTGCATCTGATACTGGCAAGCTTGAGCCTCGTAGAGGGGGGTAGAATTCCAGGTGTAGCGGTGAAATGCGTAGAGATCTGGAGGAATACCGGTGGCGAAGGCGGCCCCCTGGACGAAGACTGACGCTCAGGTGCGAAAGCGTGGGGAGCAAACAGG	gb|CP010344.1| Escherichia coli ECC-1470, complete genome	0.99	Otu635	0	0	0	0	0	0	0	0	0	0	0	0	0	0	0.000717772	4.71387e-05	0	0.000562746	0.000678552	0	0	9.54107e-05	0.000330106	0.000192234	0.000132118	0.000460193	0.00070251	0.000170874	0.000140347	0.000168569	0.000236197	7.81983e-05	0	0.000131852	3.04275e-05	0.000147423	0.000422805	0.000227324	0.00101266	0.000468121	0.000957324
Proteobacteria(100)	Gammaproteobacteria(100)	Enterobacteriales(100)	Enterobacteriaceae(100)	unclassified(100)	TACGGAGGGTGCAAGCGTTAATCGGAATTACTGGGCGTAAAGCGCACGCAGGCGGTTTGTTAAGTCAGATGTGAAATCCCCGGGCTCAACCTGGGAACTGCATCTGATACTGGCAAGCTTGAGTCTCGTAGAGGGGGGTAGAATTCCAGGCGTAGCGGTGAAATGCGTAGAGATCTGGAGGAATACCGGTGGCGAAGGCGGCCCCCTGGACGAAGACTGACGCTCAGGTGCGAAAGCGTGGGGAGCAAACAGG	gb|CP009859.1| Escherichia coli strain ECONIH1, complete genome	0.99	Otu636	0	0	0	0	0	0	0	0	0	0	0	0	0	0	0.00050244	9.42774e-05	0	0	0.000740238	0	0	9.54107e-05	0.000110035	0.000288351	6.60589e-05	0.000125507	0.000281004	0.000128156	2.80694e-05	7.22439e-05	8.8574e-05	7.81983e-05	0	9.88891e-05	9.12825e-05	0.000206392	0.000195141	0.00015155	0.000607595	0.000655369	0.000604625
Proteobacteria(100)	Gammaproteobacteria(100)	Enterobacteriales(100)	Enterobacteriaceae(100)	unclassified(100)	TACGGAGGGTGCAAGCGTTAATCGGAATTACTGGGCGTAAAGCGCACGCAGGCGGTCTGTCAAGTCGGATGTGAAATCCCCGGGCTCAACCTGGGAACTGCATTCGAAACTGGCAGGCTGGAGTCTTGTAGAGGGGGGTAGAATTCCAGGTGTAGCGGTGAAATGCGTAGAGATCTGGGGGAATACCGGTGGCGAAGGCGGCCCCCTGGACAAAGACTGACGCTCAGGTGCGAAAGCGTGGGGAGCAAACAGG	gb|KM603632.1| Enterobacter cloacae strain Tm-Alk07 16S ribosomal RNA gene,	0.99	Otu637	0	0	0	0	6.09255e-05	0	0	0.00131234	0.00100028	0	0.000873563	0.00130646	0.000317763	0	7.17772e-05	0.000518526	0.000422982	0.000140687	6.16865e-05	0.000261958	0.00019378	0	0	0	0	4.18358e-05	9.3668e-05	0.000128156	8.42082e-05	7.22439e-05	5.90493e-05	0	5.69217e-05	0.000395557	0.000182565	2.94846e-05	3.25235e-05	7.57748e-05	0	0	5.03854e-05
Proteobacteria(100)	Gammaproteobacteria(100)	Enterobacteriales(100)	Enterobacteriaceae(100)	unclassified(100)	TACGGAGGGTGCAAGCGTTAATCGGAATTACTGGGCGTAAAGCGCACGCAGGCGGTCTGTCAAGTCGGATGTGAAATCCCCGGGCTCAACCTGGGAACTGCATTCGAAACTGGCAGGCTGGAGTCTTGTAGAGGGGGGTAGAATTCCAGGTGTAGCGGTGAAATGCGTAGAGATCTGGAGGAATACCGGTGGCGAAGGCGGCCCCCTGGACAAAGACTGACGCTCAGGTGCGGAAGCGTGGGGAGCAAACAGG	gb|KM603632.1| Enterobacter cloacae strain Tm-Alk07 16S ribosomal RNA gene,	0.99	Otu638	0	0	0	2.89931e-05	0	0	0	0.00131234	0.000600168	0	0.00105747	0.000839866	0.000158881	0	0	0.000424248	0	0	0	0.000419133	0.000484449	0	0	0	0	4.18358e-05	0	0	5.61388e-05	9.63252e-05	0.000147623	0	0	0.000197778	0.000182565	0.000147423	0	0.000227324	0	0	5.03854e-05
Proteobacteria(100)	Deltaproteobacteria(100)	unclassified(100)	unclassified(100)	unclassified(100)	TACGGAGGGTGCGAGCGTTGTTCGGAATTACTGGGCGTAAAGCGCGTGTAGGCGGCTCTTTAAGTCTGATGTGAAAGCCCGGGGCTCACCCCCGGAAGTGCATTGGAAACTGGAAGGCTAGAGTACCGGAGAGGAGGGTGGAATTCCTGGTGTAGCGGTGAAATGCGTAGATATCAGGAGGAACACCGGTGGCGAAGGCGGCCCTCTGGACGGATACTGACGCTGAGACGCGAAAGCGTGGGGAGCAAACAGG	gb|KC921197.1| Delta proteobacterium WX152 16S ribosomal RNA gene, partial sequence	0.97	Otu639	0	0	0	0	0	0	0	0	0	0	0	0	0	0	0	0	0	0	0	0	0	0	0	0	0	0	0	0	0	0	0	0	0	0	0	0	0	0	0	0	0
Proteobacteria(100)	Gammaproteobacteria(100)	Enterobacteriales(100)	Enterobacteriaceae(100)	unclassified(100)	TACGGAGGGTGCAAGCGTTAATCGGAATTACTGGGCGTAAAGCGCACGCAGGCGGTTTGTTAAGTCAGATGTGAAATCCCCGGGCTCAACCTGGGAACTGCATCTGATACTGGCAAGCTTGAGTCTCGTAGAGGGGGGTAGAATTCCAGGTGTAGCGGTGAGATGCGTAGAGATCTGGAGGAATACCGGTGGCGAAGGCGGCCCCCTGGACGAAGACTGACGCTCAGGTGCGAAAGCGTGGGGAGCAAACAGG	gb|CP010344.1| Escherichia coli ECC-1470, complete genome	0.99	Otu640	0	0	0	0	0	0	0	0	0	0	0	0	0	0	0.00122021	0	0	0	0.00129542	0	0	4.77054e-05	0.000110035	0.000384468	0	4.18358e-05	9.3668e-05	0.000213593	8.42082e-05	0	0.000147623	0.000104264	0	6.59261e-05	6.0855e-05	0.000147423	9.75705e-05	3.78874e-05	0.000506329	0.000280873	0.00131002
Proteobacteria(100)	unclassified(100)	unclassified(100)	unclassified(100)	unclassified(100)	TACGAAGGGACCTAGCGTAGTTCGGAATTACTGGGCGTAAAGCGCGCGTAGGCCGTTGAGTTAGTTAATTGTGAAATCCCAAAGCTTAACTTTGGAACTGCAATTAAAACTGCTCGACTAGAGTTTGATAGAGGAAAGCGGAATACATAGTGTAGAGGTGAAATTCGTAGATATTATGTAGAACACCAGTTGCGAAGGCGGCTTTCTGGATCAACACTGACGCTGAGGCGCGAAAGTATGGGTAGCAAAGAGG	gb|JF488156.1| Alpha proteobacterium SCGC AAA208-M13 16S ribosomal RNA gene,	1	Otu641	0	0	0	0	6.09255e-05	0.000849884	0.000166959	0	0.000120034	0	0	0	0	0	0	0	0	0	0.000123373	0	9.68898e-05	0.000286232	0	0	0	0	0	0	0	0	0	0	0	0	0	0	0	7.57748e-05	0	0	0
Proteobacteria(100)	Gammaproteobacteria(100)	Enterobacteriales(100)	Enterobacteriaceae(100)	unclassified(100)	TACGGAGGGTGCAAGCGTTAATCGGAATTACTGGGCGTAAAGCGCACGCAGGCGGTCTGTCAAGTCGGGTGTGAAATCCCCGGGCTCAACCTGGGAACTGCATTCGAAACTGGCAGGCTGGAGTCTTGTAGAGGGGGGTAGAATTCCAGGTGTAGCGGTGAAATGCGTAGAGATCTGGAGGAATACCGGTGGCGAAGGCGGCCCCCTGGACAAAGACTGACGCTCAGGTGCGAAAGCGTGGGGAGCAAACAGG	gb|KM603632.1| Enterobacter cloacae strain Tm-Alk07 16S ribosomal RNA gene,	0.99	Otu642	0	0	0	0	0	0	0	0.000944882	0.000600168	0	0.000735632	0.00130646	0.000158881	0	0	0.000377109	7.0497e-05	0	0.000246746	0.000523917	0.00029067	0	0	0	0	0	0	0	0.000196486	0.000144488	8.8574e-05	0	2.84608e-05	0.000263704	0.00012171	0.000147423	6.5047e-05	3.78874e-05	0.000151899	0	0
Bacteroidetes(100)	Bacteroidia(100)	Bacteroidales(100)	Bacteroidaceae(100)	Bacteroides(100)	TACGGAGGATCCGAGCGTTATCCGGATTTATTGGGTTTAAAGGGAGCGTAGGCGGGTTGTTAAGTCAGTTGTGAAAGTTTGCGGCTCAACCGTAAAATTGCAGTTGATACTGGCATCCTTGAGTACAGTAGAGGTAGGTGGAATTCGTGGTGTAGCGGTGAAATGCTTAGATATCACGAAGAACTCCGATTGCGAAGGCAGCCTGCTGGACTGTAACTGACGCTGATGCTCGAAAGTGTGGGTATCAAACAGG	dbj|AB599950.1| Bacteroides acidifaciens gene for 16S ribosomal RNA, partial	0.99	Otu643	0.000897781	0.00130529	0	0	6.09255e-05	0	0	0	0	0	0	0	0	0	0	0	0	0	0	0	0	0	0	0	0	0	0	0	0	0	0	0	0	0	0	0	0	0	0	0	0
unclassified(100)	unclassified(100)	unclassified(100)	unclassified(100)	unclassified(100)	TACGTAGGATGCAAGCGTTGTCCGGATTTACTGGGTGTAAAGGGTGCGCAGGCGGGCTTGTAAGTCAGAGGTGAAAGCCCGGAGCTTAACTCCGGAAATGCCTTTGATACTGCGAGTCTTGAATATGAGAGAGGTTCATGGAATATGTGGTGTAGCGGTGAAATGCGTAGATATCACATAGAACACCAGTGGCGAAGGCGGTGAACTGGCTCATTATTGACGCTCATGCACGAAAGTGTGGGTAGCAAACAGG	emb|LN650457.1| Novispirillum itersonii partial 16S rRNA gene, isolate TOSS-106	0.83	Otu644	0	0.00130529	0	0	0	0	0	0	0	0	0	0	0	0	0	0	0	0	0	0	0	0	0	0	0	0	0	0	0	0	0	0	0	0	0	0	0	0	0	0	0
Firmicutes(100)	Clostridia(100)	Clostridiales(100)	Lachnospiraceae(100)	unclassified(100)	TACGTAGGGGGCGAGCGTTATCCGGATTTACTGGGTGTAAAGGGAGCGTAGACGGTTTTTCAAGTCTGAAGTGAAAGCCCGCGGCTCAACTGCGGAACGGCTTTGGAAACTGAGGGACTAGAGTGCTGGAGGGGCAGGCGGAATTCCTGGTGTAGCGGTGAAATGCGTAGATATCAGGAGGAACACCGGTGGCGAAGGCGGCCTGCTGGACAGTAACTGACGTTGAGGCTCGAAAGCGTGGGGAGCAAACAGG	dbj|AB622829.1| Clostridium sp. Culture Jar-19 gene for 16S ribosomal RNA, partial	0.93	Otu645	0.000160318	0.000181291	0.000442347	0	0	0.000178923	0.000125219	0	0	0	0	0	0	0	0	0	0	0	0	0	0	0	0	0	0	0	0	4.27186e-05	0	0	0	0	2.84608e-05	0	0	0	0	0	0	0	0
Bacteroidetes(100)	Bacteroidia(100)	Bacteroidales(100)	Bacteroidaceae(100)	Bacteroides(100)	TACGGAGGATCCGAGCGTTATCCGGATTTATTGGGTTTAAAGGGAGCGTAGGTGGATTGTTAAGTCAGTTGTGAAAGTTTGCGGCTCAACCGTAAAATTGCAGTTGAAACTGGCAGTCTTGGGTACAGTAGAGGTGGGCGGAATTCGTGGTGTAGCGGTGAAATGCTTAGATATCACGAAGAACTCCGATTGCGAAGGCAGCTCACTGGACTGCAACTGACACTGATGCTCGAAAGTGTGGGTATCAAACAGG	dbj|AB021165.1| Bacteroides acidofaciens DNA for 16S rRNA, strain A43	0.99	Otu646	0	0	0	0.000115972	0.00033509	0	0	0	0.000160045	0	0	0	0.00130283	0.00060091	0	0	0.000352485	0.000140687	6.16865e-05	0.000157175	9.68898e-05	9.54107e-05	0.000165053	0.000192234	0.000198177	0.000167343	0	0.000128156	0.000392971	0.000313057	0.000501919	0	0	0.000230741	0.00048684	0.000412785	0.000390282	0.000189437	0.000101266	9.36242e-05	0
Proteobacteria(100)	Betaproteobacteria(100)	Burkholderiales(100)	Comamonadaceae(100)	unclassified(100)	TACGTAGGGTGCAAGCGTTAATCGGAATTACTGGGCGTAAAGCGTGCGCAGGCGGTTATATAAGACAGATGTGAAATCCCCGAGCTTAACTTGGGAACTGCATTTGTGACTGTATAGCTAGAGTACGGCAGAGGGGGATGGAATTCCGCGTGTAGCAGTGAAATGCGTAGATATGCGGAGGAACACCGATGGCGAAGGCAATCCCCTGGGCCTGTACTGACGCTCATGCACGAAAGCGTGGGGAGCAAACAGG	gb|HQ662997.1| Beta proteobacterium SCGC AAA023-F15 16S small subunit ribosomal	1	Otu647	0	0	0	0	9.13882e-05	0.00129719	0.000333918	5.24934e-05	0	0	0	0	0	0	0	0	0	0	0	0	0.000145335	0.000143116	0	0	0	0	0	0	0	2.40813e-05	0	0	0	0	0	0	3.25235e-05	3.78874e-05	0	0	0
Bacteroidetes(100)	Bacteroidia(100)	Bacteroidales(100)	Porphyromonadaceae(100)	Barnesiella(100)	TACGGAGGGATGCGAGCGTTATCCGGATTTATTGGGTTTAAAGGGTGCGTAGGCGGCGAGTTAAGTCAGCGGTAAAAGCCCGGGGCTCAACCCCGGCCCGCCGTTGAAACTGGCTGGCTTGAGTTGGGGAAAGGCAGGCGGAATGCGCGGTGTAGCGGTGAAATGCATAGATATCGCGCAGAACCCCGATTGCGAAGGCAGCCTGCCGGCCCCACACTGACGCTGAGGCACGAAAGCGTGGGTATCGAACAGG	gb|AY239461.1| Gram-negative bacterium cTPY-13 16S ribosomal RNA gene, complete	0.94	Otu648	0.000384763	0.000326323	0.00129018	0	0	0.000760422	0.000500877	0	0	0	0	0	0	0	0	0	0	0	0	0	0	0	0	0	0	0	0	0	0	0	0	0.000260661	0.000113843	0	0	0	0	0	0	0	0
Proteobacteria(100)	Alphaproteobacteria(100)	Rhizobiales(100)	Bradyrhizobiaceae(100)	Bradyrhizobium(100)	TACGAAGGGGGCTAGCGTTGCTCGGAATCACTGGGCGTAAAGGGTGCGTAGGCGGGTCTTTAAGTCAGGGGTGAAATCCTGGAGCTCAACTCCAGAACTGCCTTTGATACTGAAGATCTTGAGTTCGGGAGAGGTGAGTGGAACTGCGAGTGTAGAGGTGAAATTCGTAGATATTCGCAAGAACACCAGTGGCGAAGGCGGCTCACTGGCCCGATACTGACGCTGAGGCACGAAAGCGTGGGGAGCAAACAGG	gb|KP681553.1| Bradyrhizobium sp. TV71 16S ribosomal RNA gene, partial sequence	1	Otu649	0	0.000108774	0	0	0	0	0	0	0	0	0	0	0	0.00128766	0	0	0	0	0	0	0	0	0	0	0	0	0	0	0	0	0	0	0	0	0	0.000648661	0	0	0	0	0
Firmicutes(100)	Clostridia(100)	Clostridiales(100)	Lachnospiraceae(100)	unclassified(100)	TACGTAGGGGGCAAGCGTTATCCGGAATCACTGGGTGTAAAGGGAGCGTAGACGGCTGTGCAAGCCTGGAGTGAAAGGCGGGGGCCCAACCCCCGGACTGCTCTGGGAACTGTATGGCTGGAGTGCAGGAGAGGTAAGTGGAATTCCTGGTGTAGCGGTGAAATGCGTAGATATCAGGAGGAACACCAGTGGCGAAGGCGGCTTACTGGACTGTAACTGACGTTGAGGCTCGAAAGCGTGGGGAGCAAACAGG	ref|NR_042152.1| Marvinbryantia formatexigens strain I-52 16S ribosomal RNA gene,	0.94	Otu650	0	0	0.000221174	0	0	0.000178923	0	0	0	0	0	0	0	0	0	0	0	0	0	0	0	0	0	0	0	0	0	4.27186e-05	0	0	0	0.000104264	0.000170765	0	0	0	0	0	0	0	0
Firmicutes(100)	Clostridia(100)	Clostridiales(100)	Ruminococcaceae(100)	unclassified(100)	TACGTAGGTGGCAAGCGTTATCCGGATTTACTGGGTGTAAAGGGCGTGTAGGCGGGGAAGCAAGTCAGATGTGAAATTCCAGGGCTCAACCCTGGAACTGCATTTGAAACTGTTTTTCTTGAGTGATGGAGAGGCAGGCGGAATTCCGTGTGTAGCGGTGAAATGCGTAGATATACGGAGGAACACCAGTGGCGAAGGCGGCCTGCTGGACATTAACTGACGCTGAGGCGCGAAAGCGTGGGGAGCAAACAGG	gb|KM462017.1| Clostridiales bacterium feline oral taxon 118 clone TE084 16S	0.96	Otu651	0.000609209	3.62582e-05	0.000331761	0	0	0.000268384	0.000125219	0	0	0	0	0	0	0	0	0	0	0	0	0	0	0	0	0	0	0	0	0	0	0	0	0	0	0	0	0	0	0	0	0	0
Proteobacteria(100)	Gammaproteobacteria(100)	Enterobacteriales(100)	Enterobacteriaceae(100)	unclassified(100)	TACGGAGGGCGCAAGCGTTAATCGGAATTACTGGGCGTAAAGCGCACGCAGGCGGTCTGTCAAGTCGGATGTGAAATCCCCGGGCTCAACCTGGGAACTGCATTCGAAACTGGCAGGCTGGAGTCTTGTAGAGGGGGGTAGAATTCCAGGTGTAGCGGTGAAATGCGTAGAGATCTGGAGGAATACCGGTGGCGAAGGCGGCCCCCTGGACAAAGACTGACGCTCAGGTGCGAAAGCGTGGGGAGCAAACAGG	gb|KM603632.1| Enterobacter cloacae strain Tm-Alk07 16S ribosomal RNA gene,	0.99	Otu652	0	0	0	0	0	0	0	0.000419948	0.00128036	0	0.00114943	0.00107316	3.17763e-05	0	0.000143554	0.000518526	0.000352485	0.00042206	0.000123373	0.000261958	0.000629784	0	0	0	6.60589e-05	0.000334686	0.00046834	4.27186e-05	2.80694e-05	9.63252e-05	0.000118099	2.60661e-05	0.000113843	0.000395557	0.000304275	0.000176908	3.25235e-05	0	5.06329e-05	4.68121e-05	0.000100771
Firmicutes(100)	Clostridia(100)	Clostridiales(100)	Lachnospiraceae(100)	unclassified(100)	TACGTAGGGGGCGAGCGTTATCCGGATTTACTGGGTGTAAAGGGAGCGTAGACGGCAGAGCAAGTCTGAAGTGAAAGCCCGGGGCTTAACCCCGGAACGGCTTTGGAAACTGTTAAGCTAGAGTGCTGGAGAGGTAAGCGGAATTCCTAGTGTAGCGGTGAAATGCGTAGATATTAGGAGGAACACCAGTGGCGAAGGCGGCTTACTGGACAGTGACTGACGTTGAGGCTCGAAAGCGTGGGGAGCAAACAGG	gb|KC153191.1| Bacterium IARFR184 16S ribosomal RNA gene, partial sequence	0.96	Otu653	0.000128254	0.000108774	0.000110587	0	0	0	0	0	0	0	0	0	0	0	0	0	0	0	0	0	0	0	0	0	0	0	0	0	0	0	0	0	0	0	0	0	0	0	0	0	0
[truncated: 192 more rows]
[truncated: 7 more columns]
